# Supplementary material for: IgG and IgM cooperate in coating of intestinal bacteria in IgA deficiency
Source: Nat Commun. 2023 Dec 8;14:8124. doi: 10.1038/s41467-023-44007-2 (PMC10709418; doi:10.1038/s41467-023-44007-2)
Supplement: Supplementary file 4 — Supplementary Data 1 [file 41467_2023_44007_MOESM4_ESM.xlsx]

## Sheet: Data S1 - ASVs in controls
Supplementary Data 1: Mean count of ASVs found in control samples, including pre-sorting fluid (n = 12), blank DNA extraction controls (n = 6) or blank PCR controls (n = 2)
ASV ID	Mean count Pre-sorting fluid	SD Pre-sorting fluid	Mean count Blank DNA extraction	SD Blank DNA extraction	Mean count Blank PCR	SD Blank PCR	Genus
ASV 1996	11.0833	38.3938	0	0	0	0	0319-6G20 f
ASV 5119	2	6.9282	0	0	0	0	67-14 f
ASV 3207	5.16667	17.8979	0	0	0	0	Acetitomaculum
ASV 5238	1.41667	4.90748	0	0	0	0	Acetitomaculum
ASV 233	10.5	21.5807	0	0	0	0	Achromobacter
ASV 55	515.167	790.104	0	0	0	0	Achromobacter
ASV 658	36.75	124.808	0	0	0	0	Achromobacter
ASV 10950	0	0	1	2.23607	0	0	Acinetobacter
ASV 1427	0	0	6.4	14.3108	0	0	Acinetobacter
ASV 1544	1.75	6.06218	0	0	0	0	Acinetobacter
ASV 180	59.5	64.2785	33.2	58.7937	0	0	Acinetobacter
ASV 1810	12.75	44.1673	0	0	0	0	Acinetobacter
ASV 2098	3.33333	11.547	0	0	0	0	Acinetobacter
ASV 2155	9.66667	33.4863	0	0	0	0	Acinetobacter
ASV 2439	5.91667	11.7818	2	4.47214	0	0	Acinetobacter
ASV 2773	5.5	13.3519	0.8	1.78885	0	0	Acinetobacter
ASV 2843	0	0	0.6	1.34164	0	0	Acinetobacter
ASV 3406	4.58333	15.8771	0	0	0	0	Acinetobacter
ASV 3570	0.5	1.73205	0.8	1.78885	0	0	Acinetobacter
ASV 360	45.9167	113.527	3.4	7.60263	0	0	Acinetobacter
ASV 3759	3.75	12.9904	0	0	0	0	Acinetobacter
ASV 3786	2.58333	8.94893	0	0	0	0	Acinetobacter
ASV 4203	3	10.3923	0	0	0	0	Acinetobacter
ASV 4731	1.5	3.60555	0	0	0	0	Acinetobacter
ASV 5125	2	6.9282	0	0	0	0	Acinetobacter
ASV 749	2	4.67099	4.2	6.01664	0	0	Acinetobacter
ASV 9162	0.583333	2.02073	0	0	0	0	Acinetobacter
ASV 1938	5.83333	20.2073	0	0	0	0	Actinomyces
ASV 3796	0	0	1.2	2.68328	19	26.8701	Aerococcus
ASV 6357	1.25	4.33013	0	0	0	0	Aerococcus
ASV 9943	0.5	1.73205	0	0	0	0	Aerococcus
ASV 3891	3.5	12.1244	0	0	0	0	Aeromicrobium
ASV 4197	2.75	9.52628	0	0	0	0	Aeromicrobium
ASV 5126	2	6.9282	0	0	0	0	Aeromicrobium
ASV 540	36.0833	94.9559	0	0	0	0	Aeromicrobium
ASV 3987	0	0	0	0	20	28.2843	Aeromonadaceae f
ASV 3251	0	0	0	0	30	42.4264	Aeromonas
ASV 5460	1.75	6.06218	0	0	0	0	Aeromonas
ASV 5714	1.58333	5.48483	0	0	0	0	Aeromonas
ASV 141	0.583333	1.72986	0	0	0	0	Agathobacter
ASV 21	2.58333	5.33357	0.8	1.78885	1.5	2.12132	Akkermansia
ASV 23	4.25	14.7224	9	11.5758	0	0	Akkermansia
ASV 23909	0	0	0	0	0.5	0.707107	Akkermansia
ASV 37	0.916667	2.15146	0	0	5.5	7.77817	Akkermansia
ASV 5315	0	0	4.4	9.8387	0	0	Akkermansia
ASV 9	0	0	12	26.8328	0	0	Akkermansia
ASV 1601	0	0	9	20.1246	0	0	Alistipes
ASV 1709	13.8333	47.9201	0	0	0	0	Allisonella
ASV 7321	0.916667	3.17543	0	0	0	0	Alloprevotella
ASV 3498	1.66667	5.7735	0	0	0	0	Allorhizobium-Neorhizobium-Pararhizobium-Rhizobium
ASV 4188	0	0	7.2	16.0997	0	0	Alphaproteobacteria c
ASV 105	190.833	304.12	0	0	0	0	Aminobacter
ASV 854	7.08333	24.5374	0	0	0	0	Aminobacter
ASV 7330	0.916667	3.17543	0	0	0	0	Anaerobiospirillum
ASV 4320	1.33333	4.6188	0	0	0	0	Anaerococcus
ASV 3757	0	0	9	20.1246	0	0	Anaerofilum
ASV 5110	0	0	4.8	10.7331	0	0	Anaerofilum
ASV 7030	0	0	2.4	5.36656	0	0	Anaerofilum
ASV 1085	0	0	0.6	1.34164	0	0	Anaerostipes
ASV 1086	0	0	0	0	0.5	0.707107	Anaerostipes
ASV 1149	0.416667	0.792961	0	0	1.5	2.12132	Anaerostipes
ASV 1403	0	0	0.6	0.894427	0	0	Anaerostipes
ASV 1758	0.583333	2.02073	0	0	0	0	Anaerostipes
ASV 17889	0	0	0	0	1.5	2.12132	Anaerostipes
ASV 182	0	0	0	0	0.5	0.707107	Anaerostipes
ASV 20	5.58333	14.9147	0	0	91.5	118.087	Anaerostipes
ASV 2624	0	0	0	0	1	1.41421	Anaerostipes
ASV 3342	4.75	16.4545	0	0	0	0	Anaerostipes
ASV 392	1	2.48633	5.4	7.46994	0	0	Anaerostipes
ASV 523	0.583333	2.02073	0	0	0	0	Anaerostipes
ASV 5382	0	0	0.8	1.78885	0	0	Anaerostipes
ASV 61	0.416667	1.44338	0.8	1.78885	0	0	Anaerostipes
ASV 675	0.583333	1.50504	0	0	0	0	Anaerostipes
ASV 781	0	0	19.4	43.3797	0	0	Anaerostipes
ASV 8059	0.75	2.59808	0	0	0	0	Anaerostipes
ASV 86	0.583333	2.02073	0	0	0	0	Anaerostipes
ASV 1457	17.25	59.7558	0	0	0	0	Anaerovibrio
ASV 406	2.16667	7.50555	0	0	0	0	Anaerovibrio
ASV 8519	0	0	1.6	3.57771	0	0	Anaerovibrio
ASV 3341	4.75	16.4545	0	0	0	0	Aquabacterium
ASV 1919	8.25	28.5788	0	0	0	0	Arthrobacter
ASV 4400	2.75	9.52628	0	0	0	0	Arthrobacter
ASV 6763	0	0	2.6	5.81378	0	0	Asaccharospora
ASV 9951	0.5	1.73205	0	0	0	0	Asaccharospora
ASV 9119	0	0	1.4	3.1305	0	0	Asinibacterium
ASV 6559	1.16667	4.04145	0	0	0	0	Aureimonas
ASV 8555	0.666667	2.3094	0	0	0	0	Azorhizophilus
ASV 9947	0.5	1.73205	0	0	0	0	Azorhizophilus
ASV 7650	0.833333	2.88675	0	0	0	0	Bacillaceae f
ASV 3532	4.25	14.7224	0	0	0	0	Bacillus
ASV 4260	2.91667	10.1036	0	0	0	0	Bacillus
ASV 4667	2.41667	8.37158	0	0	0	0	Bacillus
ASV 5027	2.08333	7.21688	0	0	0	0	Bacillus
ASV 2996	0	0	0	0	35	49.4975	Bacteroidales o
ASV 9163	0.583333	2.02073	0	0	0	0	Bacteroidales o
ASV 1257	0	0	1.6	3.57771	0	0	Bacteroides
ASV 13	0	0	0	0	1	1.41421	Bacteroides
ASV 17604	0	0	0.6	1.34164	0	0	Bacteroides
ASV 1827	7.08333	24.5374	0	0	0	0	Bacteroides
ASV 1882	0.166667	0.57735	1.2	2.68328	0	0	Bacteroides
ASV 228	0	0	8.2	18.3358	47	66.468	Bacteroides
ASV 2300	0.916667	2.39159	2	4.47214	0	0	Bacteroides
ASV 2471	0.166667	0.57735	0.4	0.894427	0	0	Bacteroides
ASV 27	0	0	22.8	49.3224	0	0	Bacteroides
ASV 3414	0	0	1	2.23607	0	0	Bacteroides
ASV 4052	0.5	1.73205	0	0	0	0	Bacteroides
ASV 5007	0	0	3.8	8.49706	0	0	Bacteroides
ASV 5068	0.5	1.73205	0	0	0	0	Bacteroides
ASV 5591	0.5	1.73205	0	0	0	0	Bacteroides
ASV 567	0	0	4.8	10.7331	0	0	Bacteroides
ASV 574	0	0	1.6	3.57771	0	0	Bacteroides
ASV 616	0.166667	0.389249	0	0	3	4.24264	Bacteroides
ASV 833	0	0	14.4	20.7196	2	2.82843	Bacteroides
ASV 17886	0	0	0	0	1.5	2.12132	Barnesiella
ASV 22571	0	0	0	0	1	1.41421	Barnesiella
ASV 5241	1.91667	6.63953	0	0	0	0	Barnesiella
ASV 17602	0	0	0.6	1.34164	0	0	Bifidobacteriaceae f
ASV 291	0	0	2.4	5.36656	0	0	Bifidobacterium
ASV 34	3.33333	9.55685	0	0	2.5	3.53553	Bifidobacterium
ASV 4519	0	0	6.2	13.8636	0	0	Bifidobacterium
ASV 90	1.25	3.74469	0	0	0	0	Bifidobacterium
ASV 949	0.666667	2.3094	0	0	0	0	Bifidobacterium
ASV 95	0	0	23	51.4296	0	0	Bifidobacterium
ASV 479	0	0	4.4	9.8387	0	0	Bilophila
ASV 1374	0	0	0	0	112	158.392	Blastocatella
ASV 1893	12	41.5692	0	0	0	0	Blastococcus
ASV 810	32.6667	113.161	0	0	0	0	Blastococcus
ASV 1	25.1667	30.1627	69.6	85.4535	72	101.823	Blautia
ASV 1015	0	0	7.8	17.4413	0	0	Blautia
ASV 11	10	20.1449	5.6	9.5289	0	0	Blautia
ASV 112	0.25	0.866025	0.2	0.447214	65	91.9239	Blautia
ASV 117	1.58333	5.48483	0	0	3	4.24264	Blautia
ASV 132	0.5	1.24316	0	0	0	0	Blautia
ASV 143	0	0	1.2	2.68328	0	0	Blautia
ASV 146	0	0	1.2	2.68328	0	0	Blautia
ASV 149	0.333333	1.1547	8.2	12.0291	0	0	Blautia
ASV 1606	0	0	0.6	1.34164	0	0	Blautia
ASV 1620	0	0	0	0	42	59.397	Blautia
ASV 163	0	0	1.6	3.57771	0	0	Blautia
ASV 1761	0	0	0	0	1.5	2.12132	Blautia
ASV 1838	0	0	0	0	1.5	2.12132	Blautia
ASV 186	0	0	1.2	2.68328	0	0	Blautia
ASV 190	9.5	32.909	0	0	53.5	75.6604	Blautia
ASV 2007	8.5	29.4449	0	0	0	0	Blautia
ASV 2027	1.08333	2.74552	0	0	1	1.41421	Blautia
ASV 203	0.833333	2.58785	0	0	0	0	Blautia
ASV 204	0	0	0	0	2	2.82843	Blautia
ASV 2079	0	0	3	6.7082	0	0	Blautia
ASV 2122	0	0	1.2	2.68328	0	0	Blautia
ASV 217	0.166667	0.57735	1.2	1.78885	0.5	0.707107	Blautia
ASV 2196	1.58333	4.07784	0	0	0	0	Blautia
ASV 2247	0.333333	1.1547	1.6	3.57771	0	0	Blautia
ASV 2338	8.66667	30.0222	0	0	0	0	Blautia
ASV 23910	0	0	0	0	0.5	0.707107	Blautia
ASV 23912	0	0	0	0	0.5	0.707107	Blautia
ASV 2561	0.333333	1.1547	0	0	0.5	0.707107	Blautia
ASV 258	2.91667	7.39113	3.2	5.63028	0	0	Blautia
ASV 2617	0.583333	2.02073	1.2	2.68328	0	0	Blautia
ASV 2618	0	0	0	0	43.5	61.5183	Blautia
ASV 2759	0	0	0	0	40	56.5685	Blautia
ASV 28	7.25	16.5262	14	21.9089	11.5	16.2635	Blautia
ASV 2956	0	0	0	0	1	1.41421	Blautia
ASV 321	0	0	1	1.41421	1.5	2.12132	Blautia
ASV 335	0.0833333	0.288675	3.4	7.60263	0	0	Blautia
ASV 3432	0.75	2.59808	2.6	5.81378	0	0	Blautia
ASV 35	6.25	17.1736	0.6	1.34164	0	0	Blautia
ASV 353	0.5	1.73205	0	0	1	1.41421	Blautia
ASV 374	0.583333	2.02073	0.2	0.447214	0	0	Blautia
ASV 376	0.333333	1.1547	0.4	0.894427	0	0	Blautia
ASV 38	0.416667	1.44338	0	0	31	38.1838	Blautia
ASV 3885	0	0	8.4	18.783	0	0	Blautia
ASV 41	9.5	15.9516	0	0	12.5	17.6777	Blautia
ASV 45	0	0	12.8	28.6217	0	0	Blautia
ASV 46	0	0	2.8	6.26099	0	0	Blautia
ASV 474	0	0	0	0	1.5	2.12132	Blautia
ASV 4929	2.16667	7.50555	0	0	0	0	Blautia
ASV 506	0	0	0.2	0.447214	1	1.41421	Blautia
ASV 5128	2	6.9282	0	0	0	0	Blautia
ASV 5391	0	0	0	0	0.5	0.707107	Blautia
ASV 5496	0	0	0	0	2.5	3.53553	Blautia
ASV 552	0	0	0	0	1	1.41421	Blautia
ASV 5864	1.5	5.19615	0	0	0	0	Blautia
ASV 5993	0	0	3.4	7.60263	0	0	Blautia
ASV 6358	1.25	4.33013	0	0	0	0	Blautia
ASV 648	0.166667	0.57735	2	4.47214	0	0	Blautia
ASV 654	0	0	2.8	6.26099	0	0	Blautia
ASV 679	0	0	1.2	2.68328	0	0	Blautia
ASV 69	4.66667	6.24257	6	9.97497	10.5	2.12132	Blautia
ASV 70	1	1.95402	0	0	14	19.799	Blautia
ASV 78	0	0	0.2	0.447214	0.5	0.707107	Blautia
ASV 787	0	0	0.8	1.78885	0	0	Blautia
ASV 800	0	0	0	0	0.5	0.707107	Blautia
ASV 8210	0	0	0	0	1	1.41421	Blautia
ASV 837	1.08333	3.75278	0	0	0	0	Blautia
ASV 883	0.333333	0.651339	0.2	0.447214	0	0	Blautia
ASV 89	0.75	1.60255	0	0	0	0	Blautia
ASV 901	0	0	6.4	14.3108	0	0	Blautia
ASV 3503	4.33333	15.0111	0	0	0	0	Brachybacterium
ASV 3918	0	0	0	0	17	24.0416	Brachybacterium
ASV 5106	0.583333	2.02073	3.4	7.60263	0	0	Brachybacterium
ASV 3761	3.75	12.9904	0	0	0	0	Brachymonas
ASV 6761	0	0	2.6	5.81378	0	0	Brachymonas
ASV 118	171	224.301	2.8	4.38178	0	0	Bradyrhizobium
ASV 2902	2.16667	7.50555	0	0	0	0	Bradyrhizobium
ASV 712	18.5	35.8596	0	0	0	0	Bradyrhizobium
ASV 955	12.8333	44.456	0	0	0	0	Bradyrhizobium
ASV 2517	5.41667	18.7639	5.6	12.522	0	0	Brevibacterium
ASV 4814	0	0	4	8.94427	0	0	Brevibacterium
ASV 1783	0	0	1.6	3.57771	0	0	Brevundimonas
ASV 2249	5	9.91784	0	0	0	0	Brevundimonas
ASV 1044	17.1667	40.1742	0	0	0	0	Brochothrix
ASV 1236	12.0833	41.8579	0	0	0	0	Brucella
ASV 159	79.0833	64.958	0	0	0	0	Brucella
ASV 5567	0.25	0.866025	2.2	4.91935	0	0	Burkholderia-Caballeronia- Paraburkholderia
ASV 9948	0.5	1.73205	0	0	0	0	Burkholderia-Caballeronia- Paraburkholderia
ASV 5583	1.66667	5.7735	0	0	0	0	Burkholderiaceae f
ASV 4049	0	0	0	0	2.5	0.707107	Butyricicoccus
ASV 314	0	0	3.6	8.04984	0	0	CAG-352
ASV 559	0.25	0.866025	0.4	0.894427	0	0	CAG-352
ASV 5719	1.58333	5.48483	0	0	0	0	CAG-352
ASV 108	0.583333	2.02073	25	52.0192	0	0	CAG-56
ASV 487	0	0	2	4.47214	0	0	CAG-56
ASV 606	0	0	0.8	1.78885	6.5	9.19239	CAG-56
ASV 794	0	0	0	0	5	7.07107	CAG-56
ASV 4133	1.75	6.06218	0	0	0	0	Caldalkalibacillus
ASV 9942	0.5	1.73205	0	0	0	0	Candidatus Staskawiczbacteria o
ASV 4452	0	0	6.4	14.3108	0	0	Candidatus Yanofskybacteria o
ASV 12855	0	0	0.8	1.78885	0	0	Candidatus Kaiserbacteria o
ASV 4920	2.16667	7.50555	0	0	0	0	Carnobacterium
ASV 2786	2.58333	8.94893	0	0	0	0	Catenibacterium
ASV 2145	9.91667	34.3523	0	0	0	0	Catenisphaera
ASV 2654	1.16667	4.04145	0	0	0	0	Caulobacteraceae f
ASV 336	20.5	39.8805	15.6	21.4079	0	0	Caulobacteraceae f
ASV 5335	1.83333	6.35085	0	0	0	0	Caulobacteraceae f
ASV 9946	0.5	1.73205	0	0	0	0	Caulobacteraceae f
ASV 5240	1.91667	6.63953	0	0	0	0	Chalicogloea CCALA 975
ASV 7323	0.916667	3.17543	0	0	0	0	Chitinophagaceae f
ASV 1052	25.8333	89.4893	0	0	0	0	Chloroplast o
ASV 12858	0	0	0.8	1.78885	0	0	Chloroplast o
ASV 1318	0	0	0	0	31	43.8406	Chloroplast o
ASV 1355	4.08333	9.65268	0.8	1.78885	49.5	70.0036	Chloroplast o
ASV 2166	9.75	33.775	0	0	0	0	Chloroplast o
ASV 2490	7.91667	27.4241	0	0	0	0	Chloroplast o
ASV 5715	1.58333	5.48483	0	0	0	0	Chloroplast o
ASV 5860	1.5	5.19615	0	0	0	0	Chloroplast o
ASV 7011	0.75	2.59808	0	0	0	0	Chloroplast o
ASV 8027	0.5	1.73205	0	0	0	0	Chloroplast o
ASV 8058	0.75	2.59808	0	0	0	0	Chloroplast o
ASV 4283	1.41667	4.90748	0	0	0	0	Christensenellaceae f
ASV 100	5.08333	17.6092	0	0	0	0	Christensenellaceae R-7 group
ASV 104	0.5	1.73205	0	0	3	2.82843	Christensenellaceae R-7 group
ASV 1121	1.66667	4.29235	0.6	1.34164	0	0	Christensenellaceae R-7 group
ASV 1208	0	0	1	2.23607	0	0	Christensenellaceae R-7 group
ASV 139	0	0	2.4	5.36656	0	0	Christensenellaceae R-7 group
ASV 147	0	0	0	0	1	1.41421	Christensenellaceae R-7 group
ASV 26	6.33333	20.6984	3.6	8.04984	0	0	Christensenellaceae R-7 group
ASV 3440	4.5	15.5885	0	0	0	0	Christensenellaceae R-7 group
ASV 393	0	0	1.2	2.68328	0	0	Christensenellaceae R-7 group
ASV 3988	3.33333	9.08879	0	0	0	0	Christensenellaceae R-7 group
ASV 628	0	0	0.2	0.447214	1.5	2.12132	Christensenellaceae R-7 group
ASV 2846	0	0	15	23.622	0	0	Chroococcidiopsaceae f
ASV 3086	0	0	13.2	29.5161	0	0	Chroococcidiopsaceae f
ASV 4321	2.83333	9.81495	0	0	0	0	Chroococcidiopsaceae f
ASV 9888	0	0	1.2	2.68328	0	0	Chryseobacterium
ASV 1391	18.25	39.8591	0	0	0	0	Citricoccus
ASV 2487	5	13.3144	3.4	7.60263	0	0	Cloacibacterium
ASV 3078	3.33333	11.547	0	0	0	0	Cloacibacterium
ASV 3934	3.41667	11.8357	0	0	0	0	Cloacibacterium
ASV 424	18.3333	57.7838	1.2	2.68328	267.5	378.302	Cloacibacterium
ASV 4919	0	0	0	0	13	18.3848	Clostridiaceae 1 f
ASV 17878	0	0	0	0	1.5	2.12132	Clostridiales o
ASV 17885	0	0	0	0	1.5	2.12132	Clostridiales o
ASV 17887	0	0	0	0	1.5	2.12132	Clostridiales o
ASV 1975	0	0	0	0	1	1.41421	Clostridiales o
ASV 2003	0	0	0	0	66	93.3381	Clostridiales o
ASV 22562	0	0	0	0	1	1.41421	Clostridiales o
ASV 2535	0	0	0	0	1	1.41421	Clostridiales o
ASV 3795	0	0	8.8	19.6774	0	0	Clostridiales o
ASV 5109	0	0	4.8	10.7331	0	0	Clostridiales o
ASV 5225	0	0	4.6	10.2859	0	0	Clostridiales vadinBB60 group f
ASV 1790	0	0	0	0	63.5	89.8026	Clostridium sensu stricto 1
ASV 2215	9.41667	32.6203	0	0	0	0	Clostridium sensu stricto 1
ASV 2228	1.83333	4.60895	0	0	0	0	Clostridium sensu stricto 1
ASV 2638	0.916667	3.17543	0	0	0	0	Clostridium sensu stricto 1
ASV 30	2.66667	9.2376	1.2	2.68328	0	0	Clostridium sensu stricto 1
ASV 363	1.83333	3.68864	0	0	0	0	Clostridium sensu stricto 1
ASV 50	55.3333	102.125	28	23.5478	0	0	Clostridium sensu stricto 1
ASV 652	2	5.32575	0	0	0	0	Clostridium sensu stricto 1
ASV 6558	1.16667	4.04145	0	0	0	0	Clostridium sensu stricto 1
ASV 7031	0	0	2.4	5.36656	0	0	Clostridium sensu stricto 1
ASV 11010	0	0	0	0	2.5	3.53553	Clostridium sensu stricto 4
ASV 5459	1.75	6.06218	0	0	0	0	Coprobacillus
ASV 151	4	12.9404	1	2.23607	0	0	Coprococcus 1
ASV 17877	0	0	0	0	1.5	2.12132	Coprococcus 1
ASV 22554	0	0	0	0	1	1.41421	Coprococcus 1
ASV 537	0.333333	0.887625	0.2	0.447214	0	0	Coprococcus 1
ASV 1498	0.666667	2.3094	0	0	6	8.48528	Coprococcus 2
ASV 17614	0	0	0.6	1.34164	0	0	Coprococcus 2
ASV 22556	0	0	0	0	1	1.41421	Coprococcus 2
ASV 285	0	0	0.8	1.78885	0	0	Coprococcus 2
ASV 4434	0	0	1	2.23607	0	0	Coprococcus 2
ASV 4447	1.58333	4.88892	0	0	0.5	0.707107	Coprococcus 2
ASV 545	0	0	2.2	4.91935	0	0	Coprococcus 2
ASV 12	22	55.1065	0	0	0	0	Coprococcus 3
ASV 153	2.5	8.66025	0	0	0	0	Coprococcus 3
ASV 3159	0	0	0	0	4	5.65685	Coprococcus 3
ASV 350	0.666667	2.3094	0	0	0	0	Coprococcus 3
ASV 388	0.583333	2.02073	0	0	0	0	Coprococcus 3
ASV 92	4.66667	8.8249	0.4	0.547723	0	0	Coprococcus 3
ASV 1539	0	0	34.8	77.8152	0	0	Corynebacterium
ASV 2873	6.25	21.6506	0	0	0	0	Corynebacterium
ASV 3179	5.25	18.1865	0	0	0	0	Corynebacterium
ASV 1007	12.3333	32.6394	2.6	5.81378	0	0	Corynebacterium 1
ASV 12854	0	0	0.8	1.78885	0	0	Corynebacterium 1
ASV 1694	0	0	28.4	63.5043	0	0	Corynebacterium 1
ASV 1726	13.6667	47.3427	0	0	0	0	Corynebacterium 1
ASV 2077	10.4167	36.0844	0	0	0	0	Corynebacterium 1
ASV 2585	0	0	0	0	44.5	62.9325	Corynebacterium 1
ASV 2709	2.91667	10.1036	0	0	0	0	Corynebacterium 1
ASV 2711	0.25	0.866025	8	17.8885	0	0	Corynebacterium 1
ASV 2802	6.5	22.5167	0	0	0	0	Corynebacterium 1
ASV 3142	0.75	2.59808	0	0	21.5	30.4056	Corynebacterium 1
ASV 3371	4.66667	16.1658	0	0	0	0	Corynebacterium 1
ASV 419	18.6667	57.6263	7.2	10.2567	86.5	122.329	Corynebacterium 1
ASV 5028	2.08333	7.21688	0	0	0	0	Corynebacterium 1
ASV 635	0.583333	2.02073	0	0	0	0	Corynebacterium 1
ASV 665	45	155.885	0	0	0	0	Corynebacterium 1
ASV 964	28.6667	99.3042	0	0	0	0	Corynebacterium 1
ASV 1211	7.91667	19.4957	0.8	1.78885	0	0	Cupriavidus
ASV 3847	0	0	0	0	19	26.8701	Cupriavidus
ASV 6164	0	0	3.2	7.15542	0	0	Cupriavidus
ASV 1458	17.25	59.7558	0	0	0	0	Curtobacterium
ASV 17	5.75	16.6249	16.4	32.3852	14	19.799	Cutibacterium
ASV 3612	0	0	0	0	24.5	34.6482	Cutibacterium
ASV 3999	1.5	3.75379	0	0	0	0	Cutibacterium
ASV 2503	7.83333	27.1355	0	0	0	0	Dechlorobacter
ASV 4255	2.91667	10.1036	0	0	0	0	Deinococcus
ASV 3339	3.08333	10.0676	0	0	0	0	Delftia
ASV 9114	0	0	1.4	3.1305	0	0	Desulfosporosinus
ASV 1631	14.75	51.0955	0	0	0	0	Devosia
ASV 4660	0	0	5.8	12.9692	0	0	Devosia
ASV 6794	1.08333	3.75278	0	0	0	0	Devosia
ASV 125	2.66667	7.79666	0	0	0	0	Dialister
ASV 1706	0.666667	2.3094	0	0	0	0	Dialister
ASV 25	1.5	5.19615	0	0	0	0	Dialister
ASV 333	0	0	31.8	71.107	0	0	Dialister
ASV 355	1.25	2.37888	0	0	0	0	Dialister
ASV 1435	0	0	4.6	10.2859	0	0	Dietzia
ASV 2992	0	0	6.6	14.758	0	0	Dietzia
ASV 3469	0	0	2.8	6.26099	0	0	Dietzia
ASV 1518	16.3333	51.4593	0	0	0	0	Dolosigranulum
ASV 1560	15.25	35.9523	0	0	0	0	Dolosigranulum
ASV 148	2.5	6.37467	0	0	0	0	Dorea
ASV 164	3.66667	12.0856	0	0	0	0	Dorea
ASV 167	0.416667	1.44338	1	2.23607	0	0	Dorea
ASV 2962	0.583333	1.72986	0	0	0.5	0.707107	Dorea
ASV 298	0	0	0	0	1.5	2.12132	Dorea
ASV 535	1.25	2.13733	0.6	1.34164	1	1.41421	Dorea
ASV 65	0.916667	2.15146	12.2	25.6359	0	0	Dorea
ASV 3713	3.5	8.27373	0	0	0	0	DSSD61
ASV 5107	0	0	4.8	10.7331	0	0	DTU089
ASV 12954	0	0	0	0	2	2.82843	Eggerthellaceae f
ASV 2700	0	0	0	0	3	4.24264	Eggerthellaceae f
ASV 4128	2.5	8.66025	1.4	3.1305	0	0	Empedobacter
ASV 1543	10.6667	33.9233	0.2	0.447214	0	0	Enhydrobacter
ASV 459	10.75	23.1286	24.4	29.0654	34.5	48.7904	Enhydrobacter
ASV 1204	0.916667	3.17543	0	0	0	0	Enterobacter
ASV 2966	5.91667	20.4959	0	0	0	0	Enterobacter
ASV 2760	6.66667	23.094	0	0	0	0	Enterococcus
ASV 4927	2.16667	7.50555	0	0	0	0	Enterococcus
ASV 9949	0.5	1.73205	0	0	0	0	Eremococcus
ASV 17881	0	0	0	0	1.5	2.12132	Erysipelotrichaceae f
ASV 17883	0	0	0	0	1.5	2.12132	Erysipelotrichaceae f
ASV 5030	2.08333	7.21688	0	0	0	0	Erysipelotrichaceae f
ASV 161	0	0	3.4	7.60263	0	0	Erysipelotrichaceae UCG-003
ASV 133	0	0	2.4	5.36656	0	0	Escherichia
ASV 16	2.66667	7.79666	4	8.94427	3.5	3.53553	Escherichia
ASV 381	1.58333	3.5537	0.2	0.447214	0	0	Escherichia
ASV 7055	1	3.4641	0	0	0	0	Ethanoligenens
ASV 9116	0	0	1.4	3.1305	0	0	Ethanoligenens
ASV 10	3.83333	7.51766	17	15.6684	127	179.605	Faecalibacterium
ASV 1102	0.583333	2.02073	0	0	0	0	Faecalibacterium
ASV 123	0	0	0.6	1.34164	0	0	Faecalibacterium
ASV 1467	0.833333	2.03753	0	0	7	9.89949	Faecalibacterium
ASV 15	3.08333	6.18588	34	74.3606	63	89.0955	Faecalibacterium
ASV 17611	0	0	0.6	1.34164	0	0	Faecalibacterium
ASV 2156	0	0	0	0	59	83.4386	Faecalibacterium
ASV 22558	0	0	0	0	1	1.41421	Faecalibacterium
ASV 249	0	0	5.2	11.6276	0	0	Faecalibacterium
ASV 2643	7.16667	24.8261	0	0	0	0	Faecalibacterium
ASV 29	3.41667	7.85619	0.6	1.34164	7	9.89949	Faecalibacterium
ASV 3	35.6667	72.4184	32	43.8919	4	5.65685	Faecalibacterium
ASV 31	7.08333	9.64326	0	0	3	4.24264	Faecalibacterium
ASV 3168	0.75	2.0505	0	0	0	0	Faecalibacterium
ASV 3274	2.41667	5.80687	0	0	0	0	Faecalibacterium
ASV 3367	0	0	11.2	25.044	0	0	Faecalibacterium
ASV 3372	4.66667	16.1658	0	0	0	0	Faecalibacterium
ASV 36	6	8.26823	10.4	23.2551	5.5	7.77817	Faecalibacterium
ASV 4	30.1667	52.0172	27.8	40.1086	51	72.1249	Faecalibacterium
ASV 4521	0	0	6.2	13.8636	0	0	Faecalibacterium
ASV 4524	0	0	0	0	15.5	21.9203	Faecalibacterium
ASV 5031	2.08333	7.21688	0	0	0	0	Faecalibacterium
ASV 5229	0	0	4.6	10.2859	0	0	Faecalibacterium
ASV 526	0	0	2.2	4.91935	0	0	Faecalibacterium
ASV 57	0	0	18.8	42.0381	0	0	Faecalibacterium
ASV 68	1.91667	3.50216	0	0	0	0	Faecalibacterium
ASV 719	0	0	0	0	0.5	0.707107	Faecalibacterium
ASV 7326	0.916667	3.17543	0	0	0	0	Faecalibacterium
ASV 8034	0	0	1.8	4.02492	0	0	Faecalibacterium
ASV 8062	0.75	2.59808	0	0	0	0	Faecalibacterium
ASV 82	0.416667	0.900337	1	2.23607	0	0	Faecalibacterium
ASV 83	1.66667	3.02515	0	0	7	9.89949	Faecalibacterium
ASV 4530	2.58333	8.94893	0	0	0	0	Family XIII f
ASV 6105	0.916667	3.17543	0	0	0	0	Finegoldia
ASV 2213	7.5	21.69	0	0	0	0	Frankiales o
ASV 2714	0	0	6	13.4164	0	0	Frankiales o
ASV 6345	0	0	3	6.7082	0	0	Frankiales o
ASV 6560	1.16667	4.04145	0	0	0	0	Frankiales o
ASV 6814	0	0	1.2	2.68328	0	0	Frankiales o
ASV 109	0	0	0.8	1.30384	1	1.41421	Fusicatenibacter
ASV 120	8.5	9.42434	2.2	4.91935	0	0	Fusicatenibacter
ASV 128	0	0	7	15.6525	0	0	Fusicatenibacter
ASV 12957	0	0	0	0	2	2.82843	Fusicatenibacter
ASV 134	0	0	0.6	1.34164	0	0	Fusicatenibacter
ASV 22563	0	0	0	0	1	1.41421	Fusicatenibacter
ASV 33	2.58333	8.0505	0	0	3	4.24264	Fusicatenibacter
ASV 362	0	0	0	0	1	1.41421	Fusicatenibacter
ASV 43	0	0	1.6	3.57771	3.5	4.94975	Fusicatenibacter
ASV 5227	0	0	4.6	10.2859	0	0	Fusicatenibacter
ASV 7	5.5	10.4577	63.2	119.915	24	12.7279	Fusicatenibacter
ASV 735	0	0	0	0	2	2.82843	Fusicatenibacter
ASV 889	0	0	0	0	0.5	0.707107	Fusicatenibacter
ASV 4463	2.66667	9.2376	0	0	0	0	Fusobacterium
ASV 1361	15.9167	45.0746	0	0	0	0	Gaiellales o
ASV 3206	2.58333	5.68024	0	0	0	0	Gaiellales o
ASV 7054	1	2.48633	0	0	0	0	Gaiellales o
ASV 8048	0.75	2.59808	0	0	0	0	Gaiellales o
ASV 879	0.75	2.30119	0	0	0	0	GCA-900066575
ASV 12955	0	0	0	0	2	2.82843	GCA-900066755
ASV 659	0.0833333	0.288675	0	0	0.5	0.707107	GCA-900066755
ASV 3416	2.91667	10.1036	0	0	0	0	Gemella
ASV 1743	0	0	3.8	8.49706	0	0	Geobacillus
ASV 5314	0	0	4.4	9.8387	0	0	Geobacillus
ASV 4528	2.58333	8.94893	0	0	0	0	Geodermatophilus
ASV 3174	0	0	12.6	28.1745	0	0	Georgenia
ASV 5458	1.75	6.06218	0	0	0	0	Georgenia
ASV 1163	11.1667	36.5335	0	0	0	0	Gordonia
ASV 9886	0	0	1.2	2.68328	0	0	hgcI clade
ASV 17605	0	0	0.6	1.34164	0	0	Holdemanella
ASV 17606	0	0	0.6	1.34164	0	0	Holdemanella
ASV 22566	0	0	0	0	1	1.41421	Holdemanella
ASV 294	4.25	14.7224	0	0	0	0	Holdemanella
ASV 2206	1.66667	4.24978	0	0	0	0	Hydrotalea
ASV 541	25.0833	34.0012	0	0	0	0	Hydrotalea
ASV 2719	6.83333	23.6714	0	0	0	0	Hymenobacter
ASV 4126	0	0	7.4	16.5469	0	0	Hymenobacter
ASV 5580	1.66667	5.7735	0	0	0	0	Hymenobacter
ASV 2819	4.83333	16.4308	0	0	0	0	Hyphomicrobium
ASV 2866	5	17.3205	0	0	0	0	Hyphomicrobium
ASV 6792	1.08333	3.75278	0	0	0	0	Hyphomicrobium
ASV 859	32.1667	65.1611	0	0	0	0	Hyphomicrobium
ASV 1087	13.3333	46.188	1.2	2.68328	0	0	Intestinibacter
ASV 165	6	8.22413	0	0	7.5	10.6066	Intestinibacter
ASV 2090	1.91667	3.91868	0	0	0	0	Intestinibacter
ASV 221	0	0	3.6	8.04984	0	0	Intestinibacter
ASV 372	0	0	0.8	1.78885	0	0	Intestinibacter
ASV 5	2	5.78399	38.2	85.4178	0	0	Intestinibacter
ASV 218	0	0	0	0	172.5	243.952	Intestinimonas
ASV 4037	3.25	11.2583	0	0	0	0	Intrasporangiaceae f
ASV 5333	1.83333	6.35085	0	0	0	0	Intrasporangiaceae f
ASV 1716	0	0	4.2	9.39149	0	0	Janibacter
ASV 3460	2.5	8.66025	1.4	3.1305	0	0	Klebsiella
ASV 1557	15.75	54.5596	0	0	0	0	Kocuria
ASV 4402	2.75	9.52628	0	0	0	0	Kocuria
ASV 4830	2.25	7.79423	0	0	0	0	Kocuria
ASV 157	0.666667	2.3094	0	0	0	0	Lachnoclostridium
ASV 273	0	0	12.8	28.6217	0	0	Lachnoclostridium
ASV 405	0	0	10.8	24.1495	0	0	Lachnoclostridium
ASV 4332	0.583333	1.50504	0	0	0	0	Lachnoclostridium
ASV 533	0	0	0	0	1.5	2.12132	Lachnoclostridium
ASV 661	0.583333	2.02073	0	0	0	0	Lachnoclostridium
ASV 706	0.75	2.59808	0	0	0	0	Lachnoclostridium
ASV 721	0.166667	0.57735	0.6	1.34164	0	0	Lachnoclostridium
ASV 7642	0	0	0	0	5	7.07107	Lachnoclostridium
ASV 2849	6.33333	21.9393	0	0	0	0	Lachnoclostridium 12
ASV 121	0.5	1.73205	8.6	19.2302	0	0	Lachnospira
ASV 1312	0.5	1	0	0	0	0	Lachnospira
ASV 1363	0	0	0	0	1.5	2.12132	Lachnospira
ASV 313	0	0	7.4	16.5469	0	0	Lachnospira
ASV 387	0.333333	0.887625	12.2	27.28	0	0	Lachnospira
ASV 521	0	0	0.6	1.34164	0	0	Lachnospira
ASV 7641	0.5	1.73205	0	0	0	0	Lachnospira
ASV 808	0	0	0.6	1.34164	0	0	Lachnospira
ASV 11009	0	0	0	0	2.5	3.53553	Lachnospiraceae f
ASV 1255	0	0	1.2	2.68328	0	0	Lachnospiraceae f
ASV 12956	0	0	0	0	2	2.82843	Lachnospiraceae f
ASV 1371	0	0	0.6	1.34164	0	0	Lachnospiraceae f
ASV 1459	0	0	0	0	1	1.41421	Lachnospiraceae f
ASV 1553	0	0	0	0	1	1.41421	Lachnospiraceae f
ASV 1603	0	0	0	0	0.5	0.707107	Lachnospiraceae f
ASV 176	0.833333	2.88675	0	0	0	0	Lachnospiraceae f
ASV 17601	0	0	0.6	1.34164	0	0	Lachnospiraceae f
ASV 17607	0	0	0.6	1.34164	0	0	Lachnospiraceae f
ASV 17610	0	0	0.6	1.34164	0	0	Lachnospiraceae f
ASV 17880	0	0	0	0	1.5	2.12132	Lachnospiraceae f
ASV 17888	0	0	0	0	1.5	2.12132	Lachnospiraceae f
ASV 17890	0	0	0	0	1.5	2.12132	Lachnospiraceae f
ASV 1843	0	0	0.8	1.78885	0	0	Lachnospiraceae f
ASV 195	1	1.65145	0	0	0	0	Lachnospiraceae f
ASV 1966	0	0	0	0	2	2.82843	Lachnospiraceae f
ASV 1988	0	0	0	0	2	2.82843	Lachnospiraceae f
ASV 1989	0	0	0	0	67	94.7523	Lachnospiraceae f
ASV 2023	0.916667	2.60971	0	0	0	0	Lachnospiraceae f
ASV 2034	0	0	0	0	64.5	91.2168	Lachnospiraceae f
ASV 2055	10.5833	36.6617	0	0	0	0	Lachnospiraceae f
ASV 2165	0	0	0	0	58.5	82.7315	Lachnospiraceae f
ASV 2211	0	0	0	0	56.5	79.9031	Lachnospiraceae f
ASV 2212	0	0	0	0	56.5	79.9031	Lachnospiraceae f
ASV 224	2.25	7.48483	6	10.8397	0	0	Lachnospiraceae f
ASV 2250	9.16667	31.7543	0	0	0	0	Lachnospiraceae f
ASV 22555	0	0	0	0	1	1.41421	Lachnospiraceae f
ASV 22560	0	0	0	0	1	1.41421	Lachnospiraceae f
ASV 22564	0	0	0	0	1	1.41421	Lachnospiraceae f
ASV 22567	0	0	0	0	1	1.41421	Lachnospiraceae f
ASV 2335	0	0	0	0	52	73.5391	Lachnospiraceae f
ASV 234	0	0	1.4	3.1305	0	0	Lachnospiraceae f
ASV 23911	0	0	0	0	0.5	0.707107	Lachnospiraceae f
ASV 2587	7.41667	25.6921	0	0	0	0	Lachnospiraceae f
ASV 2689	0	0	1.2	2.68328	0	0	Lachnospiraceae f
ASV 2694	0	0	0	0	41.5	58.6899	Lachnospiraceae f
ASV 2695	0.333333	1.1547	0.6	1.34164	0	0	Lachnospiraceae f
ASV 2735	6.75	23.3827	0	0	0	0	Lachnospiraceae f
ASV 2736	6.75	23.3827	0	0	0	0	Lachnospiraceae f
ASV 2826	6.41667	22.228	0	0	0	0	Lachnospiraceae f
ASV 2870	0	0	0	0	37.5	53.033	Lachnospiraceae f
ASV 2898	0	0	0	0	37	52.3259	Lachnospiraceae f
ASV 2900	6.16667	21.362	0	0	0	0	Lachnospiraceae f
ASV 2943	0	0	0	0	36	50.9117	Lachnospiraceae f
ASV 2999	5.83333	20.2073	0	0	0	0	Lachnospiraceae f
ASV 3063	0.583333	1.50504	0	0	0	0	Lachnospiraceae f
ASV 3186	0	0	0.6	1.34164	0	0	Lachnospiraceae f
ASV 319	1.25	4.33013	0	0	0	0	Lachnospiraceae f
ASV 32	1.83333	6.04278	1.4	3.1305	1.5	2.12132	Lachnospiraceae f
ASV 3208	5.16667	17.8979	0	0	0	0	Lachnospiraceae f
ASV 3209	5.16667	17.8979	0	0	0	0	Lachnospiraceae f
ASV 3257	5	17.3205	0	0	0	0	Lachnospiraceae f
ASV 3403	0	0	0	0	27.5	38.8909	Lachnospiraceae f
ASV 373	1.83333	2.97973	0	0	2	2.82843	Lachnospiraceae f
ASV 3794	0	0	8.8	19.6774	0	0	Lachnospiraceae f
ASV 3801	3.66667	12.7017	0	0	0	0	Lachnospiraceae f
ASV 39	0	0	0.8	1.78885	0	0	Lachnospiraceae f
ASV 394	0.25	0.866025	0.4	0.894427	0.5	0.707107	Lachnospiraceae f
ASV 399	0	0	0.6	1.34164	0	0	Lachnospiraceae f
ASV 403	0.916667	1.78164	0	0	1.5	2.12132	Lachnospiraceae f
ASV 425	0	0	0.6	1.34164	0	0	Lachnospiraceae f
ASV 439	0.0833333	0.288675	5.4	12.0748	0	0	Lachnospiraceae f
ASV 4468	0	0	0.6	1.34164	0	0	Lachnospiraceae f
ASV 4507	0	0	0	0	2	2.82843	Lachnospiraceae f
ASV 455	0	0	0	0	1.5	2.12132	Lachnospiraceae f
ASV 4585	0	0	0	0	15	21.2132	Lachnospiraceae f
ASV 4590	2.5	8.66025	0	0	0	0	Lachnospiraceae f
ASV 4819	0	0	5.4	12.0748	0	0	Lachnospiraceae f
ASV 4831	2.25	7.79423	0	0	0	0	Lachnospiraceae f
ASV 4930	2.16667	7.50555	0	0	0	0	Lachnospiraceae f
ASV 5008	0	0	5	11.1803	0	0	Lachnospiraceae f
ASV 5032	2.08333	7.21688	0	0	0	0	Lachnospiraceae f
ASV 5319	0	0	4.4	9.8387	0	0	Lachnospiraceae f
ASV 5334	1.83333	6.35085	0	0	0	0	Lachnospiraceae f
ASV 54	0.583333	2.02073	0.8	1.78885	0	0	Lachnospiraceae f
ASV 5440	0	0	4.2	9.39149	0	0	Lachnospiraceae f
ASV 5695	0	0	3.8	8.49706	0	0	Lachnospiraceae f
ASV 577	0.333333	1.1547	5.6	12.522	0	0	Lachnospiraceae f
ASV 5841	0	0	3.6	8.04984	0	0	Lachnospiraceae f
ASV 5862	1.5	5.19615	0	0	0	0	Lachnospiraceae f
ASV 5863	1.5	5.19615	0	0	0	0	Lachnospiraceae f
ASV 5994	0	0	3.4	7.60263	0	0	Lachnospiraceae f
ASV 6535	0	0	2.8	6.26099	0	0	Lachnospiraceae f
ASV 6540	0	0	2.8	6.26099	0	0	Lachnospiraceae f
ASV 6562	1.16667	4.04145	0	0	0	0	Lachnospiraceae f
ASV 6563	1.16667	4.04145	0	0	0	0	Lachnospiraceae f
ASV 6768	0	0	2.6	5.81378	0	0	Lachnospiraceae f
ASV 6950	0	0	0	0	2	2.82843	Lachnospiraceae f
ASV 7056	1	3.4641	0	0	0	0	Lachnospiraceae f
ASV 7057	1	3.4641	0	0	0	0	Lachnospiraceae f
ASV 72	16.4167	55.3131	1.4	1.94936	0	0	Lachnospiraceae f
ASV 76	3.41667	5.3165	0	0	0	0	Lachnospiraceae f
ASV 7625	0	0	2	4.47214	0	0	Lachnospiraceae f
ASV 8031	0	0	1.8	4.02492	0	0	Lachnospiraceae f
ASV 8033	0	0	1.8	4.02492	0	0	Lachnospiraceae f
ASV 84	0.416667	1.44338	7.8	12.6174	0	0	Lachnospiraceae f
ASV 861	0	0	0	0	1.5	2.12132	Lachnospiraceae f
ASV 906	0.166667	0.389249	0	0	1	1.41421	Lachnospiraceae f
ASV 9118	0	0	1.4	3.1305	0	0	Lachnospiraceae f
ASV 1351	0	0	0	0	1	1.41421	Lachnospiraceae FCS020 group
ASV 1488	0.166667	0.57735	0.4	0.894427	0	0	Lachnospiraceae FCS020 group
ASV 213	0	0	0.2	0.447214	0.5	0.707107	Lachnospiraceae FCS020 group
ASV 2717	0	0	0	0	41	57.9828	Lachnospiraceae FCS020 group
ASV 720	0.166667	0.57735	0	0	1	1.41421	Lachnospiraceae FCS020 group
ASV 80	1.75	6.06218	0	0	1	1.41421	Lachnospiraceae FCS020 group
ASV 832	1.41667	2.46644	0	0	0	0	Lachnospiraceae FCS020 group
ASV 8064	0.75	2.59808	0	0	0	0	Lachnospiraceae NC2004 group
ASV 150	0.166667	0.57735	0.4	0.894427	0	0	Lachnospiraceae ND3007 group
ASV 1523	0	0	0	0	1.5	2.12132	Lachnospiraceae ND3007 group
ASV 178	0	0	0	0	0.5	0.707107	Lachnospiraceae ND3007 group
ASV 206	4.83333	11.2074	3	5.19615	3.5	4.94975	Lachnospiraceae ND3007 group
ASV 22	29	85.9461	4	8.94427	105	148.492	Lachnospiraceae ND3007 group
ASV 3488	0.75	2.30119	0	0	0	0	Lachnospiraceae ND3007 group
ASV 384	0	0	0	0	3	4.24264	Lachnospiraceae ND3007 group
ASV 4659	0	0	5.8	12.9692	0	0	Lachnospiraceae ND3007 group
ASV 5740	0	0	0	0	1	1.41421	Lachnospiraceae ND3007 group
ASV 75	0.0833333	0.288675	5.6	12.522	2	2.82843	Lachnospiraceae ND3007 group
ASV 755	0.583333	1.24011	0	0	0	0	Lachnospiraceae ND3007 group
ASV 77	0.166667	0.57735	0	0	1	1.41421	Lachnospiraceae ND3007 group
ASV 7713	0.5	1.73205	0	0	0	0	Lachnospiraceae ND3007 group
ASV 8032	0	0	1.8	4.02492	0	0	Lachnospiraceae ND3007 group
ASV 1951	0	0	5.8	12.9692	0	0	Lachnospiraceae NK4A136 group
ASV 462	0	0	0	0	1.5	2.12132	Lachnospiraceae NK4A136 group
ASV 538	0	0	1.2	2.68328	0	0	Lachnospiraceae NK4A136 group
ASV 442	1.41667	4.90748	0	0	0	0	Lachnospiraceae UCG-001
ASV 491	0.25	0.866025	4	8.94427	0	0	Lachnospiraceae UCG-004
ASV 501	0	0	4.6	10.2859	0	0	Lachnospiraceae UCG-004
ASV 256	0.0833333	0.288675	2.6	5.81378	0	0	Lachnospiraceae UCG-008
ASV 130	53.75	119.454	0.2	0.447214	0	0	Lactobacillus
ASV 2104	10.1667	35.2184	0	0	0	0	Lactobacillus
ASV 2138	0.833333	2.88675	0	0	0	0	Lactobacillus
ASV 4826	2.25	7.79423	0	0	0	0	Lactobacillus
ASV 598	5.83333	20.2073	0	0	0	0	Lactobacillus
ASV 829	8.5	29.4449	0	0	0	0	Lactobacillus
ASV 22570	0	0	0	0	1	1.41421	Lactonifactor
ASV 7329	0.916667	3.17543	0	0	0	0	Lautropia
ASV 3002	0	0	4.8	10.7331	0	0	Lawsonella
ASV 8061	0.75	2.59808	0	0	0	0	Lawsonella
ASV 915	9.33333	32.3316	16	35.7771	0	0	Lawsonella
ASV 4453	0	0	6.4	14.3108	0	0	Legionella
ASV 4201	3	10.3923	0	0	0	0	Luteimonas
ASV 7649	0.833333	2.88675	0	0	0	0	Luteimonas
ASV 3144	5.33333	18.4752	0	0	0	0	Lysobacter
ASV 5020	0	0	0	0	12.5	17.6777	Lysobacter
ASV 5718	1.58333	5.48483	0	0	0	0	Macrococcus
ASV 12856	0	0	0.8	1.78885	0	0	Marmoricola
ASV 4738	2.33333	8.0829	0	0	0	0	Marmoricola
ASV 6177	1.33333	4.6188	0	0	0	0	Marmoricola
ASV 9117	0	0	1.4	3.1305	0	0	Marmoricola
ASV 1112	0	0	0	0	1.5	2.12132	Marvinbryantia
ASV 1414	0	0	0.8	1.78885	0	0	Marvinbryantia
ASV 160	0	0	18.2	35.8776	0.5	0.707107	Marvinbryantia
ASV 17609	0	0	0.6	1.34164	0	0	Marvinbryantia
ASV 267	0.333333	1.1547	1.4	3.1305	0	0	Marvinbryantia
ASV 301	0	0	0.8	1.78885	0	0	Marvinbryantia
ASV 3437	0	0	0	0	27	38.1838	Marvinbryantia
ASV 3574	0	0	0	0	25	35.3553	Marvinbryantia
ASV 395	0	0	0	0	4	5.65685	Marvinbryantia
ASV 481	0.666667	2.3094	2.6	3.97492	0	0	Marvinbryantia
ASV 4915	0	0	5.2	11.6276	0	0	Marvinbryantia
ASV 5455	1.75	6.06218	0	0	0	0	Marvinbryantia
ASV 573	0.5	1.73205	0	0	0	0	Marvinbryantia
ASV 723	0.166667	0.389249	0	0	0.5	0.707107	Marvinbryantia
ASV 1836	12.4167	43.0126	0	0	0	0	Massilia
ASV 6346	0	0	3	6.7082	0	0	Massilia
ASV 7651	0.833333	2.88675	0	0	0	0	Massilia
ASV 103	9.25	27.5124	5	11.1803	0.5	0.707107	Megasphaera
ASV 2146	9.91667	34.3523	0	0	0	0	Mesorhizobium
ASV 2218	0.583333	2.02073	0	0	0	0	Mesorhizobium
ASV 2353	4.5	15.5885	0	0	0	0	Mesorhizobium
ASV 2383	3	7.7811	0	0	0	0	Mesorhizobium
ASV 2431	2.66667	9.2376	0	0	0	0	Mesorhizobium
ASV 2586	7.41667	25.6921	0	0	0	0	Mesorhizobium
ASV 356	51	176.669	0	0	0	0	Mesorhizobium
ASV 3933	3.41667	11.8357	0	0	0	0	Mesorhizobium
ASV 49	439.75	618.424	53.8	84.7508	702.5	632.861	Mesorhizobium
ASV 5021	2.08333	7.21688	0	0	0	0	Mesorhizobium
ASV 591	26.5	46.6739	0	0	0	0	Mesorhizobium
ASV 620	31.6667	109.697	0	0	0	0	Mesorhizobium
ASV 8	4050.25	5333.41	0	0	0	0	Mesorhizobium
ASV 8554	0.666667	2.3094	0	0	0	0	Mesorhizobium
ASV 93	240.083	831.673	0	0	0	0	Mesorhizobium
ASV 3536	4.25	14.7224	0	0	0	0	Methylobacterium
ASV 3648	4	13.8564	0	0	0	0	Methylobacterium
ASV 4136	3.08333	10.681	0	0	0	0	Methylobacterium
ASV 4204	3	10.3923	0	0	0	0	Methylobacterium
ASV 10952	0	0	1	2.23607	0	0	Methylocella
ASV 4692	0.583333	2.02073	0	0	0	0	Methyloterrigena
ASV 1513	5.08333	12.1015	14.4	32.1994	0	0	Microbacteriaceae f
ASV 5226	0	0	4.6	10.2859	0	0	Microbacterium
ASV 8556	0.666667	2.3094	0	0	0	0	Microbacterium
ASV 1602	13.0833	45.322	0	0	0	0	Micrococcus
ASV 181	107.417	236.451	73.6	152.044	98.5	139.3	Micrococcus
ASV 222	41.9167	111.364	57.4	95.1672	0	0	Micrococcus
ASV 3282	2.41667	8.37158	0	0	0	0	Micrococcus
ASV 3285	4.91667	17.0318	0	0	0	0	Micrococcus
ASV 3890	3.5	12.1244	0	0	0	0	Micrococcus
ASV 4541	1.33333	4.6188	0	0	0	0	Micrococcus
ASV 4677	1.25	4.33013	0	0	0	0	Micrococcus
ASV 5720	1.58333	5.48483	0	0	0	0	Micrococcus
ASV 583	43.8333	141.769	10.6	23.7023	0	0	Micrococcus
ASV 6539	0	0	2.8	6.26099	0	0	Micrococcus
ASV 714	37	121.109	0	0	0	0	Micrococcus
ASV 1444	17.5	60.6218	0	0	0	0	Mitochondria f
ASV 7624	0	0	2	4.47214	0	0	Mitochondria f
ASV 2658	0	0	0	0	42.5	60.1041	Mitsuokella
ASV 324	0	0	1.4	3.1305	0	0	Mitsuokella
ASV 331	0	0	2.6	5.81378	63	89.0955	Mitsuokella
ASV 497	2	6.9282	0	0	0	0	Mitsuokella
ASV 5457	1.75	6.06218	0	0	0	0	Mitsuokella
ASV 4913	0	0	5.2	11.6276	0	0	Modestobacter
ASV 5029	2.08333	7.21688	0	0	0	0	Mogibacterium
ASV 4200	3	10.3923	0	0	0	0	Muribaculaceae f
ASV 6163	0	0	3.2	7.15542	0	0	Muribaculaceae f
ASV 1018	13.5833	37.8693	0	0	0	0	Mycobacterium
ASV 1116	13.6667	40.1188	0	0	0	0	Mycobacterium
ASV 3284	3.66667	12.7017	0	0	0	0	Mycobacterium
ASV 4254	0	0	0	0	17.5	24.7487	Mycobacterium
ASV 5332	1.83333	6.35085	0	0	0	0	Mycobacterium
ASV 2190	9.58333	33.1976	0	0	0	0	-
ASV 22572	0	0	0	0	1	1.41421	-
ASV 4712	1	3.4641	0	0	0	0	-
ASV 1974	11.25	38.9711	0	0	0	0	Neisseria
ASV 2733	2.41667	8.37158	0	0	0	0	Neisseria
ASV 9890	0	0	1.2	2.68328	0	0	Neisseria
ASV 3204	0	0	12.4	27.7272	0	0	Nocardioides
ASV 3405	4.16667	14.4338	0	0	0	0	Nocardioides
ASV 5582	1.66667	5.7735	0	0	0	0	Nocardioides
ASV 5858	1.5	5.19615	0	0	0	0	Nocardioides
ASV 9944	0.5	1.73205	0	0	0	0	Nocardioides
ASV 5324	0	0	0	0	11	15.5563	Nordella
ASV 1509	0	0	5.6	12.522	0	0	Novosphingobium
ASV 8060	0.75	2.59808	0	0	0	0	Oerskovia
ASV 3538	3.33333	11.547	0	0	0	0	Oribacterium
ASV 4202	3	10.3923	0	0	0	0	Ornithinibacter
ASV 3036	0	0	13.6	30.4105	0	0	Oscillibacter
ASV 4127	0	0	7.4	16.5469	0	0	Oscillibacter
ASV 5713	1.58333	5.48483	0	0	0	0	Oscillibacter
ASV 1720	13.75	47.6314	0	0	0	0	Oscillospira
ASV 5857	1.5	5.19615	0	0	0	0	Oscillospira
ASV 8518	0	0	1.6	3.57771	0	0	Oscillospira
ASV 2451	0	0	2.2	4.91935	0	0	Parabacteroides
ASV 1156	6.25	14.6357	1.4	3.1305	0	0	Paracoccus
ASV 2012	1.08333	2.93748	0	0	0	0	Paracoccus
ASV 4804	1.41667	4.90748	0	0	0	0	Paracoccus
ASV 6014	0.666667	2.3094	0	0	0	0	Paracoccus
ASV 798	20.0833	67.7032	14.6	23.5966	0	0	Paracoccus
ASV 7325	0.916667	3.17543	0	0	0	0	Parcubacteria c
ASV 3930	0.916667	3.17543	0	0	0	0	Pelomonas
ASV 94	59	107.696	42.4	52.429	1048	1151.17	Pelomonas
ASV 3539	4.25	14.7224	0	0	0	0	Peptococcaceae f
ASV 3313	4.83333	16.7432	0	0	0	0	Peptococcus
ASV 17613	0	0	0.6	1.34164	0	0	Peptostreptococcaceae f
ASV 3678	3.91667	13.5677	0	0	0	0	Peptostreptococcaceae f
ASV 12888	0	0	0.8	1.78885	0	0	Phascolarctobacterium
ASV 22569	0	0	0	0	1	1.41421	Phascolarctobacterium
ASV 230	0	0	0	0	0.5	0.707107	Phascolarctobacterium
ASV 847	6.16667	21.362	0	0	0	0	Phascolarctobacterium
ASV 154	116.417	183.96	0	0	0	0	Phenylobacterium
ASV 1556	2.75	9.52628	0	0	0	0	Phenylobacterium
ASV 5127	2	6.9282	0	0	0	0	Phenylobacterium
ASV 3177	5.25	18.1865	0	0	0	0	Phormidesmis ANT.L52.6
ASV 3255	5	17.3205	0	0	0	0	Phycicoccus
ASV 1752	5	11.9545	0	0	0	0	Pigmentiphaga
ASV 4322	2.83333	9.81495	0	0	0	0	Planococcus
ASV 4323	2.83333	9.81495	0	0	0	0	Plot4-2H12
ASV 138	0	0	0	0	55.5	78.4889	Prevotella 7
ASV 1725	0	0	1.4	2.60768	0	0	Prevotella 7
ASV 436	5.58333	19.3412	0	0	0	0	Prevotella 7
ASV 6007	1.41667	4.90748	0	0	0	0	Prevotella 7
ASV 1046	10.1667	35.2184	0	0	0	0	Prevotella 9
ASV 1218	6.83333	23.6714	0	0	0	0	Prevotella 9
ASV 1854	0.833333	2.88675	0	0	0	0	Prevotella 9
ASV 2604	0	0	0.6	1.34164	0	0	Prevotella 9
ASV 320	11	38.1051	0	0	0	0	Prevotella 9
ASV 3537	4.25	14.7224	0	0	0	0	Prevotella 9
ASV 4137	3.08333	10.681	0	0	0	0	Prevotella 9
ASV 4250	0	0	7	15.6525	0	0	Prevotella 9
ASV 4529	2.58333	8.94893	0	0	0	0	Prevotella 9
ASV 556	4.83333	16.7432	0	0	0	0	Prevotella 9
ASV 6018	1.41667	4.90748	0	0	0	0	Prevotella 9
ASV 866	1.41667	3.62963	0	0	0	0	Prevotella 9
ASV 2068	10.5	36.3731	0	0	0	0	Prevotellaceae f
ASV 3441	4.5	15.5885	0	0	0	0	Prevotellaceae f
ASV 3875	0	0	4.2	9.39149	0	0	Prevotellaceae f
ASV 4827	2.25	7.79423	0	0	0	0	Prevotellaceae f
ASV 7322	0.916667	3.17543	0	0	0	0	Prevotellaceae f
ASV 5693	0	0	3.8	8.49706	0	0	Prevotellaceae NK3B31 group
ASV 4464	2.66667	9.2376	0	0	0	0	Prevotellaceae UCG-003
ASV 9158	0.583333	2.02073	0	0	0	0	Prevotellaceae UCG-004
ASV 3573	0	0	0	0	25	35.3553	Prosthecobacter
ASV 5581	1.66667	5.7735	0	0	0	0	Pseudarthrobacter
ASV 1043	12.1667	42.1466	0	0	0	0	Pseudomonas
ASV 1221	9.33333	26.4174	0	0	0	0	Pseudomonas
ASV 124	88.0833	103.08	34.2	30.5565	0	0	Pseudomonas
ASV 127	94.5	107.035	43.8	40.9475	0	0	Pseudomonas
ASV 1285	6.41667	12.6236	3	6.7082	0	0	Pseudomonas
ASV 1360	0.583333	1.50504	0	0	0	0	Pseudomonas
ASV 14	2201.83	2454.68	0	0	0	0	Pseudomonas
ASV 1608	9.5	25.6107	0	0	0	0	Pseudomonas
ASV 1733	3.66667	8.81459	7	15.6525	0	0	Pseudomonas
ASV 1744	13.5	46.7654	0	0	0	0	Pseudomonas
ASV 1781	7	24.2487	0	0	0	0	Pseudomonas
ASV 2	6509.67	7014.82	0	0	0	0	Pseudomonas
ASV 215	98.5833	332.475	0	0	0	0	Pseudomonas
ASV 2349	0	0	20.6	46.063	0	0	Pseudomonas
ASV 2394	8.33333	28.8675	0	0	0	0	Pseudomonas
ASV 2423	1.16667	4.04145	0	0	0	0	Pseudomonas
ASV 2458	0	0	19.2	42.9325	0	0	Pseudomonas
ASV 2601	7.33333	25.4034	0	0	0	0	Pseudomonas
ASV 2642	7.16667	24.8261	0	0	0	0	Pseudomonas
ASV 2659	7.08333	24.5374	0	0	0	0	Pseudomonas
ASV 2877	1.5	5.19615	0	0	0	0	Pseudomonas
ASV 3034	0.5	1.73205	0	0	0	0	Pseudomonas
ASV 3120	5.41667	18.7639	0	0	0	0	Pseudomonas
ASV 3442	4.5	15.5885	0	0	0	0	Pseudomonas
ASV 3927	0	0	8.2	18.3358	0	0	Pseudomonas
ASV 400	22.5	38.4412	9.8	21.9135	0	0	Pseudomonas
ASV 4324	2.83333	9.81495	0	0	0	0	Pseudomonas
ASV 47	295.417	352.922	112.4	78.872	0	0	Pseudomonas
ASV 507	28.6667	40.8575	6.4	5.45894	0	0	Pseudomonas
ASV 53	295.917	306.818	79	77.637	0	0	Pseudomonas
ASV 5326	1	3.4641	0	0	0	0	Pseudomonas
ASV 5706	1.58333	5.48483	0	0	0	0	Pseudomonas
ASV 694	12.6667	23.0625	0	0	0	0	Pseudomonas
ASV 7052	1	3.4641	0	0	0	0	Pseudomonas
ASV 8553	0.666667	2.3094	0	0	0	0	Pseudomonas
ASV 863	20.5833	71.3028	0	0	0	0	Pseudomonas
ASV 87	175.667	227.708	65.6	99.5806	0	0	Pseudomonas
ASV 888	16.25	56.2917	0	0	0	0	Pseudomonas
ASV 96	90.5	123.194	58.2	61.5768	0	0	Pseudomonas
ASV 99	192.417	666.551	0	0	0	0	Pseudomonas
ASV 3178	5.25	18.1865	0	0	0	0	Pseudonocardia
ASV 12853	0	0	0.8	1.78885	0	0	Pseudoxanthomonas
ASV 5316	0	0	4.4	9.8387	0	0	Psychromonas
ASV 7046	1	3.4641	0	0	0	0	Puniceicoccaceae f
ASV 6019	1.41667	4.90748	0	0	0	0	Qipengyuania
ASV 431	17.4167	21.0992	18	19.4936	0	0	Ralstonia
ASV 4316	1.25	3.27872	0	0	0	0	Ralstonia
ASV 4672	2.41667	8.37158	0	0	0	0	Ralstonia
ASV 5239	1.91667	6.63953	0	0	0	0	Ramlibacter
ASV 9889	0	0	1.2	2.68328	0	0	Rhodococcus
ASV 7324	0.916667	3.17543	0	0	0	0	Rhodomicrobium
ASV 3850	1.58333	5.48483	0	0	0	0	Rikenellaceae RC9 gut group
ASV 17879	0	0	0	0	1.5	2.12132	Romboutsia
ASV 185	1.16667	2.85509	0.8	1.78885	0	0	Romboutsia
ASV 2671	5.5	9.62478	0	0	0	0	Romboutsia
ASV 3286	4.91667	17.0318	0	0	0	0	Romboutsia
ASV 6	8.91667	20.9131	37	57.5152	8	11.3137	Romboutsia
ASV 74	0.583333	2.02073	1.2	2.68328	4	5.65685	Romboutsia
ASV 788	0	0	0	0	1.5	2.12132	Romboutsia
ASV 841	0	0	0	0	2	2.82843	Romboutsia
ASV 1994	0	0	2	4.47214	0	0	Roseburia
ASV 214	0	0	53	116.842	0	0	Roseburia
ASV 7328	0.916667	3.17543	0	0	0	0	Roseburia
ASV 8541	0	0	0	0	4	5.65685	Roseomonas
ASV 2085	0	0	9.8	21.9135	37	52.3259	Rothia
ASV 6534	0	0	2.8	6.26099	0	0	Rothia
ASV 8551	0.666667	2.3094	0	0	0	0	Rubritepida
ASV 6536	0	0	2.8	6.26099	0	0	Rubrivirga
ASV 4926	2.16667	7.50555	0	0	0	0	Rubrobacter
ASV 106	1.33333	4.6188	9.2	20.5718	1	1.41421	Ruminiclostridium 5
ASV 12859	0	0	0.8	1.78885	0	0	Ruminiclostridium 5
ASV 1341	19.0833	66.1066	0	0	0	0	Ruminiclostridium 6
ASV 2979	0	0	0	0	1	1.41421	Ruminiclostridium 6
ASV 6360	1.25	4.33013	0	0	0	0	Ruminiclostridium 6
ASV 758	0	0	8.8	19.6774	0	0	Ruminiclostridium 6
ASV 1485	0.25	0.866025	2	4.47214	0	0	Ruminiclostridium 9
ASV 527	0	0	0.6	1.34164	0	0	Ruminiclostridium 9
ASV 539	1.75	5.18959	0	0	0	0	Ruminiclostridium 9
ASV 131	0	0	8.4	17.1552	0	0	Ruminococcaceae f
ASV 1383	0	0	10.2	22.8079	0	0	Ruminococcaceae f
ASV 1533	0	0	0	0	96.5	136.472	Ruminococcaceae f
ASV 17608	0	0	0.6	1.34164	0	0	Ruminococcaceae f
ASV 17875	0	0	0	0	1.5	2.12132	Ruminococcaceae f
ASV 1880	1.75	6.06218	0	0	0	0	Ruminococcaceae f
ASV 1918	0	0	0	0	70.5	99.7021	Ruminococcaceae f
ASV 22557	0	0	0	0	1	1.41421	Ruminococcaceae f
ASV 22568	0	0	0	0	1	1.41421	Ruminococcaceae f
ASV 2480	5.5	19.0526	0	0	0	0	Ruminococcaceae f
ASV 2652	0.5	1.16775	0	0	0	0	Ruminococcaceae f
ASV 2683	0	0	11.8	26.3856	0	0	Ruminococcaceae f
ASV 2935	0	0	0	0	4	5.65685	Ruminococcaceae f
ASV 2948	0	0	7.4	16.5469	0	0	Ruminococcaceae f
ASV 3087	0	0	0	0	33	46.669	Ruminococcaceae f
ASV 3473	4.41667	15.2998	0	0	0	0	Ruminococcaceae f
ASV 3715	0.583333	2.02073	0	0	0	0	Ruminococcaceae f
ASV 3802	3.66667	12.7017	0	0	0	0	Ruminococcaceae f
ASV 4189	0	0	7.2	16.0997	0	0	Ruminococcaceae f
ASV 4581	0	0	6	13.4164	0	0	Ruminococcaceae f
ASV 4818	0	0	5.4	12.0748	0	0	Ruminococcaceae f
ASV 5242	1.91667	6.63953	0	0	0	0	Ruminococcaceae f
ASV 5568	0	0	4	8.94427	0	0	Ruminococcaceae f
ASV 5690	0	0	3.8	8.49706	0	0	Ruminococcaceae f
ASV 5691	0	0	3.8	8.49706	0	0	Ruminococcaceae f
ASV 5692	0	0	3.8	8.49706	0	0	Ruminococcaceae f
ASV 627	15.8333	54.8483	0	0	0	0	Ruminococcaceae f
ASV 6696	0	0	1.4	3.1305	0	0	Ruminococcaceae f
ASV 6796	1.08333	3.75278	0	0	0	0	Ruminococcaceae f
ASV 828	0	0	3.2	7.15542	0	0	Ruminococcaceae f
ASV 8517	0	0	1.6	3.57771	0	0	Ruminococcaceae f
ASV 887	0	0	0	0	124.5	176.07	Ruminococcaceae f
ASV 9945	0.5	1.73205	0	0	0	0	Ruminococcaceae f
ASV 142	0	0	0	0	1.5	2.12132	Ruminococcaceae NK4A214 group
ASV 2799	4	13.8564	0	0	0	0	Ruminococcaceae NK4A214 group
ASV 817	0.416667	0.996205	0.4	0.894427	1	1.41421	Ruminococcaceae NK4A214 group
ASV 890	0.916667	1.97523	0	0	0	0	Ruminococcaceae NK4A214 group
ASV 110	0.583333	1.72986	18	40.2492	0	0	Ruminococcaceae UCG-002
ASV 111	0.166667	0.57735	12.6	27.0703	0.5	0.707107	Ruminococcaceae UCG-002
ASV 113	4.58333	15.8771	15.2	33.432	0	0	Ruminococcaceae UCG-002
ASV 12857	0	0	0.8	1.78885	0	0	Ruminococcaceae UCG-002
ASV 140	0.25	0.866025	0	0	1	1.41421	Ruminococcaceae UCG-002
ASV 1753	13.4167	46.4767	0	0	0	0	Ruminococcaceae UCG-002
ASV 17882	0	0	0	0	1.5	2.12132	Ruminococcaceae UCG-002
ASV 17884	0	0	0	0	1.5	2.12132	Ruminococcaceae UCG-002
ASV 210	0	0	0	0	1.5	2.12132	Ruminococcaceae UCG-002
ASV 2613	0	0	5.2	11.6276	0	0	Ruminococcaceae UCG-002
ASV 307	1.83333	4.62863	0	0	0	0	Ruminococcaceae UCG-002
ASV 323	0	0	51.2	114.487	0	0	Ruminococcaceae UCG-002
ASV 3731	0.0833333	0.288675	0	0	0.5	0.707107	Ruminococcaceae UCG-002
ASV 449	0	0	57.4	127.235	0	0	Ruminococcaceae UCG-002
ASV 495	1.16667	1.80067	0	0	0	0	Ruminococcaceae UCG-002
ASV 56	0.25	0.866025	0.6	1.34164	0	0	Ruminococcaceae UCG-002
ASV 6183	1.33333	4.6188	0	0	0	0	Ruminococcaceae UCG-002
ASV 2281	0	0	0.8	1.78885	0	0	Ruminococcaceae UCG-003
ASV 1400	0.5	1.446	0.4	0.894427	0	0	Ruminococcaceae UCG-004
ASV 156	0	0	0	0	0.5	0.707107	Ruminococcaceae UCG-004
ASV 1131	0	0	6.4	14.3108	0	0	Ruminococcaceae UCG-005
ASV 1209	0.5	1.24316	0	0	0	0	Ruminococcaceae UCG-005
ASV 1251	0	0	0	0	127	179.605	Ruminococcaceae UCG-005
ASV 1837	0.833333	1.58592	0	0	0	0	Ruminococcaceae UCG-005
ASV 1866	7.5	25.9808	0	0	0	0	Ruminococcaceae UCG-005
ASV 2061	0	0	0	0	1	1.41421	Ruminococcaceae UCG-005
ASV 22561	0	0	0	0	1	1.41421	Ruminococcaceae UCG-005
ASV 268	0	0	39.2	87.6539	1	1.41421	Ruminococcaceae UCG-005
ASV 2897	2.25	7.79423	0.4	0.894427	0	0	Ruminococcaceae UCG-005
ASV 3472	4.41667	15.2998	0	0	0	0	Ruminococcaceae UCG-005
ASV 4548	0	0	0	0	0.5	0.707107	Ruminococcaceae UCG-005
ASV 517	0	0	0.8	1.78885	0.5	0.707107	Ruminococcaceae UCG-005
ASV 5859	1.5	5.19615	0	0	0	0	Ruminococcaceae UCG-005
ASV 707	0	0	0	0	1.5	2.12132	Ruminococcaceae UCG-005
ASV 201	17.6667	61.1991	0	0	0	0	Ruminococcaceae UCG-008
ASV 2041	8.08333	28.0015	0	0	0	0	Ruminococcaceae UCG-008
ASV 6235	0	0	1	2.23607	0	0	Ruminococcaceae UCG-008
ASV 6797	1.08333	3.75278	0	0	0	0	Ruminococcaceae UCG-009
ASV 1933	0	0	0	0	69.5	98.2878	Ruminococcaceae UCG-010
ASV 2058	1.16667	4.04145	0	0	0	0	Ruminococcaceae UCG-010
ASV 3527	3.91667	13.5677	0	0	0	0	Ruminococcaceae UCG-010
ASV 119	0.25	0.866025	10.2	22.8079	0	0	Ruminococcaceae UCG-013
ASV 9164	0.583333	2.02073	0	0	0	0	Ruminococcaceae UCG-013
ASV 17603	0	0	0.6	1.34164	0	0	Ruminococcaceae UCG-014
ASV 2131	0	0	4.4	9.8387	0	0	Ruminococcaceae UCG-014
ASV 3019	0	0	0	0	34.5	48.7904	Ruminococcaceae UCG-014
ASV 369	0	0	33.4	74.6847	0	0	Ruminococcaceae UCG-014
ASV 472	0	0	1.4	2.60768	0	0	Ruminococcaceae UCG-014
ASV 7327	0.916667	3.17543	0	0	0	0	Ruminococcaceae UCG-014
ASV 760	0	0	0.6	1.34164	0	0	Ruminococcaceae UCG-014
ASV 9161	0.583333	2.02073	0	0	0	0	Ruminococcaceae UCG-014
ASV 2214	9.41667	32.6203	0	0	0	0	Ruminococcus 1
ASV 244	0	0	29.4	65.7404	0	0	Ruminococcus 1
ASV 3256	5	17.3205	0	0	0	0	Ruminococcus 1
ASV 40	0.583333	1.50504	0	0	0	0	Ruminococcus 1
ASV 6795	1.08333	3.75278	0	0	0	0	Ruminococcus 1
ASV 682	0.833333	2.12489	3	6.7082	1	1.41421	Ruminococcus 1
ASV 97	0.25	0.866025	18.6	41.5909	3	4.24264	Ruminococcus 1
ASV 9887	0	0	1.2	2.68328	0	0	Ruminococcus 1
ASV 252	0	0	17	38.0132	0	0	Ruminococcus 2
ASV 280	0	0	0.6	1.34164	0	0	Ruminococcus 2
ASV 4331	0	0	0.8	1.78885	0	0	Ruminococcus 2
ASV 6020	1.41667	4.90748	0	0	0	0	Ruminococcus 2
ASV 5861	1.5	5.19615	0	0	0	0	Saccharimonadaceae f
ASV 8063	0.75	2.59808	0	0	0	0	Saccharimonadaceae f
ASV 9950	0.5	1.73205	0	0	0	0	Saccharimonadaceae f
ASV 2078	10.4167	36.0844	0	0	0	0	Saccharimonadales o
ASV 5456	1.75	6.06218	0	0	0	0	Saccharimonadales o
ASV 4928	2.16667	7.50555	0	0	0	0	Saccharococcus
ASV 8057	0.75	2.59808	0	0	0	0	Saccharopolyspora
ASV 9891	0	0	1.2	2.68328	0	0	Sediminibacterium
ASV 2200	9.5	32.909	0	0	0	0	Selenomonas 3
ASV 8510	0	0	1.6	3.57771	0	0	Simkaniaceae f
ASV 1941	9.75	33.1501	0	0	0	0	Solobacterium
ASV 2785	6.58333	22.8053	0	0	0	0	Sphingobium
ASV 6793	1.08333	3.75278	0	0	0	0	Sphingomonadaceae f
ASV 1266	20.75	71.8801	0	0	0	0	Sphingomonas
ASV 175	63	146.371	0	0	0	0	Sphingomonas
ASV 2337	0.916667	3.17543	0	0	0	0	Sphingomonas
ASV 5694	0	0	2.2	4.91935	0	0	Sphingomonas
ASV 590	11.5833	40.1258	9.6	16.8908	85.5	120.915	Sphingomonas
ASV 8552	0.666667	2.3094	0	0	0	0	Sphingomonas
ASV 9159	0.583333	2.02073	0	0	0	0	Sphingomonas
ASV 8540	0	0	0	0	4	5.65685	Sphingorhabdus
ASV 1437	17.5833	60.9105	0	0	0	0	Staphylococcus
ASV 1629	1.66667	5.7735	0	0	0	0	Staphylococcus
ASV 1846	11.9167	41.2805	0	0	0	0	Staphylococcus
ASV 189	78.3333	214.484	13.2	13.0077	202	285.671	Staphylococcus
ASV 1971	5.08333	10.7489	0	0	0	0	Staphylococcus
ASV 1990	11.1667	38.6825	0	0	0	0	Staphylococcus
ASV 2706	2.41667	8.37158	3.2	7.15542	0	0	Staphylococcus
ASV 2825	0	0	12	26.8328	0	0	Staphylococcus
ASV 346	55.1667	89.5208	10.2	13.1225	0	0	Staphylococcus
ASV 3800	3.66667	12.7017	0	0	0	0	Staphylococcus
ASV 3835	3.5	9.87651	0	0	0	0	Staphylococcus
ASV 3948	2.16667	7.50555	0	0	0	0	Staphylococcus
ASV 428	45.8333	134.581	1.8	4.02492	0	0	Staphylococcus
ASV 430	55.9167	188.411	0.6	1.34164	0	0	Staphylococcus
ASV 4589	2.5	8.66025	0	0	0	0	Staphylococcus
ASV 4829	2.25	7.79423	0	0	0	0	Staphylococcus
ASV 963	15.5	53.6936	0	0	0	0	Staphylococcus
ASV 1243	11.8333	36.5235	0	0	0	0	Stenotrophomonas
ASV 42	282.917	495.786	0	0	0	0	Stenotrophomonas
ASV 4739	2.33333	8.0829	0	0	0	0	Stenotrophomonas
ASV 51	507.917	685.545	0.2	0.447214	0	0	Stenotrophomonas
ASV 756	24.25	84.0045	0	0	0	0	Stenotrophomonas
ASV 22565	0	0	0	0	1	1.41421	Streptococcaceae f
ASV 1094	7.91667	23.8954	3.4	7.60263	0	0	Streptococcus
ASV 1524	0.666667	2.3094	0	0	0	0	Streptococcus
ASV 17876	0	0	0	0	1.5	2.12132	Streptococcus
ASV 1876	1.83333	6.35085	0	0	0	0	Streptococcus
ASV 2322	0.166667	0.57735	0	0	5	7.07107	Streptococcus
ASV 2366	1.16667	4.04145	0	0	0	0	Streptococcus
ASV 23908	0	0	0	0	0.5	0.707107	Streptococcus
ASV 24	7.5	19.1667	0	0	0.5	0.707107	Streptococcus
ASV 4401	2.75	9.52628	0	0	0	0	Streptococcus
ASV 468	30.25	94.3255	4.8	10.7331	0	0	Streptococcus
ASV 5517	1.41667	4.90748	0	0	0	0	Streptococcus
ASV 5638	0	0	0.8	1.78885	0	0	Streptococcus
ASV 5717	1.58333	5.48483	0	0	0	0	Streptococcus
ASV 60	17.8333	40.3211	2.4	3.57771	0	0	Streptococcus
ASV 6533	0	0	2.8	6.26099	0	0	Streptococcus
ASV 6791	1.08333	3.75278	0	0	0	0	Streptococcus
ASV 738	1.16667	2.75791	0	0	0	0	Streptococcus
ASV 891	0.916667	3.17543	0	0	0	0	Streptococcus
ASV 9160	0.583333	2.02073	0	0	0	0	Streptococcus
ASV 12887	0	0	0.8	1.78885	0	0	Subdoligranulum
ASV 17612	0	0	0.6	1.34164	0	0	Subdoligranulum
ASV 18	11.3333	26.7015	3.6	4.9295	3.5	0.707107	Subdoligranulum
ASV 19	30.3333	85.8522	39	84.9882	0	0	Subdoligranulum
ASV 1934	0	0	0	0	6	8.48528	Subdoligranulum
ASV 2148	0.583333	1.37895	0.6	1.34164	0	0	Subdoligranulum
ASV 220	3.66667	5.15811	1.2	2.16795	2	2.82843	Subdoligranulum
ASV 22559	0	0	0	0	1	1.41421	Subdoligranulum
ASV 290	0	0	13.6	30.4105	0	0	Subdoligranulum
ASV 3119	5.41667	18.7639	0	0	0	0	Subdoligranulum
ASV 3458	0.583333	2.02073	0	0	0	0	Subdoligranulum
ASV 3677	3.91667	13.5677	0	0	0	0	Subdoligranulum
ASV 3873	2.91667	10.1036	0	0	0	0	Subdoligranulum
ASV 412	0.166667	0.57735	16.8	37.5659	0	0	Subdoligranulum
ASV 4914	0	0	5.2	11.6276	0	0	Subdoligranulum
ASV 63	0.416667	1.1645	0.2	0.447214	0	0	Subdoligranulum
ASV 64	0.333333	0.887625	0.8	1.78885	0	0	Subdoligranulum
ASV 88	0.666667	2.01509	0	0	0	0	Subdoligranulum
ASV 922	0	0	1	2.23607	0	0	Subdoligranulum
ASV 168	0.333333	0.887625	3	6.7082	0	0	Succinivibrio
ASV 5228	1.58333	5.48483	0	0	0	0	Succinivibrio
ASV 568	5.16667	17.8979	0	0	0	0	Succinivibrio
ASV 3760	3.75	12.9904	0	0	0	0	Succinivibrionaceae UCG-001
ASV 7295	0	0	2.2	4.91935	0	0	Sutterella
ASV 2997	4.08333	14.1451	0	0	0	0	Tepidimonas
ASV 48	13.5833	26.2556	0	0	0	0	Terrisporobacter
ASV 7053	1	3.4641	0	0	0	0	Terrisporobacter
ASV 9115	0	0	1.4	3.1305	0	0	Tetrasphaera
ASV 6762	0	0	2.6	5.81378	0	0	Thermoflavimicrobium
ASV 4138	3.08333	10.681	0	0	0	0	Tolypothrix PCC-7601
ASV 1525	16.1667	56.003	0	0	0	0	Truepera
ASV 2089	10.3333	35.7957	0	0	0	0	Truepera
ASV 101	0.75	1.76455	6	9.24662	0	0	Turicibacter
ASV 1999	0	0	0	0	1	1.41421	Turicibacter
ASV 4090	0.666667	1.61433	0	0	0	0	Turicibacter
ASV 5009	0	0	5	11.1803	0	0	Turicibacter
ASV 5716	1.58333	5.48483	0	0	0	0	Turicibacter
ASV 5842	0	0	3.6	8.04984	0	0	Turicibacter
ASV 62	0.25	0.866025	2.8	6.26099	0	0	Turicibacter
ASV 6561	1.16667	4.04145	0	0	0	0	Turicibacter
ASV 685	0.333333	1.1547	0.2	0.447214	0	0	Tyzzerella
ASV 10951	0	0	1	2.23607	0	0	Tyzzerella 3
ASV 3183	0.0833333	0.288675	0	0	1	1.41421	Tyzzerella 3
ASV 678	1.91667	5.75971	0	0	0	0	Tyzzerella 3
ASV 8998	0	0	0	0	0.5	0.707107	Tyzzerella 3
ASV 2051	4.75	16.4545	4.2	9.39149	0	0	Veillonella
ASV 1032	17.3333	60.0444	6.2	13.8636	0	0	Veillonellaceae f
ASV 6359	1.25	4.33013	0	0	0	0	Veillonellaceae f
ASV 566	52.4167	181.577	0	0	0	0	Weissella
ASV 1074	22	40.6224	0	0	0	0	Xanthobacteraceae f
ASV 1375	18.5833	64.3746	0	0	0	0	Xanthobacteraceae f
ASV 4828	2.25	7.79423	0	0	0	0	Xanthobacteraceae f
