# Supplementary material for: IgG and IgM cooperate in coating of intestinal bacteria in IgA deficiency
Source: Nat Commun. 2023 Dec 8;14:8124. doi: 10.1038/s41467-023-44007-2 (PMC10709418; doi:10.1038/s41467-023-44007-2)
Supplement: Supplementary file 5 — Supplementary Data 2 [file 41467_2023_44007_MOESM5_ESM.xlsx]

## Sheet: Data S2 - Coated bacteria
Supplementary Data 2: Bacterial abundances [bacteria/ g feces] of sorted bacteria coated with IgA or IgM in household-matched IgA+ or IgA- subjects, respectively (n=16 of each).
Mean abundance (IgA+ Sorted)	SD abundance (IgA+ Sorted)	Mean abundance (IgM+ Sorted)	SD abundance (IgM+ Sorted)	Ratio [IgA+/IgM+]	Coating	ASV ID	Phylum	Family	Genus	Species
335534	925050	0	0	5.52574	IgA+	ASV_1778	Firmicutes	-	-	-
276454	1.10582e+06	0	0	5.44163	IgA+	ASV_3926	Firmicutes	-	-	-
139397	557587	0	0	5.14426	IgA+	ASV_4270	Firmicutes	-	-	-
129548	518192	0	0	5.11243	IgA+	ASV_4293	Firmicutes	-	-	-
403191	1.61276e+06	0	0	5.60551	IgA+	ASV_4364	Firmicutes	-	-	-
222512	890048	0	0	5.34736	IgA+	ASV_4390	Firmicutes	-	-	-
237794	951177	0	0	5.3762	IgA+	ASV_4614	Firmicutes	-	-	-
697273	2.78909e+06	0	0	5.8434	IgA+	ASV_985	Firmicutes	-	-	-
0	0	20943.5	83774.2	-4.32107	IgM+	ASV_1695	Firmicutes	-	-	-
0	0	2.21313e+06	8.85252e+06	-6.34501	IgM+	ASV_2569	Firmicutes	-	-	-
0	0	49693.6	198774	-4.69631	IgM+	ASV_3307	Firmicutes	-	-	-
0	0	1.05738e+06	4.22954e+06	-6.02423	IgM+	ASV_807	Firmicutes	-	-	-
970962	3.88385e+06	0	0	5.9872	IgA+	ASV_1119	Firmicutes	Acidaminococcaceae	Phascolarctobacterium	-
948237	3.79295e+06	0	0	5.97692	IgA+	ASV_1245	Firmicutes	Acidaminococcaceae	Phascolarctobacterium	-
580592	1.77042e+06	0	0	5.76387	IgA+	ASV_1477	Firmicutes	Acidaminococcaceae	Phascolarctobacterium	succinatutens
518567	2.07427e+06	0	0	5.71481	IgA+	ASV_1808	Firmicutes	Acidaminococcaceae	Phascolarctobacterium	-
303732	1.21493e+06	0	0	5.48249	IgA+	ASV_2208	Firmicutes	Acidaminococcaceae	Phascolarctobacterium	-
281508	1.12603e+06	0	0	5.44949	IgA+	ASV_2209	Firmicutes	Acidaminococcaceae	Phascolarctobacterium	-
102002	408009	0	0	5.00861	IgA+	ASV_2661	Firmicutes	Acidaminococcaceae	Phascolarctobacterium	-
384339	1.53736e+06	0	0	5.58472	IgA+	ASV_2713	Firmicutes	Acidaminococcaceae	Phascolarctobacterium	-
307994	1.23198e+06	0	0	5.48854	IgA+	ASV_3109	Firmicutes	Acidaminococcaceae	Phascolarctobacterium	-
1.59326e+06	5.08823e+06	0	0	6.20229	IgA+	ASV_450	Firmicutes	Acidaminococcaceae	Acidaminococcus	intestini
213195	852779	0	0	5.32878	IgA+	ASV_4853	Firmicutes	Acidaminococcaceae	Phascolarctobacterium	-
377813	1.51125e+06	0	0	5.57728	IgA+	ASV_795	Firmicutes	Acidaminococcaceae	Phascolarctobacterium	-
1.01338e+06	3.30619e+06	0	0	6.00577	IgA+	ASV_847	Firmicutes	Acidaminococcaceae	Phascolarctobacterium	-
440668	1.76267e+06	2.67889e+06	5.91513e+06	-0.783843	IgA+/IgM+	ASV_122	Firmicutes	Acidaminococcaceae	Phascolarctobacterium	faecium
261370	1.04548e+06	20163.1	80652.2	1.11268	IgA+/IgM+	ASV_1747	Firmicutes	Acidaminococcaceae	Phascolarctobacterium	faecium
1.25197e+06	5.00788e+06	246596	986386	0.705606	IgA+/IgM+	ASV_230	Firmicutes	Acidaminococcaceae	Phascolarctobacterium	-
0	0	155745	622980	-5.19242	IgM+	ASV_1206	Firmicutes	Acidaminococcaceae	Phascolarctobacterium	-
0	0	720137	2.6973e+06	-5.85742	IgM+	ASV_1658	Firmicutes	Acidaminococcaceae	Phascolarctobacterium	-
0	0	155224	620897	-5.19096	IgM+	ASV_2639	Firmicutes	Acidaminococcaceae	Phascolarctobacterium	-
0	0	1.03181e+06	4.12725e+06	-6.0136	IgM+	ASV_309	Firmicutes	Acidaminococcaceae	Phascolarctobacterium	-
0	0	96346	385384	-4.98384	IgM+	ASV_3237	Firmicutes	Acidaminococcaceae	Phascolarctobacterium	faecium
0	0	178458	713832	-5.25154	IgM+	ASV_3385	Firmicutes	Acidaminococcaceae	Phascolarctobacterium	-
0	0	113726	454904	-5.05586	IgM+	ASV_503	Firmicutes	Acidaminococcaceae	Phascolarctobacterium	-
0	0	84111.5	336446	-4.92486	IgM+	ASV_1969	Actinobacteria	Actinomycetaceae	Actinomyces	-
0	0	31415.3	125661	-4.49716	IgM+	ASV_5406	Actinobacteria	Actinomycetaceae	Actinomyces	-
1.43572e+06	5.7429e+06	0	0	6.15707	IgA+	ASV_1072	Verrucomicrobia	Akkermansiaceae	Akkermansia	-
1.05105e+06	4.2042e+06	0	0	6.02162	IgA+	ASV_1362	Verrucomicrobia	Akkermansiaceae	Akkermansia	-
748662	2.99465e+06	0	0	5.87429	IgA+	ASV_1769	Verrucomicrobia	Akkermansiaceae	Akkermansia	muciniphila
1.03713e+06	4.14854e+06	0	0	6.01584	IgA+	ASV_1924	Verrucomicrobia	Akkermansiaceae	Akkermansia	-
4.72041e+06	1.73643e+07	0	0	6.67398	IgA+	ASV_2426	Verrucomicrobia	Akkermansiaceae	Akkermansia	-
251133	1.00453e+06	0	0	5.39991	IgA+	ASV_3277	Verrucomicrobia	Akkermansiaceae	Akkermansia	muciniphila
198132	792529	0	0	5.29696	IgA+	ASV_3495	Verrucomicrobia	Akkermansiaceae	Akkermansia	-
264125	1.0565e+06	0	0	5.42181	IgA+	ASV_4015	Verrucomicrobia	Akkermansiaceae	Akkermansia	muciniphila
271461	1.08585e+06	0	0	5.43371	IgA+	ASV_4108	Verrucomicrobia	Akkermansiaceae	Akkermansia	-
212767	851068	0	0	5.32791	IgA+	ASV_4626	Verrucomicrobia	Akkermansiaceae	Akkermansia	-
322819	1.29128e+06	932626	2.44704e+06	-0.460748	IgA+/IgM+	ASV_1368	Verrucomicrobia	Akkermansiaceae	Akkermansia	-
381513	1.52605e+06	1.07344e+06	2.92991e+06	-0.449266	IgA+/IgM+	ASV_1522	Verrucomicrobia	Akkermansiaceae	Akkermansia	-
308145	1.23258e+06	546909	2.18763e+06	-0.249159	IgA+/IgM+	ASV_1628	Verrucomicrobia	Akkermansiaceae	Akkermansia	-
726343	2.90537e+06	642037	2.56815e+06	0.0535814	IgA+/IgM+	ASV_2004	Verrucomicrobia	Akkermansiaceae	Akkermansia	-
7.75279e+07	3.10112e+08	2.11745e+07	6.07379e+07	0.563644	IgA+/IgM+	ASV_21	Verrucomicrobia	Akkermansiaceae	Akkermansia	muciniphila
1.18126e+08	3.26458e+08	409888	1.36069e+06	2.45968	IgA+/IgM+	ASV_23	Verrucomicrobia	Akkermansiaceae	Akkermansia	-
4.55246e+07	1.81567e+08	8.06395e+07	3.22558e+08	-0.248301	IgA+/IgM+	ASV_37	Verrucomicrobia	Akkermansiaceae	Akkermansia	-
1.54806e+06	6.19225e+06	1.44067e+06	5.32741e+06	0.0312248	IgA+/IgM+	ASV_615	Verrucomicrobia	Akkermansiaceae	Akkermansia	-
9.14127e+07	2.84151e+08	6.62039e+07	1.8171e+08	0.140123	IgA+/IgM+	ASV_9	Verrucomicrobia	Akkermansiaceae	Akkermansia	muciniphila
666013	2.66405e+06	162234	648938	0.613337	IgA+/IgM+	ASV_933	Verrucomicrobia	Akkermansiaceae	Akkermansia	-
0	0	292693	1.1099e+06	-5.46641	IgM+	ASV_2857	Verrucomicrobia	Akkermansiaceae	Akkermansia	-
0	0	450830	1.80332e+06	-5.65401	IgM+	ASV_3211	Verrucomicrobia	Akkermansiaceae	Akkermansia	-
0	0	653453	2.61381e+06	-5.81522	IgM+	ASV_3661	Verrucomicrobia	Akkermansiaceae	Akkermansia	-
0	0	273454	1.09382e+06	-5.43689	IgM+	ASV_4085	Verrucomicrobia	Akkermansiaceae	Akkermansia	-
0	0	236501	946004	-5.37383	IgM+	ASV_4407	Verrucomicrobia	Akkermansiaceae	Akkermansia	-
0	0	155204	620815	-5.19091	IgM+	ASV_5340	Verrucomicrobia	Akkermansiaceae	Akkermansia	-
86875.7	287100	1.17912e+06	4.16615e+06	-1.13266	IgA+/IgM+	ASV_13	Bacteroidetes	Bacteroidaceae	Bacteroides	vulgatus
211322	469710	472626	665577	-0.349573	IgA+/IgM+	ASV_228	Bacteroidetes	Bacteroidaceae	Bacteroides	uniformis
74805.4	199500	8.17835e+06	3.25658e+07	-2.03873	IgA+/IgM+	ASV_264	Bacteroidetes	Bacteroidaceae	Bacteroides	-
418929	1.10527e+06	485329	1.74999e+06	-0.063896	IgA+/IgM+	ASV_27	Bacteroidetes	Bacteroidaceae	Bacteroides	vulgatus
77824	193916	7.72431e+07	3.08413e+08	-2.99674	IgA+/IgM+	ASV_67	Bacteroidetes	Bacteroidaceae	Bacteroides	-
364111	1.45644e+06	198689	545110	0.263059	IgA+/IgM+	ASV_833	Bacteroidetes	Bacteroidaceae	Bacteroides	uniformis
0	0	1.38545e+06	5.54179e+06	-6.14159	IgM+	ASV_1469	Bacteroidetes	Bacteroidaceae	Bacteroides	-
0	0	27399.3	109597	-4.43776	IgM+	ASV_1552	Bacteroidetes	Bacteroidaceae	Bacteroides	-
0	0	1.62199e+06	6.48795e+06	-6.21005	IgM+	ASV_1619	Bacteroidetes	Bacteroidaceae	Bacteroides	-
0	0	810994	3.24398e+06	-5.90902	IgM+	ASV_1821	Bacteroidetes	Bacteroidaceae	Bacteroides	-
0	0	653453	2.61381e+06	-5.81522	IgM+	ASV_1882	Bacteroidetes	Bacteroidaceae	Bacteroides	uniformis
0	0	1.04753e+06	4.19014e+06	-6.02017	IgM+	ASV_2060	Bacteroidetes	Bacteroidaceae	Bacteroides	-
0	0	743411	2.97365e+06	-5.87123	IgM+	ASV_2681	Bacteroidetes	Bacteroidaceae	Bacteroides	-
0	0	54798.6	219194	-4.73878	IgM+	ASV_2812	Bacteroidetes	Bacteroidaceae	Bacteroides	-
0	0	38359	153436	-4.58388	IgM+	ASV_3030	Bacteroidetes	Bacteroidaceae	Bacteroides	-
0	0	6.58933e+06	2.63573e+07	-6.81884	IgM+	ASV_337	Bacteroidetes	Bacteroidaceae	Bacteroides	-
0	0	743411	2.97365e+06	-5.87123	IgM+	ASV_3444	Bacteroidetes	Bacteroidaceae	Bacteroides	-
0	0	1.11512e+06	4.46047e+06	-6.04732	IgM+	ASV_3507	Bacteroidetes	Bacteroidaceae	Bacteroides	-
0	0	116809	467235	-5.06748	IgM+	ASV_4154	Bacteroidetes	Bacteroidaceae	Bacteroides	-
0	0	435440	1.23222e+06	-5.63893	IgM+	ASV_616	Bacteroidetes	Bacteroidaceae	Bacteroides	-
0	0	2.33161e+06	9.32643e+06	-6.36766	IgM+	ASV_662	Bacteroidetes	Bacteroidaceae	Bacteroides	-
0	0	59328.6	237315	-4.77327	IgM+	ASV_743	Bacteroidetes	Bacteroidaceae	Bacteroides	plebeius
270087	1.08035e+06	0	0	5.43151	IgA+	ASV_3140	Bacteroidetes	Barnesiellaceae	-	-
185918	743671	0	0	5.26932	IgA+	ASV_2416	Actinobacteria	Bifidobacteriaceae	Bifidobacterium	-
917099	3.6684e+06	1.22503e+06	4.09577e+06	-0.12573	IgA+/IgM+	ASV_237	Actinobacteria	Bifidobacteriaceae	Bifidobacterium	-
637058	2.00398e+06	4.05325e+06	1.55254e+07	-0.803624	IgA+/IgM+	ASV_291	Actinobacteria	Bifidobacteriaceae	Bifidobacterium	bifidum
324570	725172	190818	485685	0.230688	IgA+/IgM+	ASV_306	Actinobacteria	Bifidobacteriaceae	Bifidobacterium	-
4.61831e+06	7.44955e+06	3.49131e+06	6.15683e+06	0.121495	IgA+/IgM+	ASV_34	Actinobacteria	Bifidobacteriaceae	Bifidobacterium	-
95824.1	183176	730397	1.88382e+06	-0.88208	IgA+/IgM+	ASV_389	Actinobacteria	Bifidobacteriaceae	Bifidobacterium	-
1.72012e+06	4.61467e+06	3.81854e+06	1.31288e+07	-0.346338	IgA+/IgM+	ASV_90	Actinobacteria	Bifidobacteriaceae	Bifidobacterium	-
2.52746e+06	3.99715e+06	7.52522e+06	2.22862e+07	-0.473834	IgA+/IgM+	ASV_95	Actinobacteria	Bifidobacteriaceae	Bifidobacterium	longum
0	0	60815	243260	-4.78402	IgM+	ASV_1794	Actinobacteria	Bifidobacteriaceae	Bifidobacterium	-
0	0	351858	1.40743e+06	-5.54637	IgM+	ASV_2026	Actinobacteria	Bifidobacteriaceae	Bifidobacterium	bifidum
0	0	413708	1.65483e+06	-5.61669	IgM+	ASV_3106	Actinobacteria	Bifidobacteriaceae	Bifidobacterium	-
0	0	509955	2.03982e+06	-5.70753	IgM+	ASV_741	Actinobacteria	Bifidobacteriaceae	Bifidobacterium	-
0	0	176269	611242	-5.24618	IgM+	ASV_949	Actinobacteria	Bifidobacteriaceae	Bifidobacterium	longum
344392	1.37757e+06	0	0	5.53705	IgA+	ASV_1125	Firmicutes	Christensenellaceae	Christensenellaceae_R-7_group	-
562211	1.28617e+06	0	0	5.7499	IgA+	ASV_1181	Firmicutes	Christensenellaceae	Christensenellaceae_R-7_group	-
1.43706e+06	3.39503e+06	0	0	6.15747	IgA+	ASV_1208	Firmicutes	Christensenellaceae	Christensenellaceae_R-7_group	-
155796	623185	0	0	5.19256	IgA+	ASV_1254	Firmicutes	Christensenellaceae	Christensenellaceae_R-7_group	-
1.10582e+06	4.42327e+06	0	0	6.04368	IgA+	ASV_1408	Firmicutes	Christensenellaceae	Christensenellaceae_R-7_group	-
985580	3.94232e+06	0	0	5.99369	IgA+	ASV_1449	Firmicutes	Christensenellaceae	Christensenellaceae_R-7_group	-
202211	808846	0	0	5.30581	IgA+	ASV_1660	Firmicutes	Christensenellaceae	Christensenellaceae_R-7_group	-
671985	2.68794e+06	0	0	5.82736	IgA+	ASV_1888	Firmicutes	Christensenellaceae	Christensenellaceae_R-7_group	-
498902	1.99561e+06	0	0	5.69802	IgA+	ASV_1964	Firmicutes	Christensenellaceae	Christensenellaceae_R-7_group	-
384339	1.53736e+06	0	0	5.58472	IgA+	ASV_1997	Firmicutes	Christensenellaceae	Christensenellaceae_R-7_group	-
883306	3.53322e+06	0	0	5.94611	IgA+	ASV_2013	Firmicutes	Christensenellaceae	Christensenellaceae_R-7_group	-
458510	1.83404e+06	0	0	5.66135	IgA+	ASV_2036	Firmicutes	Christensenellaceae	Christensenellaceae_R-7_group	-
311592	1.24637e+06	0	0	5.49359	IgA+	ASV_2260	Firmicutes	Christensenellaceae	Christensenellaceae_R-7_group	-
300809	1.20323e+06	0	0	5.47829	IgA+	ASV_2346	Firmicutes	Christensenellaceae	Christensenellaceae_R-7_group	-
374331	1.49732e+06	0	0	5.57326	IgA+	ASV_2402	Firmicutes	Christensenellaceae	Christensenellaceae_R-7_group	-
586623	2.34649e+06	0	0	5.76836	IgA+	ASV_2616	Firmicutes	Christensenellaceae	Christensenellaceae_R-7_group	-
631385	2.52554e+06	0	0	5.80029	IgA+	ASV_2811	Firmicutes	Christensenellaceae	Christensenellaceae_R-7_group	-
396187	1.58475e+06	0	0	5.5979	IgA+	ASV_2984	Firmicutes	Christensenellaceae	Christensenellaceae_R-7_group	-
155796	623185	0	0	5.19256	IgA+	ASV_3157	Firmicutes	Christensenellaceae	Christensenellaceae_R-7_group	-
209096	836383	0	0	5.32035	IgA+	ASV_3238	Firmicutes	Christensenellaceae	-	-
220104	880415	0	0	5.34263	IgA+	ASV_3393	Firmicutes	Christensenellaceae	Christensenellaceae_R-7_group	-
262394	1.04957e+06	0	0	5.41896	IgA+	ASV_3484	Firmicutes	Christensenellaceae	Christensenellaceae_R-7_group	-
336494	1.34598e+06	0	0	5.52698	IgA+	ASV_4181	Firmicutes	Christensenellaceae	Christensenellaceae_R-7_group	-
198093	792374	0	0	5.29687	IgA+	ASV_4775	Firmicutes	Christensenellaceae	Christensenellaceae_R-7_group	-
1.17521e+06	2.96767e+06	0	0	6.07012	IgA+	ASV_510	Firmicutes	Christensenellaceae	Christensenellaceae_R-7_group	-
336192	1.34477e+06	0	0	5.52659	IgA+	ASV_586	Firmicutes	Christensenellaceae	Christensenellaceae_R-7_group	-
2.54877e+06	1.01951e+07	0	0	6.40633	IgA+	ASV_672	Firmicutes	Christensenellaceae	Christensenellaceae_R-7_group	-
1.32674e+06	5.30697e+06	0	0	6.12279	IgA+	ASV_711	Firmicutes	Christensenellaceae	Christensenellaceae_R-7_group	-
1.322e+06	5.28802e+06	0	0	6.12123	IgA+	ASV_873	Firmicutes	Christensenellaceae	Christensenellaceae_R-7_group	-
412238	1.64895e+06	0	0	5.61515	IgA+	ASV_996	Firmicutes	Christensenellaceae	Christensenellaceae_R-7_group	-
4.91642e+06	1.18474e+07	1.48985e+06	4.69959e+06	0.518507	IgA+/IgM+	ASV_100	Firmicutes	Christensenellaceae	Christensenellaceae_R-7_group	-
9.86271e+06	3.85132e+07	2.60366e+06	8.45625e+06	0.578412	IgA+/IgM+	ASV_104	Firmicutes	Christensenellaceae	Christensenellaceae_R-7_group	-
335478	1.13961e+06	267650	543401	0.098096	IgA+/IgM+	ASV_1098	Firmicutes	Christensenellaceae	Christensenellaceae_R-7_group	-
161409	645638	47837.8	191351	0.528151	IgA+/IgM+	ASV_1121	Firmicutes	Christensenellaceae	Christensenellaceae_R-7_group	-
404567	1.61827e+06	120054	480214	0.527613	IgA+/IgM+	ASV_1157	Firmicutes	Christensenellaceae	Christensenellaceae_R-7_group	-
157567	630270	155650	486493	0.00531798	IgA+/IgM+	ASV_1159	Firmicutes	Christensenellaceae	Christensenellaceae_R-7_group	-
498967	1.99587e+06	145382	581529	0.535558	IgA+/IgM+	ASV_1241	Firmicutes	Christensenellaceae	Christensenellaceae_R-7_group	-
113336	453343	266064	1.06425e+06	-0.370617	IgA+/IgM+	ASV_1246	Firmicutes	Christensenellaceae	Christensenellaceae_R-7_group	-
1.74798e+06	5.44539e+06	6.16111e+06	2.33377e+07	-0.547123	IgA+/IgM+	ASV_139	Firmicutes	Christensenellaceae	Christensenellaceae_R-7_group	-
3.11777e+06	7.68309e+06	95057.7	380231	1.51585	IgA+/IgM+	ASV_147	Firmicutes	Christensenellaceae	Christensenellaceae_R-7_group	-
176083	704332	139874	501994	0.0999802	IgA+/IgM+	ASV_2590	Firmicutes	Christensenellaceae	Christensenellaceae_R-7_group	-
8.81209e+07	2.49843e+08	6.43233e+06	1.74366e+07	1.13671	IgA+/IgM+	ASV_26	Firmicutes	Christensenellaceae	Christensenellaceae_R-7_group	-
1.66103e+06	4.64297e+06	673907	1.92095e+06	0.391777	IgA+/IgM+	ASV_393	Firmicutes	Christensenellaceae	Christensenellaceae_R-7_group	-
569415	1.52599e+06	99984.9	396747	0.755491	IgA+/IgM+	ASV_628	Firmicutes	Christensenellaceae	Christensenellaceae_R-7_group	-
0	0	216779	867114	-5.33602	IgM+	ASV_1983	Firmicutes	Christensenellaceae	Christensenellaceae_R-7_group	-
0	0	199548	798191	-5.30005	IgM+	ASV_2296	Firmicutes	Christensenellaceae	Christensenellaceae_R-7_group	-
0	0	50849.3	203397	-4.70629	IgM+	ASV_2441	Firmicutes	Christensenellaceae	Christensenellaceae_R-7_group	-
0	0	12651.3	50605.3	-4.10217	IgM+	ASV_2769	Firmicutes	Christensenellaceae	-	-
0	0	31233	124932	-4.49463	IgM+	ASV_2783	Firmicutes	Christensenellaceae	Christensenellaceae_R-7_group	-
0	0	227128	908513	-5.35627	IgM+	ASV_2978	Firmicutes	Christensenellaceae	Christensenellaceae_R-7_group	-
0	0	443439	1.77376e+06	-5.64684	IgM+	ASV_3229	Firmicutes	Christensenellaceae	Christensenellaceae_R-7_group	-
0	0	229110	916442	-5.36005	IgM+	ASV_3615	Firmicutes	Christensenellaceae	Christensenellaceae_R-7_group	-
0	0	295626	1.18251e+06	-5.47074	IgM+	ASV_3855	Firmicutes	Christensenellaceae	Christensenellaceae_R-7_group	-
0	0	277539	1.11015e+06	-5.44332	IgM+	ASV_531	Firmicutes	Christensenellaceae	Christensenellaceae_R-7_group	-
0	0	111424	445695	-5.04698	IgM+	ASV_924	Firmicutes	Christensenellaceae	Christensenellaceae_R-7_group	-
388884	1.0658e+06	0	0	5.58982	IgA+	ASV_1406	Firmicutes	Clostridiaceae_1	Clostridium_sensu_stricto_1	disporicum
416258	1.66503e+06	0	0	5.61936	IgA+	ASV_2144	Firmicutes	Clostridiaceae_1	Clostridium_sensu_stricto_1	-
254194	1.01678e+06	0	0	5.40517	IgA+	ASV_4489	Firmicutes	Clostridiaceae_1	Clostridium_sensu_stricto_1	-
405851	1.62341e+06	0	0	5.60837	IgA+	ASV_578	Firmicutes	Clostridiaceae_1	Clostridium_sensu_stricto_1	-
333006	1.33203e+06	0	0	5.52245	IgA+	ASV_734	Firmicutes	Clostridiaceae_1	Clostridium_sensu_stricto_1	-
1.14896e+07	2.34861e+07	3.34459e+06	8.05817e+06	0.53596	IgA+/IgM+	ASV_30	Firmicutes	Clostridiaceae_1	Clostridium_sensu_stricto_1	-
400353	1.30444e+06	515959	1.05947e+06	-0.110171	IgA+/IgM+	ASV_363	Firmicutes	Clostridiaceae_1	Clostridium_sensu_stricto_1	-
5.86539e+06	1.54713e+07	447766	1.20104e+06	1.11724	IgA+/IgM+	ASV_50	Firmicutes	Clostridiaceae_1	Clostridium_sensu_stricto_1	-
344392	1.37757e+06	81247.3	223956	0.627239	IgA+/IgM+	ASV_652	Firmicutes	Clostridiaceae_1	Clostridium_sensu_stricto_1	-
0	0	236337	945348	-5.37353	IgM+	ASV_1995	Firmicutes	Clostridiaceae_1	Clostridium_sensu_stricto_1	-
0	0	1.46103e+06	5.49644e+06	-6.16466	IgM+	ASV_226	Firmicutes	Clostridiaceae_1	Clostridium_sensu_stricto_1	-
564904	1.54541e+06	0	0	5.75198	IgA+	ASV_1352	Firmicutes	Clostridiales Family XIII	Clostridiales Family XIII_AD3011_group	-
407500	1.63e+06	0	0	5.61013	IgA+	ASV_2102	Firmicutes	Clostridiales Family XIII	Clostridiales Family XIII_AD3011_group	-
251133	1.00453e+06	0	0	5.39991	IgA+	ASV_3465	Firmicutes	Clostridiales Family XIII	Clostridiales Family XIII_AD3011_group	-
58786.3	160829	116320	191366	-0.296376	IgA+/IgM+	ASV_1604	Firmicutes	Clostridiales Family XIII	Clostridiales Family XIII_AD3011_group	-
152315	609261	835417	3.24095e+06	-0.739158	IgA+/IgM+	ASV_1710	Firmicutes	Clostridiales Family XIII	Clostridiales Family XIII_UCG-001	-
816724	3.2669e+06	1.83399e+06	7.17169e+06	-0.351321	IgA+/IgM+	ASV_528	Firmicutes	Clostridiales Family XIII	Clostridiales Family XIII_UCG-001	-
531434	923796	96058.6	313944	0.742909	IgA+/IgM+	ASV_597	Firmicutes	Clostridiales Family XIII	Clostridiales Family XIII_UCG-001	-
0	0	885252	3.54101e+06	-5.94707	IgM+	ASV_2008	Firmicutes	Clostridiales Family XIII	Clostridiales Family XIII_UCG-001	-
0	0	147813	591253	-5.16972	IgM+	ASV_2324	Firmicutes	Clostridiales Family XIII	Clostridiales Family XIII_UCG-001	-
0	0	45059.7	180239	-4.6538	IgM+	ASV_2546	Firmicutes	Clostridiales Family XIII	Clostridiales Family XIII_UCG-001	-
1.03839e+06	4.15356e+06	0	0	6.01636	IgA+	ASV_565	Proteobacteria	Desulfovibrionaceae	Desulfovibrio	-
5252.25	21009	806843	1.99281e+06	-2.18636	IgA+/IgM+	ASV_1184	Actinobacteria	Eggerthellaceae	-	-
0	0	540987	2.16395e+06	-5.73319	IgM+	ASV_5291	Actinobacteria	Eggerthellaceae	-	-
168247	672988	4.4916e+06	1.22881e+07	-1.42645	IgA+/IgM+	ASV_133	Proteobacteria	Enterobacteriaceae	Escherichia/Shigella	-
1.31469e+06	4.09112e+06	6.03786e+07	1.37772e+08	-1.66206	IgA+/IgM+	ASV_16	Proteobacteria	Enterobacteriaceae	Escherichia/Shigella	-
181337	725349	9.36244e+06	3.45095e+07	-1.7129	IgA+/IgM+	ASV_381	Proteobacteria	Enterobacteriaceae	Escherichia/Shigella	-
130859	523435	2.12892e+06	6.5616e+06	-1.21135	IgA+/IgM+	ASV_660	Proteobacteria	Enterobacteriaceae	-	-
0	0	42820.5	171282	-4.63166	IgM+	ASV_1063	Proteobacteria	Enterobacteriaceae	Klebsiella	-
0	0	133659	534638	-5.126	IgM+	ASV_1353	Proteobacteria	Enterobacteriaceae	Escherichia/Shigella	-
0	0	142158	568630	-5.15277	IgM+	ASV_1659	Proteobacteria	Enterobacteriaceae	Escherichia/Shigella	-
0	0	43838.9	175355	-4.64187	IgM+	ASV_1782	Proteobacteria	Enterobacteriaceae	-	-
0	0	58878.1	235513	-4.76996	IgM+	ASV_5304	Proteobacteria	Enterobacteriaceae	Klebsiella	-
0	0	4.25801e+06	1.7032e+07	-6.62921	IgM+	ASV_548	Proteobacteria	Enterobacteriaceae	Escherichia/Shigella	-
0	0	860662	3.44265e+06	-5.93483	IgM+	ASV_571	Proteobacteria	Enterobacteriaceae	Enterobacter	-
0	0	1.20493e+06	4.81971e+06	-6.08096	IgM+	ASV_605	Proteobacteria	Enterobacteriaceae	Escherichia/Shigella	coli
0	0	206408	825632	-5.31473	IgM+	ASV_710	Proteobacteria	Enterobacteriaceae	Escherichia/Shigella	-
0	0	516397	2.06559e+06	-5.71298	IgM+	ASV_966	Proteobacteria	Enterobacteriaceae	Escherichia/Shigella	-
0	0	713120	2.85248e+06	-5.85316	IgM+	ASV_2893	Firmicutes	Enterococcaceae	Enterococcus	-
0	0	4.47544e+06	1.79018e+07	-6.65084	IgM+	ASV_604	Firmicutes	Enterococcaceae	Enterococcus	-
360116	1.44046e+06	0	0	5.55644	IgA+	ASV_1322	Firmicutes	Erysipelotrichaceae	Turicibacter	-
323081	663691	0	0	5.50931	IgA+	ASV_1376	Firmicutes	Erysipelotrichaceae	Erysipelotrichaceae_UCG-003	-
291380	1.16552e+06	0	0	5.46446	IgA+	ASV_1482	Firmicutes	Erysipelotrichaceae	Turicibacter	-
614873	2.45949e+06	0	0	5.78879	IgA+	ASV_1594	Firmicutes	Erysipelotrichaceae	Catenibacterium	-
587557	2.35023e+06	0	0	5.76905	IgA+	ASV_2087	Firmicutes	Erysipelotrichaceae	Merdibacter	-
396264	1.58506e+06	0	0	5.59799	IgA+	ASV_2276	Firmicutes	Erysipelotrichaceae	Faecalitalea	-
190757	763027	0	0	5.28048	IgA+	ASV_2911	Firmicutes	Erysipelotrichaceae	Merdibacter	-
392630	1.57052e+06	0	0	5.59398	IgA+	ASV_3457	Firmicutes	Erysipelotrichaceae	Holdemanella	-
196027	784109	0	0	5.29232	IgA+	ASV_4368	Firmicutes	Erysipelotrichaceae	Erysipelotrichaceae_UCG-003	-
378986	1.51595e+06	0	0	5.57862	IgA+	ASV_4655	Firmicutes	Erysipelotrichaceae	Faecalitalea	-
146736	586944	0	0	5.16654	IgA+	ASV_4755	Firmicutes	Erysipelotrichaceae	Dielma	-
444480	1.16618e+06	0	0	5.64785	IgA+	ASV_519	Firmicutes	Erysipelotrichaceae	Turicibacter	-
239348	957393	0	0	5.37903	IgA+	ASV_5211	Firmicutes	Erysipelotrichaceae	Turicibacter	-
763035	3.05214e+06	0	0	5.88254	IgA+	ASV_936	Firmicutes	Erysipelotrichaceae	Holdemanella	biformis
3.72493e+06	1.04873e+07	1.16475e+06	4.65898e+06	0.504887	IgA+/IgM+	ASV_101	Firmicutes	Erysipelotrichaceae	Turicibacter	sanguinis
768708	1.54415e+06	1.05067e+06	2.15087e+06	-0.135704	IgA+/IgM+	ASV_161	Firmicutes	Erysipelotrichaceae	Erysipelotrichaceae_UCG-003	-
263778	588798	744481	1.78327e+06	-0.450614	IgA+/IgM+	ASV_294	Firmicutes	Erysipelotrichaceae	Holdemanella	-
374331	1.49732e+06	127295	509179	0.468443	IgA+/IgM+	ASV_463	Firmicutes	Erysipelotrichaceae	Turicibacter	-
1.21814e+07	4.47449e+07	399079	1.05979e+06	1.48464	IgA+/IgM+	ASV_62	Firmicutes	Erysipelotrichaceae	Turicibacter	sanguinis
0	0	139791	559163	-5.14548	IgM+	ASV_1504	Firmicutes	Erysipelotrichaceae	Solobacterium	-
0	0	50550.4	202201	-4.70373	IgM+	ASV_1567	Firmicutes	Erysipelotrichaceae	Merdibacter	-
0	0	178932	715728	-5.25269	IgM+	ASV_1684	Firmicutes	Erysipelotrichaceae	Holdemanella	-
0	0	33794.8	135179	-4.52886	IgM+	ASV_1784	Firmicutes	Erysipelotrichaceae	Holdemanella	-
0	0	195368	781473	-5.29086	IgM+	ASV_1999	Firmicutes	Erysipelotrichaceae	Turicibacter	sanguinis
0	0	40185.6	160742	-4.60408	IgM+	ASV_2065	Firmicutes	Erysipelotrichaceae	Catenibacterium	-
0	0	15418.8	61675.2	-4.18808	IgM+	ASV_2547	Firmicutes	Erysipelotrichaceae	Merdibacter	-
0	0	983613	3.93445e+06	-5.99282	IgM+	ASV_2691	Firmicutes	Erysipelotrichaceae	Solobacterium	-
0	0	107051	428205	-5.0296	IgM+	ASV_3980	Firmicutes	Erysipelotrichaceae	Catenibacterium	-
0	0	116809	467235	-5.06748	IgM+	ASV_4155	Firmicutes	Erysipelotrichaceae	Solobacterium	-
0	0	29225.9	116904	-4.46578	IgM+	ASV_555	Firmicutes	Erysipelotrichaceae	Catenibacterium	-
162448	649792	0	0	5.21072	IgA+	ASV_1006	Firmicutes	Lachnospiraceae	Butyrivibrio	-
541053	2.16421e+06	0	0	5.73324	IgA+	ASV_1011	Firmicutes	Lachnospiraceae	Marvinbryantia	-
105780	423120	0	0	5.02441	IgA+	ASV_1019	Firmicutes	Lachnospiraceae	Lachnospiraceae_UCG-001	-
800603	1.11383e+06	0	0	5.90342	IgA+	ASV_1029	Firmicutes	Lachnospiraceae	-	-
140979	563915	0	0	5.14916	IgA+	ASV_1033	Firmicutes	Lachnospiraceae	-	-
302229	1.20891e+06	0	0	5.48034	IgA+	ASV_1049	Firmicutes	Lachnospiraceae	Lachnospiraceae_UCG-001	-
811703	3.24681e+06	0	0	5.9094	IgA+	ASV_1065	Firmicutes	Lachnospiraceae	Roseburia	-
196795	787181	0	0	5.29402	IgA+	ASV_1071	Firmicutes	Lachnospiraceae	Butyrivibrio	-
200989	490137	0	0	5.30317	IgA+	ASV_1084	Firmicutes	Lachnospiraceae	Lachnospiraceae_UCG-004	-
144789	579156	0	0	5.16074	IgA+	ASV_1096	Firmicutes	Lachnospiraceae	Blautia	-
823084	2.25724e+06	0	0	5.91544	IgA+	ASV_1097	Firmicutes	Lachnospiraceae	-	-
6.89541e+06	2.60432e+07	0	0	6.83856	IgA+	ASV_1117	Firmicutes	Lachnospiraceae	-	-
1.54459e+06	5.06573e+06	0	0	6.18881	IgA+	ASV_112	Firmicutes	Lachnospiraceae	Blautia	-
125738	502951	0	0	5.09947	IgA+	ASV_1137	Firmicutes	Lachnospiraceae	Blautia	-
522853	1.52528e+06	0	0	5.71838	IgA+	ASV_1145	Firmicutes	Lachnospiraceae	Agathobacter	-
215216	860865	0	0	5.33288	IgA+	ASV_1164	Firmicutes	Lachnospiraceae	Blautia	massiliensis
1.00009e+06	4.00038e+06	0	0	6.00004	IgA+	ASV_1170	Firmicutes	Lachnospiraceae	-	-
449608	1.79843e+06	0	0	5.65283	IgA+	ASV_1185	Firmicutes	Lachnospiraceae	Roseburia	-
301010	1.20404e+06	0	0	5.47858	IgA+	ASV_1192	Firmicutes	Lachnospiraceae	Lachnospiraceae_UCG-001	bacterium
499509	1.99804e+06	0	0	5.69854	IgA+	ASV_1205	Firmicutes	Lachnospiraceae	Roseburia	-
278147	1.11259e+06	0	0	5.44428	IgA+	ASV_1207	Firmicutes	Lachnospiraceae	Blautia	-
712224	2.02529e+06	0	0	5.85262	IgA+	ASV_1234	Firmicutes	Lachnospiraceae	Coprococcus_3	-
430556	1.72223e+06	0	0	5.63403	IgA+	ASV_1238	Firmicutes	Lachnospiraceae	Lachnospiraceae_NK4A136_group	-
194771	779084	0	0	5.28953	IgA+	ASV_1267	Firmicutes	Lachnospiraceae	Lachnospiraceae_UCG-001	-
170004	680014	0	0	5.23046	IgA+	ASV_1269	Firmicutes	Lachnospiraceae	-	-
573910	2.29564e+06	0	0	5.75884	IgA+	ASV_1275	Firmicutes	Lachnospiraceae	-	-
1.13721e+06	4.54883e+06	0	0	6.05584	IgA+	ASV_1276	Firmicutes	Lachnospiraceae	-	-
889036	2.13165e+06	0	0	5.94892	IgA+	ASV_1278	Firmicutes	Lachnospiraceae	-	-
321118	1.28447e+06	0	0	5.50667	IgA+	ASV_1295	Firmicutes	Lachnospiraceae	-	-
518192	2.07277e+06	0	0	5.71449	IgA+	ASV_1305	Firmicutes	Lachnospiraceae	-	-
228614	914456	0	0	5.3591	IgA+	ASV_1306	Firmicutes	Lachnospiraceae	Blautia	-
891595	3.56638e+06	0	0	5.95017	IgA+	ASV_1317	Firmicutes	Lachnospiraceae	Lachnospiraceae_NK4A136_group	-
436495	1.20009e+06	0	0	5.63998	IgA+	ASV_1324	Firmicutes	Lachnospiraceae	-	-
113336	453343	0	0	5.05437	IgA+	ASV_1325	Firmicutes	Lachnospiraceae	CAG-56	-
489812	1.34139e+06	0	0	5.69003	IgA+	ASV_1381	Firmicutes	Lachnospiraceae	Coprococcus_2	-
163974	655897	0	0	5.21478	IgA+	ASV_1385	Firmicutes	Lachnospiraceae	Lachnospiraceae_NK4A136_group	-
975203	3.16684e+06	0	0	5.9891	IgA+	ASV_1396	Firmicutes	Lachnospiraceae	Blautia	-
163840	655360	0	0	5.21442	IgA+	ASV_1417	Firmicutes	Lachnospiraceae	-	-
1.22796e+06	4.91184e+06	0	0	6.08918	IgA+	ASV_1419	Firmicutes	Lachnospiraceae	Roseburia	-
392897	1.57159e+06	0	0	5.59428	IgA+	ASV_1439	Firmicutes	Lachnospiraceae	-	-
511159	2.04464e+06	0	0	5.70856	IgA+	ASV_1450	Firmicutes	Lachnospiraceae	Fusicatenibacter	-
215216	860865	0	0	5.33288	IgA+	ASV_1463	Firmicutes	Lachnospiraceae	-	-
235998	943991	0	0	5.37291	IgA+	ASV_1472	Firmicutes	Lachnospiraceae	Lachnospiraceae_UCG-001	-
120891	483566	0	0	5.0824	IgA+	ASV_1491	Firmicutes	Lachnospiraceae	Marvinbryantia	-
2.08129e+06	8.32516e+06	0	0	6.31833	IgA+	ASV_1497	Firmicutes	Lachnospiraceae	-	-
1.04663e+06	3.17585e+06	0	0	6.01979	IgA+	ASV_1500	Firmicutes	Lachnospiraceae	-	-
579014	1.64493e+06	0	0	5.76269	IgA+	ASV_1507	Firmicutes	Lachnospiraceae	Lachnospiraceae_NK4A136_group	-
1.32159e+06	5.28635e+06	0	0	6.1211	IgA+	ASV_1517	Firmicutes	Lachnospiraceae	-	-
621068	2.48427e+06	0	0	5.79314	IgA+	ASV_1521	Firmicutes	Lachnospiraceae	-	-
89303.2	161480	0	0	4.95087	IgA+	ASV_1523	Firmicutes	Lachnospiraceae	Lachnospiraceae_ND3007_group	-
68001.4	272006	0	0	4.83252	IgA+	ASV_1577	Firmicutes	Lachnospiraceae	-	-
759671	3.03868e+06	0	0	5.88063	IgA+	ASV_1578	Firmicutes	Lachnospiraceae	Lachnospiraceae_FCS020_group	-
178000	382353	0	0	5.25042	IgA+	ASV_1585	Firmicutes	Lachnospiraceae	-	-
170004	680014	0	0	5.23046	IgA+	ASV_1589	Firmicutes	Lachnospiraceae	Coprococcus_2	-
215216	860865	0	0	5.33288	IgA+	ASV_1590	Firmicutes	Lachnospiraceae	Lachnospiraceae_FCS020_group	-
411505	1.64602e+06	0	0	5.61438	IgA+	ASV_1612	Firmicutes	Lachnospiraceae	-	-
682032	2.72813e+06	0	0	5.83381	IgA+	ASV_1621	Firmicutes	Lachnospiraceae	Roseburia	-
426664	1.70666e+06	0	0	5.63009	IgA+	ASV_1630	Firmicutes	Lachnospiraceae	-	-
336192	1.34477e+06	0	0	5.52659	IgA+	ASV_1633	Firmicutes	Lachnospiraceae	-	-
259322	684496	0	0	5.41384	IgA+	ASV_1641	Firmicutes	Lachnospiraceae	Coprococcus_1	-
209096	836383	0	0	5.32035	IgA+	ASV_1661	Firmicutes	Lachnospiraceae	Coprococcus_1	catus
235713	942852	0	0	5.37239	IgA+	ASV_1685	Firmicutes	Lachnospiraceae	-	-
75557.2	302229	0	0	4.87828	IgA+	ASV_1688	Firmicutes	Lachnospiraceae	Dorea	-
182959	731836	0	0	5.26236	IgA+	ASV_1704	Firmicutes	Lachnospiraceae	Lachnospira	-
126641	266602	0	0	5.10258	IgA+	ASV_1722	Firmicutes	Lachnospiraceae	Lachnospiraceae_UCG-004	-
169853	679411	0	0	5.23007	IgA+	ASV_1737	Firmicutes	Lachnospiraceae	Lachnospiraceae_UCG-001	-
617258	2.46903e+06	0	0	5.79047	IgA+	ASV_1739	Firmicutes	Lachnospiraceae	Fusicatenibacter	-
708418	1.93671e+06	0	0	5.85029	IgA+	ASV_1749	Firmicutes	Lachnospiraceae	-	-
500934	2.00374e+06	0	0	5.69978	IgA+	ASV_1766	Firmicutes	Lachnospiraceae	-	-
83112.9	332451	0	0	4.91967	IgA+	ASV_1792	Firmicutes	Lachnospiraceae	Agathobacter	-
1.01142e+06	4.04567e+06	0	0	6.00493	IgA+	ASV_1831	Firmicutes	Lachnospiraceae	Marvinbryantia	-
304155	1.21662e+06	0	0	5.4831	IgA+	ASV_1852	Firmicutes	Lachnospiraceae	-	-
161760	273715	0	0	5.20887	IgA+	ASV_1855	Firmicutes	Lachnospiraceae	Lachnospiraceae_UCG-004	-
300575	1.2023e+06	0	0	5.47795	IgA+	ASV_1861	Firmicutes	Lachnospiraceae	-	-
552484	2.20994e+06	0	0	5.74232	IgA+	ASV_1879	Firmicutes	Lachnospiraceae	Fusicatenibacter	-
207427	829708	0	0	5.31687	IgA+	ASV_1913	Firmicutes	Lachnospiraceae	-	-
731836	2.92734e+06	0	0	5.86441	IgA+	ASV_1940	Firmicutes	Lachnospiraceae	Agathobacter	-
311140	1.24456e+06	0	0	5.49296	IgA+	ASV_1963	Firmicutes	Lachnospiraceae	Lachnospira	-
555608	2.22243e+06	0	0	5.74477	IgA+	ASV_1966	Firmicutes	Lachnospiraceae	-	-
348445	1.39378e+06	0	0	5.54214	IgA+	ASV_1981	Firmicutes	Lachnospiraceae	-	-
71779.3	287117	0	0	4.85601	IgA+	ASV_2016	Firmicutes	Lachnospiraceae	Butyrivibrio	crossotus
102002	408009	0	0	5.00861	IgA+	ASV_2122	Firmicutes	Lachnospiraceae	Blautia	-
2.2356e+06	8.42494e+06	0	0	6.34939	IgA+	ASV_214	Firmicutes	Lachnospiraceae	Roseburia	-
144789	579156	0	0	5.16074	IgA+	ASV_2151	Firmicutes	Lachnospiraceae	-	-
891783	2.21356e+06	0	0	5.95026	IgA+	ASV_216	Firmicutes	Lachnospiraceae	Lachnospiraceae_ND3007_group	-
366537	1.46615e+06	0	0	5.56412	IgA+	ASV_2203	Firmicutes	Lachnospiraceae	Lachnospira	-
124495	206958	0	0	5.09515	IgA+	ASV_2217	Firmicutes	Lachnospiraceae	Lachnoclostridium	-
83112.9	332451	0	0	4.91967	IgA+	ASV_2240	Firmicutes	Lachnospiraceae	Blautia	-
98224.3	392897	0	0	4.99222	IgA+	ASV_2271	Firmicutes	Lachnospiraceae	Anaerostipes	-
110865	227647	0	0	5.0448	IgA+	ASV_2272	Firmicutes	Lachnospiraceae	-	-
388644	1.55458e+06	0	0	5.58955	IgA+	ASV_2368	Firmicutes	Lachnospiraceae	-	-
113336	453343	0	0	5.05437	IgA+	ASV_2384	Firmicutes	Lachnospiraceae	Coprococcus_2	-
303426	1.2137e+06	0	0	5.48205	IgA+	ASV_2457	Firmicutes	Lachnospiraceae	Lachnoclostridium	-
317700	1.2708e+06	0	0	5.50202	IgA+	ASV_2464	Firmicutes	Lachnospiraceae	Lachnospiraceae_ND3007_group	-
212477	849909	0	0	5.32731	IgA+	ASV_2470	Firmicutes	Lachnospiraceae	Roseburia	-
125738	502951	0	0	5.09947	IgA+	ASV_2515	Firmicutes	Lachnospiraceae	Roseburia	-
185203	740810	0	0	5.26765	IgA+	ASV_2564	Firmicutes	Lachnospiraceae	Coprococcus_2	-
335301	1.3412e+06	0	0	5.52544	IgA+	ASV_2596	Firmicutes	Lachnospiraceae	Lachnospira	-
190512	762047	0	0	5.27992	IgA+	ASV_2608	Firmicutes	Lachnospiraceae	-	-
232424	929697	0	0	5.36628	IgA+	ASV_2653	Firmicutes	Lachnospiraceae	Lachnospiraceae_NK4A136_group	-
244467	977870	0	0	5.38822	IgA+	ASV_2673	Firmicutes	Lachnospiraceae	Coprococcus_2	-
664184	2.65674e+06	0	0	5.82229	IgA+	ASV_2724	Firmicutes	Lachnospiraceae	Butyrivibrio	-
842922	3.37169e+06	0	0	5.92579	IgA+	ASV_2730	Firmicutes	Lachnospiraceae	-	-
422524	1.17466e+06	0	0	5.62585	IgA+	ASV_2740	Firmicutes	Lachnospiraceae	-	-
598677	2.39471e+06	0	0	5.77719	IgA+	ASV_2753	Firmicutes	Lachnospiraceae	-	-
312193	1.24877e+06	0	0	5.49443	IgA+	ASV_2767	Firmicutes	Lachnospiraceae	Blautia	-
301008	1.20403e+06	0	0	5.47858	IgA+	ASV_2775	Firmicutes	Lachnospiraceae	-	-
194771	779084	0	0	5.28953	IgA+	ASV_2788	Firmicutes	Lachnospiraceae	Lachnospiraceae_NK4A136_group	-
235713	942852	0	0	5.37239	IgA+	ASV_2790	Firmicutes	Lachnospiraceae	Lachnoclostridium	-
399687	1.59875e+06	0	0	5.60172	IgA+	ASV_2791	Firmicutes	Lachnospiraceae	Lachnospiraceae_ND3007_group	-
222512	890048	0	0	5.34736	IgA+	ASV_2795	Firmicutes	Lachnospiraceae	Lachnospiraceae_UCG-004	-
204838	819350	0	0	5.31141	IgA+	ASV_2800	Firmicutes	Lachnospiraceae	-	-
982243	3.92897e+06	0	0	5.99222	IgA+	ASV_285	Firmicutes	Lachnospiraceae	Coprococcus_2	eutactus
1.49517e+06	4.68731e+06	0	0	6.17469	IgA+	ASV_295	Firmicutes	Lachnospiraceae	Coprococcus_2	-
163840	655360	0	0	5.21442	IgA+	ASV_2960	Firmicutes	Lachnospiraceae	Coprococcus_2	-
476498	1.90599e+06	0	0	5.67806	IgA+	ASV_2985	Firmicutes	Lachnospiraceae	-	-
83112.9	332451	0	0	4.91967	IgA+	ASV_3121	Firmicutes	Lachnospiraceae	-	-
243855	975420	0	0	5.38713	IgA+	ASV_3137	Firmicutes	Lachnospiraceae	-	-
655606	2.62242e+06	0	0	5.81664	IgA+	ASV_3169	Firmicutes	Lachnospiraceae	-	-
125738	502951	0	0	5.09947	IgA+	ASV_3188	Firmicutes	Lachnospiraceae	Roseburia	-
317800	1.2712e+06	0	0	5.50216	IgA+	ASV_3200	Firmicutes	Lachnospiraceae	Coprococcus_2	-
139397	557587	0	0	5.14426	IgA+	ASV_3218	Firmicutes	Lachnospiraceae	Butyrivibrio	-
222512	890048	0	0	5.34736	IgA+	ASV_3294	Firmicutes	Lachnospiraceae	-	-
584158	2.33663e+06	0	0	5.76653	IgA+	ASV_3317	Firmicutes	Lachnospiraceae	-	-
593167	2.37267e+06	0	0	5.77318	IgA+	ASV_3334	Firmicutes	Lachnospiraceae	-	-
744904	2.97962e+06	0	0	5.8721	IgA+	ASV_3335	Firmicutes	Lachnospiraceae	Agathobacter	-
748132	2.99253e+06	0	0	5.87398	IgA+	ASV_340	Firmicutes	Lachnospiraceae	Blautia	-
718767	2.87507e+06	0	0	5.85659	IgA+	ASV_3400	Firmicutes	Lachnospiraceae	-	-
200226	800906	0	0	5.30152	IgA+	ASV_3446	Firmicutes	Lachnospiraceae	CAG-56	-
434590	1.73836e+06	0	0	5.63808	IgA+	ASV_3453	Firmicutes	Lachnospiraceae	-	-
201942	807770	0	0	5.30523	IgA+	ASV_3462	Firmicutes	Lachnospiraceae	Marvinbryantia	-
201942	807770	0	0	5.30523	IgA+	ASV_3463	Firmicutes	Lachnospiraceae	Marvinbryantia	-
148599	594396	0	0	5.17202	IgA+	ASV_348	Firmicutes	Lachnospiraceae	Lachnospiraceae_ND3007_group	-
311592	1.24637e+06	0	0	5.49359	IgA+	ASV_3483	Firmicutes	Lachnospiraceae	Butyrivibrio	-
248301	993205	0	0	5.39498	IgA+	ASV_3488	Firmicutes	Lachnospiraceae	Lachnospiraceae_ND3007_group	-
205403	821613	0	0	5.31261	IgA+	ASV_3494	Firmicutes	Lachnospiraceae	-	-
194719	778878	0	0	5.28941	IgA+	ASV_353	Firmicutes	Lachnospiraceae	Blautia	-
197503	790012	0	0	5.29558	IgA+	ASV_3556	Firmicutes	Lachnospiraceae	-	-
520322	2.08129e+06	0	0	5.71627	IgA+	ASV_3565	Firmicutes	Lachnospiraceae	-	-
653425	2.6137e+06	0	0	5.8152	IgA+	ASV_3569	Firmicutes	Lachnospiraceae	-	-
1.305e+07	5.22001e+07	0	0	7.11561	IgA+	ASV_3578	Firmicutes	Lachnospiraceae	Anaerostipes	-
420618	1.68247e+06	0	0	5.62389	IgA+	ASV_364	Firmicutes	Lachnospiraceae	-	-
574242	2.29697e+06	0	0	5.7591	IgA+	ASV_3662	Firmicutes	Lachnospiraceae	-	-
163974	655897	0	0	5.21478	IgA+	ASV_368	Firmicutes	Lachnospiraceae	Blautia	luti
188798	755193	0	0	5.276	IgA+	ASV_370	Firmicutes	Lachnospiraceae	Blautia	-
175271	701083	0	0	5.24371	IgA+	ASV_3701	Firmicutes	Lachnospiraceae	Fusicatenibacter	-
4.03361e+06	9.64907e+06	0	0	6.60569	IgA+	ASV_377	Firmicutes	Lachnospiraceae	Coprococcus_2	-
1.31197e+06	5.24787e+06	0	0	6.11792	IgA+	ASV_378	Firmicutes	Lachnospiraceae	Butyrivibrio	crossotus
457884	1.83153e+06	0	0	5.66076	IgA+	ASV_3787	Firmicutes	Lachnospiraceae	-	-
204968	819871	0	0	5.31169	IgA+	ASV_379	Firmicutes	Lachnospiraceae	-	-
162448	649792	0	0	5.21072	IgA+	ASV_3805	Firmicutes	Lachnospiraceae	-	-
165903	663610	0	0	5.21986	IgA+	ASV_3874	Firmicutes	Lachnospiraceae	Lachnospira	-
271065	1.08426e+06	0	0	5.43307	IgA+	ASV_39	Firmicutes	Lachnospiraceae	-	-
535808	2.14323e+06	0	0	5.72901	IgA+	ASV_3924	Firmicutes	Lachnospiraceae	-	-
151114	604457	0	0	5.17931	IgA+	ASV_3938	Firmicutes	Lachnospiraceae	CAG-56	-
405851	1.62341e+06	0	0	5.60837	IgA+	ASV_4031	Firmicutes	Lachnospiraceae	-	-
144789	579156	0	0	5.16074	IgA+	ASV_4064	Firmicutes	Lachnospiraceae	-	-
457397	1.82959e+06	0	0	5.66029	IgA+	ASV_4248	Firmicutes	Lachnospiraceae	Roseburia	-
355589	1.42236e+06	0	0	5.55095	IgA+	ASV_438	Firmicutes	Lachnospiraceae	-	-
79335	317340	0	0	4.89947	IgA+	ASV_4408	Firmicutes	Lachnospiraceae	-	-
254194	1.01678e+06	0	0	5.40517	IgA+	ASV_4488	Firmicutes	Lachnospiraceae	Lachnospiraceae_UCG-004	-
195541	782164	0	0	5.29124	IgA+	ASV_4658	Firmicutes	Lachnospiraceae	Roseburia	-
509851	858888	0	0	5.70744	IgA+	ASV_469	Firmicutes	Lachnospiraceae	CAG-56	-
171461	685842	0	0	5.23417	IgA+	ASV_470	Firmicutes	Lachnospiraceae	Roseburia	-
200019	800075	0	0	5.30107	IgA+	ASV_4783	Firmicutes	Lachnospiraceae	-	-
345947	948329	0	0	5.53901	IgA+	ASV_487	Firmicutes	Lachnospiraceae	CAG-56	-
192611	770443	0	0	5.28468	IgA+	ASV_4879	Firmicutes	Lachnospiraceae	Lachnospira	-
192611	770443	0	0	5.28468	IgA+	ASV_4880	Firmicutes	Lachnospiraceae	-	-
192611	770443	0	0	5.28468	IgA+	ASV_4881	Firmicutes	Lachnospiraceae	Lachnospira	-
214882	362928	0	0	5.3322	IgA+	ASV_491	Firmicutes	Lachnospiraceae	Lachnospiraceae_UCG-004	-
249755	999019	0	0	5.39752	IgA+	ASV_5095	Firmicutes	Lachnospiraceae	Coprococcus_1	-
239348	957393	0	0	5.37903	IgA+	ASV_5213	Firmicutes	Lachnospiraceae	Agathobacter	-
159358	637432	0	0	5.20238	IgA+	ASV_537	Firmicutes	Lachnospiraceae	Coprococcus_1	catus
281525	742078	0	0	5.44952	IgA+	ASV_572	Firmicutes	Lachnospiraceae	-	-
317800	1.2712e+06	0	0	5.50216	IgA+	ASV_580	Firmicutes	Lachnospiraceae	-	-
158670	634680	0	0	5.2005	IgA+	ASV_606	Firmicutes	Lachnospiraceae	CAG-56	-
350542	1.40217e+06	0	0	5.54474	IgA+	ASV_611	Firmicutes	Lachnospiraceae	-	-
1.61163e+06	5.82845e+06	0	0	6.20727	IgA+	ASV_613	Firmicutes	Lachnospiraceae	Coprococcus_2	-
1.04201e+06	2.89973e+06	0	0	6.01787	IgA+	ASV_618	Firmicutes	Lachnospiraceae	-	-
278147	1.11259e+06	0	0	5.44428	IgA+	ASV_623	Firmicutes	Lachnospiraceae	Roseburia	-
325957	1.30383e+06	0	0	5.51316	IgA+	ASV_643	Firmicutes	Lachnospiraceae	Lachnoclostridium	-
156220	624878	0	0	5.19374	IgA+	ASV_654	Firmicutes	Lachnospiraceae	Blautia	-
856858	2.76928e+06	0	0	5.93291	IgA+	ASV_659	Firmicutes	Lachnospiraceae	GCA-900066755	-
225673	514610	0	0	5.35348	IgA+	ASV_674	Firmicutes	Lachnospiraceae	Blautia	-
594396	2.37759e+06	0	0	5.77408	IgA+	ASV_688	Firmicutes	Lachnospiraceae	Roseburia	-
491923	1.96769e+06	0	0	5.6919	IgA+	ASV_695	Firmicutes	Lachnospiraceae	Lachnospiraceae_NK4A136_group	-
929697	3.71879e+06	0	0	5.96834	IgA+	ASV_696	Firmicutes	Lachnospiraceae	Lachnospiraceae_NK4A136_group	-
1.53643e+06	3.63466e+06	0	0	6.18651	IgA+	ASV_728	Firmicutes	Lachnospiraceae	-	-
200019	800075	0	0	5.30107	IgA+	ASV_732	Firmicutes	Lachnospiraceae	Roseburia	-
128447	513789	0	0	5.10873	IgA+	ASV_733	Firmicutes	Lachnospiraceae	Coprococcus_3	-
102002	408009	0	0	5.00861	IgA+	ASV_755	Firmicutes	Lachnospiraceae	Lachnospiraceae_ND3007_group	-
451894	1.80758e+06	0	0	5.65504	IgA+	ASV_794	Firmicutes	Lachnospiraceae	CAG-56	-
316141	636999	0	0	5.49988	IgA+	ASV_800	Firmicutes	Lachnospiraceae	Blautia	-
441987	1.76795e+06	0	0	5.64541	IgA+	ASV_815	Firmicutes	Lachnospiraceae	Roseburia	-
797178	3.18871e+06	0	0	5.90156	IgA+	ASV_818	Firmicutes	Lachnospiraceae	-	-
128447	513789	0	0	5.10873	IgA+	ASV_830	Firmicutes	Lachnospiraceae	Lachnospiraceae_NK4A136_group	-
287507	1.15003e+06	0	0	5.45865	IgA+	ASV_837	Firmicutes	Lachnospiraceae	Blautia	-
184471	737884	0	0	5.26593	IgA+	ASV_838	Firmicutes	Lachnospiraceae	Lachnospiraceae_ND3007_group	-
4.61617e+06	1.73406e+07	0	0	6.66428	IgA+	ASV_868	Firmicutes	Lachnospiraceae	Roseburia	-
134566	219239	0	0	5.12894	IgA+	ASV_877	Firmicutes	Lachnospiraceae	Fusicatenibacter	-
1.51125e+06	6.04501e+06	0	0	6.17934	IgA+	ASV_882	Firmicutes	Lachnospiraceae	Coprococcus_2	-
289578	1.15831e+06	0	0	5.46177	IgA+	ASV_889	Firmicutes	Lachnospiraceae	Fusicatenibacter	-
391515	1.18243e+06	0	0	5.59275	IgA+	ASV_897	Firmicutes	Lachnospiraceae	Lachnospira	-
207427	829708	0	0	5.31687	IgA+	ASV_904	Firmicutes	Lachnospiraceae	Lachnospira	-
237129	449914	0	0	5.37499	IgA+	ASV_927	Firmicutes	Lachnospiraceae	Lachnoclostridium	-
362997	1.45199e+06	0	0	5.5599	IgA+	ASV_967	Firmicutes	Lachnospiraceae	Coprococcus_2	-
742284	2.73526e+06	0	0	5.87057	IgA+	ASV_970	Firmicutes	Lachnospiraceae	-	-
323825	530388	0	0	5.51031	IgA+	ASV_971	Firmicutes	Lachnospiraceae	-	-
223809	434594	0	0	5.34988	IgA+	ASV_977	Firmicutes	Lachnospiraceae	Blautia	-
515511	1.44803e+06	0	0	5.71224	IgA+	ASV_993	Firmicutes	Lachnospiraceae	Roseburia	-
929697	3.71879e+06	0	0	5.96834	IgA+	ASV_994	Firmicutes	Lachnospiraceae	-	-
3.26186e+07	4.68606e+07	8.18873e+07	2.82116e+08	-0.399751	IgA+/IgM+	ASV_1	Firmicutes	Lachnospiraceae	Blautia	-
311241	581806	372461	1.34601e+06	-0.0779845	IgA+/IgM+	ASV_1013	Firmicutes	Lachnospiraceae	Fusicatenibacter	-
135322	325793	152926	297108	-0.0531147	IgA+/IgM+	ASV_1014	Firmicutes	Lachnospiraceae	Fusicatenibacter	-
3.67393e+06	7.64074e+06	952162	3.40406e+06	0.58642	IgA+/IgM+	ASV_102	Firmicutes	Lachnospiraceae	Anaerostipes	hadrus
162220	305673	173339	395274	-0.0287935	IgA+/IgM+	ASV_1023	Firmicutes	Lachnospiraceae	-	-
1.26764e+06	5.07057e+06	2.9631e+06	9.01175e+06	-0.368748	IgA+/IgM+	ASV_1024	Firmicutes	Lachnospiraceae	-	-
1.93384e+06	7.39481e+06	538776	1.23631e+06	0.555011	IgA+/IgM+	ASV_1030	Firmicutes	Lachnospiraceae	-	-
251298	604518	500534	1.76015e+06	-0.299243	IgA+/IgM+	ASV_1038	Firmicutes	Lachnospiraceae	-	-
134042	338076	176964	586652	-0.120642	IgA+/IgM+	ASV_1053	Firmicutes	Lachnospiraceae	Dorea	-
139616	334028	156947	493421	-0.0508174	IgA+/IgM+	ASV_1068	Firmicutes	Lachnospiraceae	Fusicatenibacter	-
3.19632e+06	5.94029e+06	679480	1.3112e+06	0.672473	IgA+/IgM+	ASV_108	Firmicutes	Lachnospiraceae	CAG-56	-
177559	710237	587495	1.26481e+06	-0.519659	IgA+/IgM+	ASV_1085	Firmicutes	Lachnospiraceae	Anaerostipes	-
83112.9	332451	483128	1.72271e+06	-0.76439	IgA+/IgM+	ASV_1086	Firmicutes	Lachnospiraceae	Anaerostipes	-
3.56007e+06	5.99789e+06	842357	959597	0.625962	IgA+/IgM+	ASV_109	Firmicutes	Lachnospiraceae	Fusicatenibacter	-
4.6634e+06	1.73417e+07	706323	2.32631e+06	0.819699	IgA+/IgM+	ASV_1095	Firmicutes	Lachnospiraceae	Blautia	-
1.43984e+07	2.25559e+07	1.7305e+07	3.14506e+07	-0.0798577	IgA+/IgM+	ASV_11	Firmicutes	Lachnospiraceae	Blautia	massiliensis
214835	859340	305872	1.22349e+06	-0.153434	IgA+/IgM+	ASV_1103	Firmicutes	Lachnospiraceae	-	-
432871	1.73148e+06	433878	1.18602e+06	-0.00100953	IgA+/IgM+	ASV_1109	Firmicutes	Lachnospiraceae	Coprococcus_2	-
183371	415249	694796	2.54651e+06	-0.578526	IgA+/IgM+	ASV_1120	Firmicutes	Lachnospiraceae	-	-
118277	223270	200391	588813	-0.228974	IgA+/IgM+	ASV_1123	Firmicutes	Lachnospiraceae	Lachnoclostridium	-
374632	1.49853e+06	1.96723e+06	7.86891e+06	-0.720249	IgA+/IgM+	ASV_1128	Firmicutes	Lachnospiraceae	-	-
4.55901e+06	8.91281e+06	500482	1.10791e+06	0.959481	IgA+/IgM+	ASV_114	Firmicutes	Lachnospiraceae	Fusicatenibacter	-
758594	1.63875e+06	135985	411474	0.746517	IgA+/IgM+	ASV_1147	Firmicutes	Lachnospiraceae	Anaerostipes	-
102002	408009	914435	2.28257e+06	-0.95254	IgA+/IgM+	ASV_1149	Firmicutes	Lachnospiraceae	Anaerostipes	hadrus
1.71944e+06	1.96564e+06	2.16576e+06	4.28346e+06	-0.100223	IgA+/IgM+	ASV_115	Firmicutes	Lachnospiraceae	Blautia	-
361405	683263	256509	630142	0.148891	IgA+/IgM+	ASV_1151	Firmicutes	Lachnospiraceae	Dorea	-
1.55013e+06	2.35136e+06	2.65497e+06	5.92378e+06	-0.233692	IgA+/IgM+	ASV_117	Firmicutes	Lachnospiraceae	Blautia	-
440901	1.29931e+06	67099.5	268398	0.817616	IgA+/IgM+	ASV_1175	Firmicutes	Lachnospiraceae	-	-
877985	2.69692e+06	75566.3	144020	1.06515	IgA+/IgM+	ASV_1180	Firmicutes	Lachnospiraceae	Lachnospiraceae_FCS020_group	-
73395.6	135212	78501.6	212164	-0.0292078	IgA+/IgM+	ASV_1188	Firmicutes	Lachnospiraceae	Lachnoclostridium	-
167572	330536	37512.3	108382	0.650017	IgA+/IgM+	ASV_1189	Firmicutes	Lachnospiraceae	CAG-56	-
1.03378e+07	1.8651e+07	1.05013e+07	2.68806e+07	-0.00681777	IgA+/IgM+	ASV_12	Firmicutes	Lachnospiraceae	Coprococcus_3	comes
1.91894e+06	6.51225e+06	3.45883e+06	9.84281e+06	-0.255866	IgA+/IgM+	ASV_120	Firmicutes	Lachnospiraceae	Fusicatenibacter	saccharivorans
617461	1.26089e+06	865522	3.00521e+06	-0.146668	IgA+/IgM+	ASV_121	Firmicutes	Lachnospiraceae	Lachnospira	pectinoschiza
483534	1.93414e+06	312735	1.00278e+06	0.189251	IgA+/IgM+	ASV_1213	Firmicutes	Lachnospiraceae	-	-
167214	370614	397963	1.07429e+06	-0.376569	IgA+/IgM+	ASV_1215	Firmicutes	Lachnospiraceae	Fusicatenibacter	-
342932	713194	226339	721126	0.180448	IgA+/IgM+	ASV_1223	Firmicutes	Lachnospiraceae	Dorea	-
4.35381e+06	1.7399e+07	216742	447225	1.30293	IgA+/IgM+	ASV_1230	Firmicutes	Lachnospiraceae	Lachnoclostridium	-
708141	1.75232e+06	69606.9	219935	1.00746	IgA+/IgM+	ASV_1242	Firmicutes	Lachnospiraceae	-	-
1.25538e+06	1.4997e+06	1.85027e+06	3.92621e+06	-0.168459	IgA+/IgM+	ASV_126	Firmicutes	Lachnospiraceae	Fusicatenibacter	-
124669	498677	48173	192692	0.41295	IgA+/IgM+	ASV_1263	Firmicutes	Lachnospiraceae	Lachnospira	-
2.19039e+06	3.32677e+06	1.82107e+06	2.96569e+06	0.0801952	IgA+/IgM+	ASV_128	Firmicutes	Lachnospiraceae	Fusicatenibacter	-
2.78608e+06	5.30292e+06	2.98317e+06	6.63056e+06	-0.0296835	IgA+/IgM+	ASV_129	Firmicutes	Lachnospiraceae	Marvinbryantia	-
342226	700045	324582	771053	0.0229896	IgA+/IgM+	ASV_1315	Firmicutes	Lachnospiraceae	Agathobacter	-
1.49516e+06	4.15344e+06	1.66177e+06	5.03819e+06	-0.0458829	IgA+/IgM+	ASV_132	Firmicutes	Lachnospiraceae	Blautia	obeum
226532	435481	71141.2	161253	0.503004	IgA+/IgM+	ASV_1326	Firmicutes	Lachnospiraceae	Dorea	-
329267	695898	440602	1.48651e+06	-0.126498	IgA+/IgM+	ASV_1331	Firmicutes	Lachnospiraceae	Dorea	-
1.81847e+06	2.29352e+06	2.47971e+06	5.65522e+06	-0.134694	IgA+/IgM+	ASV_134	Firmicutes	Lachnospiraceae	Fusicatenibacter	-
88855.1	247365	209983	589610	-0.3735	IgA+/IgM+	ASV_1345	Firmicutes	Lachnospiraceae	UC5-1-2E3	-
350542	1.40217e+06	2.30828e+06	8.33024e+06	-0.818548	IgA+/IgM+	ASV_136	Firmicutes	Lachnospiraceae	Fusicatenibacter	-
83112.9	332451	58878.1	235513	0.149712	IgA+/IgM+	ASV_1363	Firmicutes	Lachnospiraceae	Lachnospira	-
294758	613524	617801	1.88011e+06	-0.321383	IgA+/IgM+	ASV_1371	Firmicutes	Lachnospiraceae	-	-
692630	2.77052e+06	1.64357e+06	4.46253e+06	-0.375288	IgA+/IgM+	ASV_1379	Firmicutes	Lachnospiraceae	-	-
65366.5	163574	127189	270604	-0.289089	IgA+/IgM+	ASV_1395	Firmicutes	Lachnospiraceae	Fusicatenibacter	-
64223.6	256894	399641	1.59857e+06	-0.79397	IgA+/IgM+	ASV_1403	Firmicutes	Lachnospiraceae	Anaerostipes	-
1.46145e+06	1.75654e+06	4.58305e+06	1.22457e+07	-0.496371	IgA+/IgM+	ASV_141	Firmicutes	Lachnospiraceae	Agathobacter	-
461307	1.38277e+06	782457	2.16092e+06	-0.229471	IgA+/IgM+	ASV_143	Firmicutes	Lachnospiraceae	Blautia	-
182973	403305	93380.9	240873	0.292128	IgA+/IgM+	ASV_1434	Firmicutes	Lachnospiraceae	Lachnoclostridium	-
1.42307e+06	3.01604e+06	1.54865e+06	4.30238e+06	-0.0367288	IgA+/IgM+	ASV_144	Firmicutes	Lachnospiraceae	Lachnoclostridium	-
1.66746e+06	3.33835e+06	515719	620405	0.509642	IgA+/IgM+	ASV_146	Firmicutes	Lachnospiraceae	Blautia	-
268464	697215	647529	2.14268e+06	-0.382372	IgA+/IgM+	ASV_1476	Firmicutes	Lachnospiraceae	-	-
2.11749e+06	3.91709e+06	2.60016e+06	5.63152e+06	-0.0891802	IgA+/IgM+	ASV_148	Firmicutes	Lachnospiraceae	Dorea	-
1.30719e+06	1.3304e+06	896573	1.5197e+06	0.163751	IgA+/IgM+	ASV_149	Firmicutes	Lachnospiraceae	Blautia	-
981816	3.63293e+06	180709	313358	0.735048	IgA+/IgM+	ASV_150	Firmicutes	Lachnospiraceae	Lachnospiraceae_ND3007_group	-
985580	1.52604e+06	531359	1.00612e+06	0.268304	IgA+/IgM+	ASV_151	Firmicutes	Lachnospiraceae	Coprococcus_1	catus
901737	1.32918e+06	974374	2.49609e+06	-0.033646	IgA+/IgM+	ASV_152	Firmicutes	Lachnospiraceae	Blautia	-
397825	1.5913e+06	184524	738095	0.333638	IgA+/IgM+	ASV_1542	Firmicutes	Lachnospiraceae	-	-
207782	831129	183494	585059	0.0539866	IgA+/IgM+	ASV_1553	Firmicutes	Lachnospiraceae	-	-
1.24291e+06	2.32927e+06	465457	1.17678e+06	0.426561	IgA+/IgM+	ASV_157	Firmicutes	Lachnospiraceae	Lachnoclostridium	-
260161	1.04064e+06	42820.5	171282	0.783583	IgA+/IgM+	ASV_1571	Firmicutes	Lachnospiraceae	Lachnospiraceae_FCS020_group	bacterium
164137	311103	159513	408128	0.0124082	IgA+/IgM+	ASV_1574	Firmicutes	Lachnospiraceae	Lachnoclostridium	-
531576	960361	1.11651e+06	3.01506e+06	-0.322297	IgA+/IgM+	ASV_160	Firmicutes	Lachnospiraceae	Marvinbryantia	-
5.86751e+06	1.81896e+07	6.8304e+06	1.89111e+07	-0.0659922	IgA+/IgM+	ASV_163	Firmicutes	Lachnospiraceae	Blautia	stercoris
109470	215194	193537	420706	-0.247466	IgA+/IgM+	ASV_1632	Firmicutes	Lachnospiraceae	Dorea	-
1.64142e+06	2.6615e+06	7.49964e+06	2.5881e+07	-0.659821	IgA+/IgM+	ASV_164	Firmicutes	Lachnospiraceae	Dorea	formicigenerans
53449.1	97748.2	132090	264473	-0.392925	IgA+/IgM+	ASV_1666	Firmicutes	Lachnospiraceae	Lachnoclostridium	-
1.91366e+06	2.78369e+06	2.24987e+06	4.97043e+06	-0.0702927	IgA+/IgM+	ASV_167	Firmicutes	Lachnospiraceae	Dorea	-
875589	3.50236e+06	429354	1.66584e+06	0.309484	IgA+/IgM+	ASV_1689	Firmicutes	Lachnospiraceae	-	-
947804	1.54367e+06	1.3586e+06	2.43986e+06	-0.156371	IgA+/IgM+	ASV_169	Firmicutes	Lachnospiraceae	Anaerostipes	-
1.48972e+06	1.87553e+06	857973	1.77302e+06	0.239631	IgA+/IgM+	ASV_171	Firmicutes	Lachnospiraceae	Dorea	-
495043	1.04327e+06	221879	477436	0.348527	IgA+/IgM+	ASV_172	Firmicutes	Lachnospiraceae	Blautia	-
126375	290668	129459	303138	-0.0104696	IgA+/IgM+	ASV_1727	Firmicutes	Lachnospiraceae	-	-
1.42056e+06	2.27559e+06	510668	1.53539e+06	0.444321	IgA+/IgM+	ASV_173	Firmicutes	Lachnospiraceae	Blautia	-
3.3773e+06	9.78907e+06	494105	1.30903e+06	0.83475	IgA+/IgM+	ASV_174	Firmicutes	Lachnospiraceae	Blautia	-
1.46601e+06	3.23746e+06	4.08307e+06	9.55379e+06	-0.444848	IgA+/IgM+	ASV_176	Firmicutes	Lachnospiraceae	-	-
2.40849e+06	6.31312e+06	787548	2.06357e+06	0.485467	IgA+/IgM+	ASV_177	Firmicutes	Lachnospiraceae	-	-
1.92655e+06	4.06791e+06	402243	1.34432e+06	0.68029	IgA+/IgM+	ASV_178	Firmicutes	Lachnospiraceae	Lachnospiraceae_ND3007_group	-
1.09689e+06	1.24112e+06	1.34982e+06	2.44988e+06	-0.0901116	IgA+/IgM+	ASV_182	Firmicutes	Lachnospiraceae	Anaerostipes	-
1.69906e+06	2.54111e+06	513477	1.28334e+06	0.519688	IgA+/IgM+	ASV_183	Firmicutes	Lachnospiraceae	-	-
82463.8	177543	224538	385556	-0.435024	IgA+/IgM+	ASV_1833	Firmicutes	Lachnospiraceae	-	-
1.68761e+06	3.09203e+06	1.87316e+06	4.08403e+06	-0.0453031	IgA+/IgM+	ASV_184	Firmicutes	Lachnospiraceae	Dorea	-
109558	438232	152548	610192	-0.143761	IgA+/IgM+	ASV_1857	Firmicutes	Lachnospiraceae	Lachnospiraceae_UCG-001	bacterium
1.85573e+06	7.4229e+06	374532	1.4434e+06	0.695025	IgA+/IgM+	ASV_186	Firmicutes	Lachnospiraceae	Blautia	-
2.00427e+06	3.1078e+06	1.07198e+06	2.03739e+06	0.27177	IgA+/IgM+	ASV_187	Firmicutes	Lachnospiraceae	Roseburia	-
821586	1.12073e+06	1.0554e+06	2.90907e+06	-0.108762	IgA+/IgM+	ASV_188	Firmicutes	Lachnospiraceae	Anaerostipes	-
1.53875e+06	3.4526e+06	116472	379156	1.12094	IgA+/IgM+	ASV_190	Firmicutes	Lachnospiraceae	Blautia	-
917293	1.40197e+06	348535	950249	0.420261	IgA+/IgM+	ASV_192	Firmicutes	Lachnospiraceae	-	-
225465	901858	959023	3.83609e+06	-0.628749	IgA+/IgM+	ASV_1948	Firmicutes	Lachnospiraceae	Blautia	-
1.37228e+07	4.60078e+07	4.35623e+06	1.42072e+07	0.498332	IgA+/IgM+	ASV_195	Firmicutes	Lachnospiraceae	-	-
1.8175e+06	5.22887e+06	2.9478e+06	6.3718e+06	-0.210024	IgA+/IgM+	ASV_196	Firmicutes	Lachnospiraceae	-	-
336229	1.34492e+06	1.31787e+06	5.27146e+06	-0.593234	IgA+/IgM+	ASV_1979	Firmicutes	Lachnospiraceae	Coprococcus_2	-
1.28171e+06	2.07692e+06	1.868e+06	3.93918e+06	-0.163587	IgA+/IgM+	ASV_199	Firmicutes	Lachnospiraceae	Lachnospiraceae_FCS020_group	-
7.25261e+06	9.04146e+06	1.16556e+07	2.25683e+07	-0.206042	IgA+/IgM+	ASV_20	Firmicutes	Lachnospiraceae	Anaerostipes	hadrus
720029	1.12291e+06	1.00679e+07	3.94165e+07	-1.14559	IgA+/IgM+	ASV_202	Firmicutes	Lachnospiraceae	Lachnospiraceae_NK4A136_group	-
5.88662e+06	2.08487e+07	2.73106e+06	7.53434e+06	0.333534	IgA+/IgM+	ASV_203	Firmicutes	Lachnospiraceae	Blautia	-
1.17103e+06	2.24341e+06	160271	398038	0.863711	IgA+/IgM+	ASV_204	Firmicutes	Lachnospiraceae	Blautia	-
1.93045e+06	5.10781e+06	304421	443872	0.802183	IgA+/IgM+	ASV_205	Firmicutes	Lachnospiraceae	Lachnospiraceae_ND3007_group	-
294673	1.17869e+06	53525.6	214102	0.740772	IgA+/IgM+	ASV_206	Firmicutes	Lachnospiraceae	Lachnospiraceae_ND3007_group	-
862520	3.45008e+06	1.30691e+06	5.22763e+06	-0.180475	IgA+/IgM+	ASV_208	Firmicutes	Lachnospiraceae	Blautia	-
136003	544012	152500	610002	-0.0497226	IgA+/IgM+	ASV_2108	Firmicutes	Lachnospiraceae	-	-
1.325e+06	2.56387e+06	1.15961e+06	1.8953e+06	0.0579045	IgA+/IgM+	ASV_211	Firmicutes	Lachnospiraceae	Blautia	-
605394	821392	1.20748e+06	4.03155e+06	-0.299842	IgA+/IgM+	ASV_212	Firmicutes	Lachnospiraceae	Blautia	-
1.67631e+06	2.83614e+06	2.36996e+06	5.66512e+06	-0.150388	IgA+/IgM+	ASV_213	Firmicutes	Lachnospiraceae	Lachnospiraceae_FCS020_group	-
277017	645306	303552	673717	-0.0397266	IgA+/IgM+	ASV_217	Firmicutes	Lachnospiraceae	Blautia	-
521117	1.04227e+06	899074	3.03741e+06	-0.23686	IgA+/IgM+	ASV_219	Firmicutes	Lachnospiraceae	Blautia	-
1.44727e+07	4.78928e+07	2.37568e+06	3.91233e+06	0.784762	IgA+/IgM+	ASV_22	Firmicutes	Lachnospiraceae	Lachnospiraceae_ND3007_group	-
722213	1.44597e+06	1.06174e+06	3.67551e+06	-0.167352	IgA+/IgM+	ASV_224	Firmicutes	Lachnospiraceae	-	-
449067	1.79627e+06	529537	2.11815e+06	-0.0715849	IgA+/IgM+	ASV_225	Firmicutes	Lachnospiraceae	Coprococcus_3	-
627288	2.50915e+06	333678	1.33471e+06	0.274138	IgA+/IgM+	ASV_2257	Firmicutes	Lachnospiraceae	-	-
730275	1.28683e+06	376503	565729	0.287717	IgA+/IgM+	ASV_227	Firmicutes	Lachnospiraceae	Fusicatenibacter	-
871134	1.92131e+06	986001	1.89935e+06	-0.0537923	IgA+/IgM+	ASV_229	Firmicutes	Lachnospiraceae	Marvinbryantia	-
155796	623185	688529	2.75412e+06	-0.645363	IgA+/IgM+	ASV_2304	Firmicutes	Lachnospiraceae	-	-
1.08141e+06	1.49986e+06	946302	1.83821e+06	0.0579624	IgA+/IgM+	ASV_232	Firmicutes	Lachnospiraceae	Fusicatenibacter	-
387515	758875	777001	1.72328e+06	-0.302132	IgA+/IgM+	ASV_234	Firmicutes	Lachnospiraceae	-	-
490899	948167	1.44928e+06	2.0737e+06	-0.470159	IgA+/IgM+	ASV_235	Firmicutes	Lachnospiraceae	Lachnospiraceae_UCG-010	-
538242	1.13795e+06	1.28504e+06	3.64897e+06	-0.377939	IgA+/IgM+	ASV_236	Firmicutes	Lachnospiraceae	Lachnoclostridium	-
1.11921e+06	1.73319e+06	1.14302e+06	1.96817e+06	-0.00914254	IgA+/IgM+	ASV_238	Firmicutes	Lachnospiraceae	Anaerostipes	-
1.47069e+06	2.05499e+06	1.26837e+06	4.16774e+06	0.0642736	IgA+/IgM+	ASV_240	Firmicutes	Lachnospiraceae	-	-
751078	1.60876e+06	82848.4	252651	0.957396	IgA+/IgM+	ASV_242	Firmicutes	Lachnospiraceae	Blautia	-
1.09279e+06	3.45256e+06	482227	1.92891e+06	0.355284	IgA+/IgM+	ASV_243	Firmicutes	Lachnospiraceae	Coprococcus_2	-
5.56647e+06	1.2073e+07	109050	240196	1.70795	IgA+/IgM+	ASV_246	Firmicutes	Lachnospiraceae	Coprococcus_2	-
345350	718805	381657	691898	-0.0434128	IgA+/IgM+	ASV_247	Firmicutes	Lachnospiraceae	Blautia	-
799588	1.51027e+06	159059	421476	0.701305	IgA+/IgM+	ASV_251	Firmicutes	Lachnospiraceae	CAG-56	-
720448	1.28479e+06	882250	1.78614e+06	-0.0879891	IgA+/IgM+	ASV_253	Firmicutes	Lachnospiraceae	Blautia	-
973876	1.62513e+06	612131	1.26435e+06	0.201659	IgA+/IgM+	ASV_256	Firmicutes	Lachnospiraceae	Lachnospiraceae_UCG-008	-
1.58565e+06	3.36103e+06	977221	1.41131e+06	0.210215	IgA+/IgM+	ASV_257	Firmicutes	Lachnospiraceae	Lachnospiraceae_FCS020_group	-
709037	2.11112e+06	1.04571e+06	2.06253e+06	-0.168743	IgA+/IgM+	ASV_258	Firmicutes	Lachnospiraceae	Blautia	faecis
1.06629e+06	1.82953e+06	211380	390675	0.702809	IgA+/IgM+	ASV_259	Firmicutes	Lachnospiraceae	-	-
1.16399e+06	2.79621e+06	76837.2	196183	1.18037	IgA+/IgM+	ASV_260	Firmicutes	Lachnospiraceae	Lachnospiraceae_ND3007_group	-
128895	309822	41234.2	93716.5	0.49497	IgA+/IgM+	ASV_2605	Firmicutes	Lachnospiraceae	Lachnoclostridium	-
3.01232e+06	9.41699e+06	111833	447330	1.43033	IgA+/IgM+	ASV_261	Firmicutes	Lachnospiraceae	Coprococcus_2	-
388753	768808	221292	403590	0.244707	IgA+/IgM+	ASV_262	Firmicutes	Lachnospiraceae	Blautia	-
1.13002e+06	2.22313e+06	354556	677334	0.5034	IgA+/IgM+	ASV_263	Firmicutes	Lachnospiraceae	CAG-56	-
2.18351e+06	7.66255e+06	2.0096e+06	4.8109e+06	0.0360442	IgA+/IgM+	ASV_265	Firmicutes	Lachnospiraceae	CAG-56	-
761903	1.15318e+06	282102	666073	0.431493	IgA+/IgM+	ASV_266	Firmicutes	Lachnospiraceae	Blautia	-
1.36094e+06	3.35362e+06	2.00705e+06	6.83617e+06	-0.168717	IgA+/IgM+	ASV_267	Firmicutes	Lachnospiraceae	Marvinbryantia	-
1.21743e+06	4.28169e+06	2.38644e+06	6.35137e+06	-0.292307	IgA+/IgM+	ASV_269	Firmicutes	Lachnospiraceae	Blautia	-
564557	994114	1.01147e+06	2.26569e+06	-0.253244	IgA+/IgM+	ASV_272	Firmicutes	Lachnospiraceae	Blautia	-
1.17879e+06	2.07397e+06	1.0923e+06	3.22463e+06	0.0330949	IgA+/IgM+	ASV_273	Firmicutes	Lachnospiraceae	Lachnoclostridium	-
6.66821e+06	1.40625e+07	5.40885e+06	1.1597e+07	0.090905	IgA+/IgM+	ASV_28	Firmicutes	Lachnospiraceae	Blautia	obeum
94446.4	377786	147849	393612	-0.194631	IgA+/IgM+	ASV_2850	Firmicutes	Lachnospiraceae	Anaerostipes	-
493876	1.05758e+06	1.36962e+06	3.90404e+06	-0.442981	IgA+/IgM+	ASV_288	Firmicutes	Lachnospiraceae	Blautia	-
384679	1.06922e+06	1.91859e+06	4.41344e+06	-0.697882	IgA+/IgM+	ASV_289	Firmicutes	Lachnospiraceae	Coprococcus_3	-
987193	2.01424e+06	601225	1.27875e+06	0.215365	IgA+/IgM+	ASV_298	Firmicutes	Lachnospiraceae	Dorea	-
689570	1.42582e+06	416791	1.37422e+06	0.21866	IgA+/IgM+	ASV_301	Firmicutes	Lachnospiraceae	Marvinbryantia	-
346386	550875	112646	378674	0.487844	IgA+/IgM+	ASV_305	Firmicutes	Lachnospiraceae	Blautia	-
1.4134e+06	2.97661e+06	1.32759e+06	4.28307e+06	0.0272008	IgA+/IgM+	ASV_308	Firmicutes	Lachnospiraceae	Fusicatenibacter	-
880900	1.11777e+06	471765	1.09281e+06	0.271201	IgA+/IgM+	ASV_311	Firmicutes	Lachnospiraceae	Fusicatenibacter	-
2.19955e+06	7.55276e+06	534325	1.34036e+06	0.614528	IgA+/IgM+	ASV_312	Firmicutes	Lachnospiraceae	-	-
591720	1.14674e+06	561821	1.39372e+06	0.0225181	IgA+/IgM+	ASV_313	Firmicutes	Lachnospiraceae	Lachnospira	-
1.22608e+06	1.77397e+06	1.59381e+06	3.30938e+06	-0.113918	IgA+/IgM+	ASV_315	Firmicutes	Lachnospiraceae	Dorea	-
172458	333181	303057	885691	-0.244838	IgA+/IgM+	ASV_316	Firmicutes	Lachnospiraceae	Blautia	-
640356	2.56142e+06	3.07161e+06	8.18321e+06	-0.680944	IgA+/IgM+	ASV_318	Firmicutes	Lachnospiraceae	Blautia	-
643082	1.38588e+06	107098	428393	0.778481	IgA+/IgM+	ASV_319	Firmicutes	Lachnospiraceae	-	-
2.71594e+07	7.62447e+07	3.07453e+07	9.63862e+07	-0.0538579	IgA+/IgM+	ASV_32	Firmicutes	Lachnospiraceae	-	-
906685	2.31611e+06	182021	541998	0.697334	IgA+/IgM+	ASV_321	Firmicutes	Lachnospiraceae	Blautia	-
1.49052e+06	2.00169e+06	1.83878e+06	5.75787e+06	-0.0911923	IgA+/IgM+	ASV_325	Firmicutes	Lachnospiraceae	Dorea	-
483756	656785	224032	382591	0.334316	IgA+/IgM+	ASV_327	Firmicutes	Lachnospiraceae	Anaerostipes	-
411847	1.01551e+06	916630	1.79696e+06	-0.347457	IgA+/IgM+	ASV_328	Firmicutes	Lachnospiraceae	Lachnospiraceae_FCS020_group	-
1.99721e+06	5.16498e+06	145603	293827	1.13725	IgA+/IgM+	ASV_329	Firmicutes	Lachnospiraceae	Anaerostipes	-
6.43633e+06	9.01512e+06	4.61285e+06	7.47643e+06	0.144669	IgA+/IgM+	ASV_33	Firmicutes	Lachnospiraceae	Fusicatenibacter	-
1.32135e+06	3.82523e+06	1.50645e+06	3.60087e+06	-0.0569365	IgA+/IgM+	ASV_334	Firmicutes	Lachnospiraceae	-	-
237059	948237	128607	514430	0.26559	IgA+/IgM+	ASV_335	Firmicutes	Lachnospiraceae	Blautia	-
232660	474551	329496	788296	-0.151128	IgA+/IgM+	ASV_338	Firmicutes	Lachnospiraceae	Blautia	-
626156	1.40287e+06	539166	885165	0.0649594	IgA+/IgM+	ASV_339	Firmicutes	Lachnospiraceae	Fusicatenibacter	-
6.05048e+06	9.61693e+06	2.05104e+07	6.81673e+07	-0.530184	IgA+/IgM+	ASV_35	Firmicutes	Lachnospiraceae	Blautia	faecis
1.46288e+06	4.42246e+06	474007	1.4839e+06	0.489423	IgA+/IgM+	ASV_357	Firmicutes	Lachnospiraceae	Lachnospiraceae_NK4A136_group	-
784059	2.25427e+06	539146	978387	0.162642	IgA+/IgM+	ASV_358	Firmicutes	Lachnospiraceae	Anaerostipes	-
645422	1.48515e+06	1.15147e+06	2.37299e+06	-0.251409	IgA+/IgM+	ASV_359	Firmicutes	Lachnospiraceae	Blautia	-
305503	1.04254e+06	1.5616e+06	4.5456e+06	-0.708554	IgA+/IgM+	ASV_361	Firmicutes	Lachnospiraceae	Fusicatenibacter	-
369648	638557	463673	898428	-0.0984237	IgA+/IgM+	ASV_362	Firmicutes	Lachnospiraceae	Fusicatenibacter	-
440386	846260	248075	411163	0.24925	IgA+/IgM+	ASV_365	Firmicutes	Lachnospiraceae	Blautia	-
333385	857889	467620	1.38257e+06	-0.146947	IgA+/IgM+	ASV_366	Firmicutes	Lachnospiraceae	Blautia	-
1.29149e+06	1.97233e+06	830628	1.75148e+06	0.191686	IgA+/IgM+	ASV_371	Firmicutes	Lachnospiraceae	Agathobacter	-
457889	922466	2.68057e+06	5.7035e+06	-0.767466	IgA+/IgM+	ASV_373	Firmicutes	Lachnospiraceae	-	-
350542	1.40217e+06	140024	560097	0.398535	IgA+/IgM+	ASV_374	Firmicutes	Lachnospiraceae	Blautia	massiliensis
486959	1.086e+06	614059	1.07445e+06	-0.100718	IgA+/IgM+	ASV_375	Firmicutes	Lachnospiraceae	-	-
1.53586e+06	4.33396e+06	5.06574e+06	1.92383e+07	-0.518291	IgA+/IgM+	ASV_376	Firmicutes	Lachnospiraceae	Blautia	-
2.68879e+06	4.32036e+06	1.79103e+06	4.48096e+06	0.176456	IgA+/IgM+	ASV_38	Firmicutes	Lachnospiraceae	Blautia	-
210272	410834	988249	1.89487e+06	-0.672083	IgA+/IgM+	ASV_380	Firmicutes	Lachnospiraceae	Coprococcus_3	-
1.16981e+06	2.94267e+06	481205	1.04417e+06	0.385785	IgA+/IgM+	ASV_383	Firmicutes	Lachnospiraceae	Lachnospiraceae_FCS020_group	bacterium
749697	1.51631e+06	30617.2	92147.1	1.38891	IgA+/IgM+	ASV_384	Firmicutes	Lachnospiraceae	Lachnospiraceae_ND3007_group	-
514238	877062	425989	1.18557e+06	0.0817658	IgA+/IgM+	ASV_387	Firmicutes	Lachnospiraceae	Lachnospira	-
2.36782e+06	5.72888e+06	623938	1.34697e+06	0.579207	IgA+/IgM+	ASV_388	Firmicutes	Lachnospiraceae	Coprococcus_3	-
1.46852e+06	4.01278e+06	1.47124e+06	3.68962e+06	-0.0008055	IgA+/IgM+	ASV_392	Firmicutes	Lachnospiraceae	Anaerostipes	hadrus
363710	1.05371e+06	748755	1.2114e+06	-0.313584	IgA+/IgM+	ASV_394	Firmicutes	Lachnospiraceae	-	-
193778	374616	535736	1.85689e+06	-0.441644	IgA+/IgM+	ASV_395	Firmicutes	Lachnospiraceae	Marvinbryantia	-
68001.4	272006	394613	1.57845e+06	-0.763648	IgA+/IgM+	ASV_396	Firmicutes	Lachnospiraceae	-	-
542271	805916	618050	1.34436e+06	-0.0568075	IgA+/IgM+	ASV_398	Firmicutes	Lachnospiraceae	Dorea	-
288535	622921	574110	1.12791e+06	-0.298797	IgA+/IgM+	ASV_399	Firmicutes	Lachnospiraceae	-	-
184147	591352	675384	1.71502e+06	-0.564384	IgA+/IgM+	ASV_401	Firmicutes	Lachnospiraceae	Blautia	-
178155	312130	620231	1.74118e+06	-0.541753	IgA+/IgM+	ASV_402	Firmicutes	Lachnospiraceae	Blautia	-
430676	1.7227e+06	2.37086e+06	9.21294e+06	-0.740754	IgA+/IgM+	ASV_403	Firmicutes	Lachnospiraceae	-	-
285836	398505	145708	230974	0.292632	IgA+/IgM+	ASV_405	Firmicutes	Lachnospiraceae	Lachnoclostridium	-
393429	720296	295984	786149	0.123598	IgA+/IgM+	ASV_408	Firmicutes	Lachnospiraceae	Lachnoclostridium	-
1.42536e+06	3.79459e+06	2.65456e+06	8.70228e+06	-0.270068	IgA+/IgM+	ASV_409	Firmicutes	Lachnospiraceae	-	-
3.8145e+06	9.46996e+06	1.02187e+07	3.61341e+07	-0.427959	IgA+/IgM+	ASV_41	Firmicutes	Lachnospiraceae	Blautia	-
683547	1.09013e+06	724925	1.51477e+06	-0.0255246	IgA+/IgM+	ASV_410	Firmicutes	Lachnospiraceae	Agathobacter	-
49102.1	97069.9	620750	1.51761e+06	-1.10181	IgA+/IgM+	ASV_411	Firmicutes	Lachnospiraceae	Lachnoclostridium	-
136188	224338	440586	842246	-0.509891	IgA+/IgM+	ASV_413	Firmicutes	Lachnospiraceae	-	-
656863	2.0629e+06	2.73917e+06	8.23349e+06	-0.620144	IgA+/IgM+	ASV_414	Firmicutes	Lachnospiraceae	-	-
264139	470214	215776	589861	0.0878287	IgA+/IgM+	ASV_421	Firmicutes	Lachnospiraceae	Coprococcus_1	-
626690	1.79325e+06	1.00036e+06	3.64091e+06	-0.203104	IgA+/IgM+	ASV_422	Firmicutes	Lachnospiraceae	-	-
1.7896e+06	5.23651e+06	554335	1.53338e+06	0.508984	IgA+/IgM+	ASV_425	Firmicutes	Lachnospiraceae	-	-
1.29879e+06	4.74789e+06	475598	1.54254e+06	0.436299	IgA+/IgM+	ASV_427	Firmicutes	Lachnospiraceae	Fusicatenibacter	-
442009	1.76804e+06	1.13811e+06	4.55244e+06	-0.410752	IgA+/IgM+	ASV_429	Firmicutes	Lachnospiraceae	-	-
2.89702e+06	4.65688e+06	1.65697e+06	3.04158e+06	0.242636	IgA+/IgM+	ASV_43	Firmicutes	Lachnospiraceae	Fusicatenibacter	-
481767	779214	417096	1.22369e+06	0.0626013	IgA+/IgM+	ASV_432	Firmicutes	Lachnospiraceae	Marvinbryantia	-
1.20591e+06	2.30244e+06	621664	1.31141e+06	0.287761	IgA+/IgM+	ASV_44	Firmicutes	Lachnospiraceae	Anaerostipes	-
960086	2.16522e+06	750419	2.54048e+06	0.107006	IgA+/IgM+	ASV_442	Firmicutes	Lachnospiraceae	Lachnospiraceae_UCG-001	-
382804	745368	546172	1.10012e+06	-0.154352	IgA+/IgM+	ASV_443	Firmicutes	Lachnospiraceae	Dorea	-
434930	747121	1.58626e+06	5.88614e+06	-0.561955	IgA+/IgM+	ASV_444	Firmicutes	Lachnospiraceae	Lachnoclostridium	-
423336	683443	52491.1	108886	0.906592	IgA+/IgM+	ASV_446	Firmicutes	Lachnospiraceae	Blautia	-
299897	474309	49967	150053	0.778281	IgA+/IgM+	ASV_447	Firmicutes	Lachnospiraceae	-	-
2.1386e+06	4.70668e+06	1.31869e+06	3.37578e+06	0.209987	IgA+/IgM+	ASV_45	Firmicutes	Lachnospiraceae	Blautia	-
1.36609e+06	3.99752e+06	585815	1.28488e+06	0.36772	IgA+/IgM+	ASV_452	Firmicutes	Lachnospiraceae	Agathobacter	-
103617	288855	189174	423472	-0.261429	IgA+/IgM+	ASV_453	Firmicutes	Lachnospiraceae	Coprococcus_1	-
1.29834e+06	3.28046e+06	391024	1.09012e+06	0.521184	IgA+/IgM+	ASV_454	Firmicutes	Lachnospiraceae	Anaerostipes	-
186701	746806	197459	542247	-0.0243299	IgA+/IgM+	ASV_456	Firmicutes	Lachnospiraceae	Lachnospiraceae_UCG-001	bacterium
2.06256e+06	4.10215e+06	2.27658e+06	3.95314e+06	-0.0428762	IgA+/IgM+	ASV_46	Firmicutes	Lachnospiraceae	Blautia	-
366496	856080	243700	507771	0.177213	IgA+/IgM+	ASV_461	Firmicutes	Lachnospiraceae	-	-
510138	1.41909e+06	86279.3	273613	0.771777	IgA+/IgM+	ASV_462	Firmicutes	Lachnospiraceae	Lachnospiraceae_NK4A136_group	-
196027	784109	1.33471e+06	5.33885e+06	-0.833069	IgA+/IgM+	ASV_465	Firmicutes	Lachnospiraceae	Blautia	-
506432	842773	264614	690621	0.281907	IgA+/IgM+	ASV_466	Firmicutes	Lachnospiraceae	Lachnoclostridium	-
751567	2.06442e+06	189638	579004	0.598041	IgA+/IgM+	ASV_473	Firmicutes	Lachnospiraceae	Anaerostipes	-
293698	510619	165809	357974	0.248293	IgA+/IgM+	ASV_475	Firmicutes	Lachnospiraceae	Fusicatenibacter	-
874132	1.52505e+06	802178	2.63888e+06	0.0373062	IgA+/IgM+	ASV_477	Firmicutes	Lachnospiraceae	Dorea	-
112433	181216	199558	434863	-0.249175	IgA+/IgM+	ASV_478	Firmicutes	Lachnospiraceae	-	-
311440	838086	489214	872150	-0.196124	IgA+/IgM+	ASV_480	Firmicutes	Lachnospiraceae	-	-
581546	1.35791e+06	1.23358e+06	4.07167e+06	-0.326583	IgA+/IgM+	ASV_481	Firmicutes	Lachnospiraceae	Marvinbryantia	-
194771	779084	319775	1.2791e+06	-0.21532	IgA+/IgM+	ASV_482	Firmicutes	Lachnospiraceae	Blautia	-
281490	515304	636890	1.32895e+06	-0.3546	IgA+/IgM+	ASV_483	Firmicutes	Lachnospiraceae	Lachnospiraceae_FCS020_group	-
1.72041e+06	6.34495e+06	818065	1.65447e+06	0.322844	IgA+/IgM+	ASV_485	Firmicutes	Lachnospiraceae	-	-
352313	630668	183208	531923	0.283984	IgA+/IgM+	ASV_492	Firmicutes	Lachnospiraceae	Anaerostipes	-
2.25465e+06	9.01858e+06	1.09438e+06	3.33389e+06	0.313908	IgA+/IgM+	ASV_494	Firmicutes	Lachnospiraceae	Blautia	-
823793	1.08332e+06	762595	1.54094e+06	0.0335241	IgA+/IgM+	ASV_496	Firmicutes	Lachnospiraceae	Dorea	-
915687	1.92278e+06	823724	2.627e+06	0.0459654	IgA+/IgM+	ASV_501	Firmicutes	Lachnospiraceae	Lachnospiraceae_UCG-004	-
404289	1.1104e+06	722970	2.89188e+06	-0.252427	IgA+/IgM+	ASV_506	Firmicutes	Lachnospiraceae	Blautia	-
240466	571873	596771	1.42526e+06	-0.394753	IgA+/IgM+	ASV_508	Firmicutes	Lachnospiraceae	-	-
491250	1.05245e+06	329402	1.03864e+06	0.173575	IgA+/IgM+	ASV_509	Firmicutes	Lachnospiraceae	Lachnoclostridium	-
161655	490661	1.73373e+06	5.404e+06	-1.03039	IgA+/IgM+	ASV_511	Firmicutes	Lachnospiraceae	Blautia	-
298708	759511	289180	728383	0.0140786	IgA+/IgM+	ASV_512	Firmicutes	Lachnospiraceae	-	-
6742.79	26971.2	1.03726e+06	2.78341e+06	-2.18698	IgA+/IgM+	ASV_514	Firmicutes	Lachnospiraceae	Blautia	-
492598	1.02331e+06	465876	1.03998e+06	0.0242226	IgA+/IgM+	ASV_516	Firmicutes	Lachnospiraceae	Coprococcus_3	-
240101	394696	211624	483162	0.0548276	IgA+/IgM+	ASV_518	Firmicutes	Lachnospiraceae	Blautia	-
579029	1.1711e+06	243410	638536	0.37636	IgA+/IgM+	ASV_520	Firmicutes	Lachnospiraceae	-	-
116966	350844	1.65529e+06	6.05456e+06	-1.15081	IgA+/IgM+	ASV_522	Firmicutes	Lachnospiraceae	Lachnospiraceae_NK4A136_group	-
1.02117e+06	2.17324e+06	1.0499e+06	2.14416e+06	-0.0120499	IgA+/IgM+	ASV_523	Firmicutes	Lachnospiraceae	Anaerostipes	-
535808	2.14323e+06	112404	449615	0.678226	IgA+/IgM+	ASV_525	Firmicutes	Lachnospiraceae	-	-
977395	2.93355e+06	119057	476228	0.914312	IgA+/IgM+	ASV_530	Firmicutes	Lachnospiraceae	Coprococcus_3	-
509671	2.03868e+06	168606	674422	0.480416	IgA+/IgM+	ASV_532	Firmicutes	Lachnospiraceae	Dorea	-
406384	1.12687e+06	232698	384185	0.242144	IgA+/IgM+	ASV_533	Firmicutes	Lachnospiraceae	Lachnoclostridium	-
86890.7	347563	1.11955e+06	3.16604e+06	-1.11006	IgA+/IgM+	ASV_535	Firmicutes	Lachnospiraceae	Dorea	longicatena
559712	1.6251e+06	486488	1.4536e+06	0.0608927	IgA+/IgM+	ASV_536	Firmicutes	Lachnospiraceae	Dorea	-
306151	800264	634395	1.45105e+06	-0.316422	IgA+/IgM+	ASV_538	Firmicutes	Lachnospiraceae	Lachnospiraceae_NK4A136_group	-
5.64808e+06	1.33034e+07	1.04893e+07	2.07503e+07	-0.268847	IgA+/IgM+	ASV_54	Firmicutes	Lachnospiraceae	-	-
621455	944251	169571	471915	0.564057	IgA+/IgM+	ASV_542	Firmicutes	Lachnospiraceae	Coprococcus_3	-
514677	1.05775e+06	108671	215157	0.67542	IgA+/IgM+	ASV_552	Firmicutes	Lachnospiraceae	Blautia	-
339907	786243	281383	809535	0.082062	IgA+/IgM+	ASV_557	Firmicutes	Lachnospiraceae	Anaerostipes	-
54607.6	189148	851608	1.91849e+06	-1.19298	IgA+/IgM+	ASV_560	Firmicutes	Lachnospiraceae	-	-
235998	943991	189237	517100	0.0959011	IgA+/IgM+	ASV_561	Firmicutes	Lachnospiraceae	-	-
1.18447e+06	2.14753e+06	962650	3.53196e+06	0.0900546	IgA+/IgM+	ASV_562	Firmicutes	Lachnospiraceae	-	-
621334	1.34527e+06	1.50097e+06	4.88916e+06	-0.383046	IgA+/IgM+	ASV_569	Firmicutes	Lachnospiraceae	Dorea	-
410728	1.30715e+06	1.13688e+06	3.61615e+06	-0.442158	IgA+/IgM+	ASV_573	Firmicutes	Lachnospiraceae	Marvinbryantia	-
274450	1.0978e+06	472711	1.89084e+06	-0.236132	IgA+/IgM+	ASV_575	Firmicutes	Lachnospiraceae	Blautia	-
365588	1.01686e+06	63176.8	149551	0.762429	IgA+/IgM+	ASV_577	Firmicutes	Lachnospiraceae	-	-
504634	2.01853e+06	2.67163e+06	7.27046e+06	-0.723799	IgA+/IgM+	ASV_58	Firmicutes	Lachnospiraceae	Blautia	-
287507	1.15003e+06	28423.4	113694	1.00496	IgA+/IgM+	ASV_581	Firmicutes	Lachnospiraceae	Blautia	-
442428	730831	149298	369608	0.471787	IgA+/IgM+	ASV_585	Firmicutes	Lachnospiraceae	Lachnospiraceae_NK4A136_group	-
1.43283e+06	4.91493e+06	1.5425e+06	4.61923e+06	-0.0320305	IgA+/IgM+	ASV_589	Firmicutes	Lachnospiraceae	-	-
4.052e+06	7.10209e+06	5.40059e+06	1.30397e+07	-0.124772	IgA+/IgM+	ASV_59	Firmicutes	Lachnospiraceae	Blautia	-
374164	445571	127432	353264	0.46778	IgA+/IgM+	ASV_592	Firmicutes	Lachnospiraceae	-	-
379190	1.51676e+06	91254	365016	0.618602	IgA+/IgM+	ASV_593	Firmicutes	Lachnospiraceae	Lachnospiraceae_ND3007_group	-
212821	345680	131950	298224	0.207603	IgA+/IgM+	ASV_594	Firmicutes	Lachnospiraceae	Blautia	-
4.70244e+06	1.73376e+07	1.27488e+06	4.70715e+06	0.566853	IgA+/IgM+	ASV_595	Firmicutes	Lachnospiraceae	Blautia	-
149390	309016	405077	975367	-0.433213	IgA+/IgM+	ASV_596	Firmicutes	Lachnospiraceae	Anaerostipes	-
256891	510887	42570.1	148627	0.780636	IgA+/IgM+	ASV_601	Firmicutes	Lachnospiraceae	Blautia	-
574366	982151	177201	498936	0.510721	IgA+/IgM+	ASV_603	Firmicutes	Lachnospiraceae	Coprococcus_3	-
468659	1.87464e+06	29919.3	119677	1.19489	IgA+/IgM+	ASV_608	Firmicutes	Lachnospiraceae	Lachnospiraceae_AC2044_group	-
773273	1.50418e+06	747617	1.60695e+06	0.0146538	IgA+/IgM+	ASV_609	Firmicutes	Lachnospiraceae	Anaerostipes	-
3.865e+06	3.82916e+06	2.4013e+06	4.32557e+06	0.206703	IgA+/IgM+	ASV_61	Firmicutes	Lachnospiraceae	Anaerostipes	hadrus
402364	747429	2.07253e+06	7.67523e+06	-0.71188	IgA+/IgM+	ASV_610	Firmicutes	Lachnospiraceae	Lachnospira	pectinoschiza
304630	1.21852e+06	211459	845838	0.158545	IgA+/IgM+	ASV_612	Firmicutes	Lachnospiraceae	-	-
264412	793001	466119	961319	-0.246215	IgA+/IgM+	ASV_617	Firmicutes	Lachnospiraceae	Fusicatenibacter	-
213809	503851	256496	881410	-0.0790549	IgA+/IgM+	ASV_629	Firmicutes	Lachnospiraceae	-	-
823038	2.6444e+06	214155	551581	0.584689	IgA+/IgM+	ASV_631	Firmicutes	Lachnospiraceae	-	-
264391	648933	219784	568881	0.0802512	IgA+/IgM+	ASV_632	Firmicutes	Lachnospiraceae	Lachnoclostridium	-
47158.2	149800	393102	895914	-0.92094	IgA+/IgM+	ASV_638	Firmicutes	Lachnospiraceae	Lachnoclostridium	-
7408.1	29632.4	483325	1.19612e+06	-1.81447	IgA+/IgM+	ASV_639	Firmicutes	Lachnospiraceae	Fusicatenibacter	-
269712	1.07885e+06	133273	533091	0.306157	IgA+/IgM+	ASV_642	Firmicutes	Lachnospiraceae	-	-
412075	952425	146280	558034	0.44979	IgA+/IgM+	ASV_647	Firmicutes	Lachnospiraceae	-	-
1.46367e+06	5.85468e+06	271684	768714	0.731379	IgA+/IgM+	ASV_648	Firmicutes	Lachnospiraceae	Blautia	-
6.58742e+06	1.34959e+07	5.84307e+06	9.89293e+06	0.0520743	IgA+/IgM+	ASV_65	Firmicutes	Lachnospiraceae	Dorea	longicatena
548775	1.04565e+06	1.14809e+06	3.41412e+06	-0.320581	IgA+/IgM+	ASV_650	Firmicutes	Lachnospiraceae	-	-
152409	609637	600578	1.78431e+06	-0.595556	IgA+/IgM+	ASV_656	Firmicutes	Lachnospiraceae	Lachnospiraceae_UCG-001	-
304819	1.21927e+06	122122	348539	0.397247	IgA+/IgM+	ASV_657	Firmicutes	Lachnospiraceae	-	-
1.26495e+07	3.41554e+07	647508	1.69542e+06	1.29083	IgA+/IgM+	ASV_66	Firmicutes	Lachnospiraceae	Coprococcus_2	eutactus
284819	666165	1.95248e+06	5.1703e+06	-0.836016	IgA+/IgM+	ASV_661	Firmicutes	Lachnospiraceae	Lachnoclostridium	-
411878	786902	119743	274148	0.536514	IgA+/IgM+	ASV_663	Firmicutes	Lachnospiraceae	Dorea	-
209944	456956	236719	533781	-0.0521294	IgA+/IgM+	ASV_666	Firmicutes	Lachnospiraceae	Lachnoclostridium	-
250156	545549	283481	597853	-0.0543131	IgA+/IgM+	ASV_668	Firmicutes	Lachnospiraceae	Lachnospiraceae_UCG-008	-
392516	1.12282e+06	755350	1.58717e+06	-0.284291	IgA+/IgM+	ASV_675	Firmicutes	Lachnospiraceae	Anaerostipes	hadrus
291213	534434	159053	279370	0.262669	IgA+/IgM+	ASV_676	Firmicutes	Lachnospiraceae	Fusicatenibacter	-
1.40403e+06	5.61612e+06	836071	3.34429e+06	0.225133	IgA+/IgM+	ASV_679	Firmicutes	Lachnospiraceae	Blautia	-
157567	630270	273653	1.09461e+06	-0.239733	IgA+/IgM+	ASV_681	Firmicutes	Lachnospiraceae	Coprococcus_3	-
502982	1.1334e+06	371475	1.07337e+06	0.131623	IgA+/IgM+	ASV_684	Firmicutes	Lachnospiraceae	Lachnospiraceae_UCG-001	-
228514	515373	211145	467008	0.0343314	IgA+/IgM+	ASV_689	Firmicutes	Lachnospiraceae	Blautia	-
1.75169e+07	6.80531e+07	2.38928e+06	5.6882e+06	0.865191	IgA+/IgM+	ASV_69	Firmicutes	Lachnospiraceae	Blautia	massiliensis
1.02406e+06	2.11194e+06	121311	179939	0.926423	IgA+/IgM+	ASV_691	Firmicutes	Lachnospiraceae	Fusicatenibacter	-
559123	2.23649e+06	262406	746644	0.328533	IgA+/IgM+	ASV_692	Firmicutes	Lachnospiraceae	CAG-56	-
569311	1.29136e+06	979951	3.9198e+06	-0.235855	IgA+/IgM+	ASV_693	Firmicutes	Lachnospiraceae	Lachnospiraceae_NK4A136_group	-
2.63745e+07	3.00889e+07	3.47992e+07	6.39636e+07	-0.120385	IgA+/IgM+	ASV_7	Firmicutes	Lachnospiraceae	Fusicatenibacter	saccharivorans
2.47193e+06	2.86176e+06	2.36043e+06	4.70244e+06	0.020046	IgA+/IgM+	ASV_70	Firmicutes	Lachnospiraceae	Blautia	-
159462	370566	181730	411682	-0.0567684	IgA+/IgM+	ASV_703	Firmicutes	Lachnospiraceae	Blautia	-
259543	606393	594185	1.32741e+06	-0.359711	IgA+/IgM+	ASV_704	Firmicutes	Lachnospiraceae	Lachnospiraceae_FCS020_group	-
621226	1.69803e+06	331134	1.00816e+06	0.273245	IgA+/IgM+	ASV_708	Firmicutes	Lachnospiraceae	-	-
121548	274853	165460	301346	-0.133943	IgA+/IgM+	ASV_713	Firmicutes	Lachnospiraceae	-	-
2.24727e+06	3.20712e+06	2.41386e+06	4.61502e+06	-0.0310574	IgA+/IgM+	ASV_72	Firmicutes	Lachnospiraceae	-	-
344774	737033	222717	480026	0.189781	IgA+/IgM+	ASV_720	Firmicutes	Lachnospiraceae	Lachnospiraceae_FCS020_group	-
603930	1.09401e+06	1.42962e+06	4.29249e+06	-0.374233	IgA+/IgM+	ASV_721	Firmicutes	Lachnospiraceae	Lachnoclostridium	-
173781	695126	143080	401109	0.0844227	IgA+/IgM+	ASV_723	Firmicutes	Lachnospiraceae	Marvinbryantia	-
412026	1.05437e+06	443902	988610	-0.0323623	IgA+/IgM+	ASV_724	Firmicutes	Lachnospiraceae	Lachnospiraceae_FCS020_group	-
268191	794676	1.02485e+06	3.62609e+06	-0.582214	IgA+/IgM+	ASV_727	Firmicutes	Lachnospiraceae	-	-
5.44035e+06	1.14351e+07	2.15067e+06	4.46704e+06	0.403052	IgA+/IgM+	ASV_73	Firmicutes	Lachnospiraceae	Anaerostipes	-
554978	1.1939e+06	224564	686365	0.392933	IgA+/IgM+	ASV_730	Firmicutes	Lachnospiraceae	Agathobacter	-
113564	251680	284937	939475	-0.399508	IgA+/IgM+	ASV_735	Firmicutes	Lachnospiraceae	Fusicatenibacter	-
174321	434102	78532.7	181989	0.346296	IgA+/IgM+	ASV_740	Firmicutes	Lachnospiraceae	Anaerostipes	-
337235	1.00032e+06	472711	1.89084e+06	-0.146663	IgA+/IgM+	ASV_747	Firmicutes	Lachnospiraceae	Marvinbryantia	-
4.96625e+06	1.69266e+07	801266	1.25509e+06	0.792252	IgA+/IgM+	ASV_75	Firmicutes	Lachnospiraceae	Lachnospiraceae_ND3007_group	-
274395	559965	430149	911973	-0.195242	IgA+/IgM+	ASV_750	Firmicutes	Lachnospiraceae	Marvinbryantia	-
1.90864e+06	2.98413e+06	2.43219e+06	5.03764e+06	-0.105274	IgA+/IgM+	ASV_76	Firmicutes	Lachnospiraceae	-	-
131197	524787	58342.7	233371	0.351932	IgA+/IgM+	ASV_763	Firmicutes	Lachnospiraceae	-	-
627520	1.51402e+06	77518.8	157611	0.908215	IgA+/IgM+	ASV_765	Firmicutes	Lachnospiraceae	Fusicatenibacter	-
3.31367e+06	5.36887e+06	3.29559e+06	9.44482e+06	0.00237529	IgA+/IgM+	ASV_77	Firmicutes	Lachnospiraceae	Lachnospiraceae_ND3007_group	-
149300	375382	260403	509134	-0.241585	IgA+/IgM+	ASV_771	Firmicutes	Lachnospiraceae	Blautia	-
151075	278761	262114	864364	-0.239297	IgA+/IgM+	ASV_772	Firmicutes	Lachnospiraceae	Blautia	-
295786	699160	499228	1.34774e+06	-0.227321	IgA+/IgM+	ASV_775	Firmicutes	Lachnospiraceae	-	-
1.0561e+06	2.88585e+06	42012.2	168049	1.40032	IgA+/IgM+	ASV_777	Firmicutes	Lachnospiraceae	Coprococcus_2	-
160442	492237	585612	1.28048e+06	-0.562289	IgA+/IgM+	ASV_778	Firmicutes	Lachnospiraceae	Lachnospiraceae_UCG-010	-
506346	1.42945e+06	304323	693540	0.221112	IgA+/IgM+	ASV_779	Firmicutes	Lachnospiraceae	Anaerostipes	-
3.13618e+06	4.36588e+06	594969	1.16197e+06	0.721906	IgA+/IgM+	ASV_78	Firmicutes	Lachnospiraceae	Blautia	-
322600	1.2904e+06	123163	492653	0.418181	IgA+/IgM+	ASV_781	Firmicutes	Lachnospiraceae	Anaerostipes	-
242923	459950	113521	267693	0.33039	IgA+/IgM+	ASV_785	Firmicutes	Lachnospiraceae	Coprococcus_1	-
3.93923e+06	5.15689e+06	4.56641e+06	7.08454e+06	-0.0641641	IgA+/IgM+	ASV_79	Firmicutes	Lachnospiraceae	Fusicatenibacter	-
4.06816e+06	5.42181e+06	6.79156e+06	1.30139e+07	-0.222571	IgA+/IgM+	ASV_80	Firmicutes	Lachnospiraceae	Lachnospiraceae_FCS020_group	-
669415	1.86906e+06	179532	426760	0.571553	IgA+/IgM+	ASV_801	Firmicutes	Lachnospiraceae	Anaerostipes	-
707139	2.82856e+06	5.64313e+06	1.83461e+07	-0.902015	IgA+/IgM+	ASV_81	Firmicutes	Lachnospiraceae	Blautia	-
1.47408e+06	1.84104e+06	4.95698e+06	1.56309e+07	-0.526697	IgA+/IgM+	ASV_84	Firmicutes	Lachnospiraceae	-	-
233657	897550	189225	405707	0.0915994	IgA+/IgM+	ASV_851	Firmicutes	Lachnospiraceae	Blautia	-
562918	986740	109352	314959	0.711614	IgA+/IgM+	ASV_852	Firmicutes	Lachnospiraceae	Coprococcus_1	-
224804	899215	37467.9	149872	0.778135	IgA+/IgM+	ASV_857	Firmicutes	Lachnospiraceae	Lachnospiraceae_NK4A136_group	-
3.00704e+06	4.05366e+06	4.46141e+06	6.60918e+06	-0.171333	IgA+/IgM+	ASV_86	Firmicutes	Lachnospiraceae	Anaerostipes	-
577026	1.01781e+06	144868	372344	0.600221	IgA+/IgM+	ASV_878	Firmicutes	Lachnospiraceae	Dorea	-
841315	1.46489e+06	876456	1.72794e+06	-0.0177713	IgA+/IgM+	ASV_89	Firmicutes	Lachnospiraceae	Blautia	-
228847	561575	339857	805362	-0.17175	IgA+/IgM+	ASV_892	Firmicutes	Lachnospiraceae	Agathobacter	-
124882	207252	237108	540656	-0.278446	IgA+/IgM+	ASV_898	Firmicutes	Lachnospiraceae	Dorea	formicigenerans
589661	1.11296e+06	148110	580860	0.600016	IgA+/IgM+	ASV_900	Firmicutes	Lachnospiraceae	-	-
891155	2.20505e+06	951998	3.432e+06	-0.0286831	IgA+/IgM+	ASV_903	Firmicutes	Lachnospiraceae	Lachnospiraceae_FCS020_group	-
143898	385567	590053	851913	-0.612834	IgA+/IgM+	ASV_906	Firmicutes	Lachnospiraceae	-	-
614552	1.37023e+06	636473	2.54589e+06	-0.0152213	IgA+/IgM+	ASV_91	Firmicutes	Lachnospiraceae	Blautia	-
129848	270507	920286	2.00012e+06	-0.850483	IgA+/IgM+	ASV_916	Firmicutes	Lachnospiraceae	Dorea	-
163784	362741	330631	775957	-0.305073	IgA+/IgM+	ASV_919	Firmicutes	Lachnospiraceae	-	-
543085	1.69255e+06	1.42974e+06	2.16858e+06	-0.420389	IgA+/IgM+	ASV_92	Firmicutes	Lachnospiraceae	Coprococcus_3	comes
204968	819871	134662	538647	0.18244	IgA+/IgM+	ASV_920	Firmicutes	Lachnospiraceae	Lachnospiraceae_FCS020_group	-
2.19551e+06	8.78203e+06	745929	2.45202e+06	0.468837	IgA+/IgM+	ASV_934	Firmicutes	Lachnospiraceae	-	-
113033	316809	461357	1.56066e+06	-0.610829	IgA+/IgM+	ASV_937	Firmicutes	Lachnospiraceae	Coprococcus_3	-
327147	1.30859e+06	197307	789227	0.2196	IgA+/IgM+	ASV_954	Firmicutes	Lachnospiraceae	-	-
415409	1.66164e+06	38359	153436	1.0346	IgA+/IgM+	ASV_968	Firmicutes	Lachnospiraceae	Lachnospira	-
583075	1.06078e+06	121543	363004	0.680993	IgA+/IgM+	ASV_979	Firmicutes	Lachnospiraceae	-	-
128803	375683	241907	472403	-0.27372	IgA+/IgM+	ASV_981	Firmicutes	Lachnospiraceae	-	-
261503	495050	876538	2.71367e+06	-0.525292	IgA+/IgM+	ASV_986	Firmicutes	Lachnospiraceae	Agathobacter	-
240045	960179	1.79095e+06	7.16378e+06	-0.872789	IgA+/IgM+	ASV_992	Firmicutes	Lachnospiraceae	Lachnospiraceae_NK4A136_group	-
442451	1.2398e+06	16604.9	66419.5	1.4256	IgA+/IgM+	ASV_997	Firmicutes	Lachnospiraceae	-	-
0	0	143083	572333	-5.15559	IgM+	ASV_1002	Firmicutes	Lachnospiraceae	Lachnoclostridium	-
0	0	26927.4	107710	-4.43021	IgM+	ASV_1005	Firmicutes	Lachnospiraceae	-	-
0	0	4.86596e+06	1.94639e+07	-6.68717	IgM+	ASV_1021	Firmicutes	Lachnospiraceae	Lachnospiraceae_NK4A136_group	-
0	0	41887.1	167548	-4.62209	IgM+	ASV_1045	Firmicutes	Lachnospiraceae	-	-
0	0	275799	1.10319e+06	-5.44059	IgM+	ASV_1047	Firmicutes	Lachnospiraceae	Lachnospiraceae_UCG-001	-
0	0	1.2791e+06	5.1164e+06	-6.1069	IgM+	ASV_1054	Firmicutes	Lachnospiraceae	Blautia	-
0	0	606980	2.22026e+06	-5.78317	IgM+	ASV_1055	Firmicutes	Lachnospiraceae	Lachnoclostridium	-
0	0	565578	2.26231e+06	-5.75249	IgM+	ASV_1062	Firmicutes	Lachnospiraceae	Blautia	-
0	0	1.82474e+06	7.29895e+06	-6.2612	IgM+	ASV_1070	Firmicutes	Lachnospiraceae	-	-
0	0	53854.8	215419	-4.73123	IgM+	ASV_1080	Firmicutes	Lachnospiraceae	-	-
0	0	417098	1.66839e+06	-5.62024	IgM+	ASV_1090	Firmicutes	Lachnospiraceae	Marvinbryantia	-
0	0	903712	3.61485e+06	-5.95603	IgM+	ASV_1092	Firmicutes	Lachnospiraceae	Fusicatenibacter	saccharivorans
0	0	66907	267628	-4.82548	IgM+	ASV_1100	Firmicutes	Lachnospiraceae	Blautia	-
0	0	106241	424966	-5.0263	IgM+	ASV_1122	Firmicutes	Lachnospiraceae	-	-
0	0	211426	845704	-5.32516	IgM+	ASV_1138	Firmicutes	Lachnospiraceae	Lachnospira	-
0	0	48836.8	195347	-4.68876	IgM+	ASV_1162	Firmicutes	Lachnospiraceae	Lachnospiraceae_UCG-010	-
0	0	963112	3.37335e+06	-5.98368	IgM+	ASV_1174	Firmicutes	Lachnospiraceae	Lachnoclostridium	-
0	0	642037	2.56815e+06	-5.80756	IgM+	ASV_1190	Firmicutes	Lachnospiraceae	Lachnospira	-
0	0	1.26055e+06	4.44387e+06	-6.10056	IgM+	ASV_1224	Firmicutes	Lachnospiraceae	Lachnospira	-
0	0	222452	889809	-5.34724	IgM+	ASV_1229	Firmicutes	Lachnospiraceae	Blautia	-
0	0	93669.8	374679	-4.9716	IgM+	ASV_1259	Firmicutes	Lachnospiraceae	Fusicatenibacter	-
0	0	912368	3.64947e+06	-5.96017	IgM+	ASV_1264	Firmicutes	Lachnospiraceae	-	-
0	0	608246	2.43298e+06	-5.78408	IgM+	ASV_1271	Firmicutes	Lachnospiraceae	Marvinbryantia	-
0	0	951268	3.50694e+06	-5.9783	IgM+	ASV_1274	Firmicutes	Lachnospiraceae	-	-
0	0	51145.3	204581	-4.70881	IgM+	ASV_1297	Firmicutes	Lachnospiraceae	Lachnospira	-
0	0	1.35247e+06	5.40987e+06	-6.13113	IgM+	ASV_1299	Firmicutes	Lachnospiraceae	Lachnospiraceae_UCG-006	-
0	0	390765	1.14257e+06	-5.59192	IgM+	ASV_1303	Firmicutes	Lachnospiraceae	Dorea	-
0	0	1.85082e+06	7.01361e+06	-6.26737	IgM+	ASV_1309	Firmicutes	Lachnospiraceae	-	-
0	0	161774	502066	-5.20891	IgM+	ASV_1311	Firmicutes	Lachnospiraceae	Dorea	-
0	0	131138	524551	-5.11773	IgM+	ASV_1312	Firmicutes	Lachnospiraceae	Lachnospira	pectinoschiza
0	0	148101	592403	-5.17056	IgM+	ASV_1313	Firmicutes	Lachnospiraceae	Dorea	-
0	0	45810.7	183243	-4.66098	IgM+	ASV_1329	Firmicutes	Lachnospiraceae	Fusicatenibacter	-
0	0	95057.7	380231	-4.97799	IgM+	ASV_1330	Firmicutes	Lachnospiraceae	-	-
0	0	118657	474629	-5.0743	IgM+	ASV_1335	Firmicutes	Lachnospiraceae	Fusicatenibacter	saccharivorans
0	0	209682	838730	-5.32156	IgM+	ASV_1336	Firmicutes	Lachnospiraceae	Anaerostipes	-
0	0	282288	1.12915e+06	-5.45069	IgM+	ASV_1347	Firmicutes	Lachnospiraceae	Lachnospira	-
0	0	421267	1.68507e+06	-5.62456	IgM+	ASV_1357	Firmicutes	Lachnospiraceae	-	-
0	0	232114	783003	-5.3657	IgM+	ASV_1369	Firmicutes	Lachnospiraceae	Blautia	-
0	0	663939	2.65576e+06	-5.82213	IgM+	ASV_1370	Firmicutes	Lachnospiraceae	-	-
0	0	189882	579284	-5.27849	IgM+	ASV_1372	Firmicutes	Lachnospiraceae	Blautia	-
0	0	192980	771919	-5.28551	IgM+	ASV_1382	Firmicutes	Lachnospiraceae	Dorea	-
0	0	556131	2.22452e+06	-5.74518	IgM+	ASV_1386	Firmicutes	Lachnospiraceae	Lachnoclostridium	-
0	0	40185.6	160742	-4.60408	IgM+	ASV_1411	Firmicutes	Lachnospiraceae	Lachnospiraceae_UCG-010	-
0	0	120054	480214	-5.07938	IgM+	ASV_1412	Firmicutes	Lachnospiraceae	Lachnospiraceae_UCG-001	-
0	0	156566	626262	-5.1947	IgM+	ASV_1413	Firmicutes	Lachnospiraceae	Coprococcus_2	-
0	0	21744.5	86977.9	-4.33737	IgM+	ASV_1415	Firmicutes	Lachnospiraceae	Roseburia	-
0	0	72095.6	288382	-4.85791	IgM+	ASV_1423	Firmicutes	Lachnospiraceae	Fusicatenibacter	-
0	0	217223	619605	-5.33691	IgM+	ASV_1452	Firmicutes	Lachnospiraceae	Lachnospiraceae_FCS020_group	-
0	0	54834.3	219337	-4.73906	IgM+	ASV_1456	Firmicutes	Lachnospiraceae	-	-
0	0	168812	675248	-5.22741	IgM+	ASV_1480	Firmicutes	Lachnospiraceae	-	-
0	0	332476	914854	-5.52176	IgM+	ASV_1498	Firmicutes	Lachnospiraceae	Coprococcus_2	eutactus
0	0	88848.5	355394	-4.94865	IgM+	ASV_1512	Firmicutes	Lachnospiraceae	-	-
0	0	518208	1.88747e+06	-5.7145	IgM+	ASV_1537	Firmicutes	Lachnospiraceae	Lachnoclostridium	-
0	0	164385	479395	-5.21587	IgM+	ASV_1540	Firmicutes	Lachnospiraceae	Blautia	-
0	0	675828	2.70331e+06	-5.82984	IgM+	ASV_1561	Firmicutes	Lachnospiraceae	-	-
0	0	609693	1.91714e+06	-5.78511	IgM+	ASV_1573	Firmicutes	Lachnospiraceae	Lachnospiraceae_UCG-010	-
0	0	431001	1.724e+06	-5.63448	IgM+	ASV_1579	Firmicutes	Lachnospiraceae	Blautia	-
0	0	117292	215713	-5.06927	IgM+	ASV_1580	Firmicutes	Lachnospiraceae	Blautia	-
0	0	152500	610002	-5.18327	IgM+	ASV_1591	Firmicutes	Lachnospiraceae	Blautia	-
0	0	264162	1.05665e+06	-5.42187	IgM+	ASV_1605	Firmicutes	Lachnospiraceae	-	-
0	0	519150	2.0766e+06	-5.71529	IgM+	ASV_1611	Firmicutes	Lachnospiraceae	-	-
0	0	668467	2.49702e+06	-5.82508	IgM+	ASV_1618	Firmicutes	Lachnospiraceae	Lachnoclostridium	-
0	0	150794	603177	-5.17839	IgM+	ASV_1638	Firmicutes	Lachnospiraceae	Lachnoclostridium	-
0	0	80288.4	321153	-4.90466	IgM+	ASV_1651	Firmicutes	Lachnospiraceae	-	-
0	0	204415	817662	-5.31052	IgM+	ASV_1715	Firmicutes	Lachnospiraceae	-	-
0	0	79286.3	317145	-4.8992	IgM+	ASV_1723	Firmicutes	Lachnospiraceae	Dorea	-
0	0	166839	667357	-5.2223	IgM+	ASV_1728	Firmicutes	Lachnospiraceae	Tyzzerella_3	-
0	0	250259	1.00103e+06	-5.39839	IgM+	ASV_1732	Firmicutes	Lachnospiraceae	-	-
0	0	178213	712850	-5.25094	IgM+	ASV_1757	Firmicutes	Lachnospiraceae	Blautia	-
0	0	799356	2.76923e+06	-5.90274	IgM+	ASV_1761	Firmicutes	Lachnospiraceae	Blautia	-
0	0	47980	191920	-4.68107	IgM+	ASV_1772	Firmicutes	Lachnospiraceae	Lachnoclostridium	-
0	0	1.92611e+06	7.70444e+06	-6.28468	IgM+	ASV_1775	Firmicutes	Lachnospiraceae	-	-
0	0	2.93985e+06	1.17594e+07	-6.46833	IgM+	ASV_1819	Firmicutes	Lachnospiraceae	Lachnospira	-
0	0	38300.8	153203	-4.58322	IgM+	ASV_1826	Firmicutes	Lachnospiraceae	-	-
0	0	32911.3	131645	-4.51736	IgM+	ASV_1834	Firmicutes	Lachnospiraceae	-	-
0	0	5.00113e+06	2.00045e+07	-6.69907	IgM+	ASV_1844	Firmicutes	Lachnospiraceae	-	-
0	0	220241	687789	-5.3429	IgM+	ASV_1848	Firmicutes	Lachnospiraceae	-	-
0	0	133032	532129	-5.12396	IgM+	ASV_1858	Firmicutes	Lachnospiraceae	Agathobacter	-
0	0	78186.7	312747	-4.89314	IgM+	ASV_1878	Firmicutes	Lachnospiraceae	Coprococcus_3	-
0	0	290553	694209	-5.46323	IgM+	ASV_1910	Firmicutes	Lachnospiraceae	Blautia	luti
0	0	28423.4	113694	-4.45369	IgM+	ASV_1912	Firmicutes	Lachnospiraceae	Blautia	-
0	0	105890	423561	-5.02486	IgM+	ASV_1916	Firmicutes	Lachnospiraceae	Marvinbryantia	-
0	0	299871	825333	-5.47694	IgM+	ASV_1928	Firmicutes	Lachnospiraceae	-	-
0	0	4.21526e+06	1.6861e+07	-6.62482	IgM+	ASV_1947	Firmicutes	Lachnospiraceae	Blautia	-
0	0	54834.3	219337	-4.73906	IgM+	ASV_1949	Firmicutes	Lachnospiraceae	-	-
0	0	204948	819790	-5.31164	IgM+	ASV_1955	Firmicutes	Lachnospiraceae	Dorea	-
0	0	317798	1.27119e+06	-5.50215	IgM+	ASV_1960	Firmicutes	Lachnospiraceae	Marvinbryantia	-
0	0	99022.3	396089	-4.99574	IgM+	ASV_1988	Firmicutes	Lachnospiraceae	-	-
0	0	12256	49023.9	-4.08838	IgM+	ASV_2023	Firmicutes	Lachnospiraceae	-	-
0	0	223884	895534	-5.35002	IgM+	ASV_2027	Firmicutes	Lachnospiraceae	Blautia	obeum
0	0	878577	3.51431e+06	-5.94378	IgM+	ASV_2157	Firmicutes	Lachnospiraceae	-	-
0	0	184524	738095	-5.26605	IgM+	ASV_2177	Firmicutes	Lachnospiraceae	Tyzzerella_3	-
0	0	74935.8	299743	-4.8747	IgM+	ASV_2194	Firmicutes	Lachnospiraceae	-	-
0	0	305096	1.22038e+06	-5.48444	IgM+	ASV_2198	Firmicutes	Lachnospiraceae	Fusicatenibacter	-
0	0	112404	449615	-5.05078	IgM+	ASV_2216	Firmicutes	Lachnospiraceae	Lachnospiraceae_UCG-004	-
0	0	46561.7	186247	-4.66804	IgM+	ASV_2244	Firmicutes	Lachnospiraceae	-	-
0	0	473488	1.89395e+06	-5.67531	IgM+	ASV_2263	Firmicutes	Lachnospiraceae	-	-
0	0	80356.5	321426	-4.90503	IgM+	ASV_2286	Firmicutes	Lachnospiraceae	Anaerostipes	-
0	0	133243	304777	-5.12465	IgM+	ASV_2297	Firmicutes	Lachnospiraceae	Anaerostipes	-
0	0	101699	406794	-5.00732	IgM+	ASV_2305	Firmicutes	Lachnospiraceae	Anaerostipes	hadrus
0	0	3.5481e+06	1.41924e+07	-6.55	IgM+	ASV_2318	Firmicutes	Lachnospiraceae	-	-
0	0	451769	1.80707e+06	-5.65492	IgM+	ASV_2330	Firmicutes	Lachnospiraceae	-	-
0	0	810994	3.24398e+06	-5.90902	IgM+	ASV_2396	Firmicutes	Lachnospiraceae	-	-
0	0	45496.7	181987	-4.65799	IgM+	ASV_2428	Firmicutes	Lachnospiraceae	Lachnoclostridium	-
0	0	222452	889809	-5.34724	IgM+	ASV_2505	Firmicutes	Lachnospiraceae	Lachnoclostridium	-
0	0	123109	492435	-5.09029	IgM+	ASV_2509	Firmicutes	Lachnospiraceae	Lachnospira	-
0	0	79681.1	318724	-4.90136	IgM+	ASV_2516	Firmicutes	Lachnospiraceae	Agathobacter	-
0	0	77110.7	308443	-4.88712	IgM+	ASV_2571	Firmicutes	Lachnospiraceae	Lachnospiraceae_FCS020_group	-
0	0	32879.1	131517	-4.51693	IgM+	ASV_2595	Firmicutes	Lachnospiraceae	-	-
0	0	75397.2	301589	-4.87736	IgM+	ASV_2600	Firmicutes	Lachnospiraceae	-	-
0	0	62105.1	248420	-4.79313	IgM+	ASV_2669	Firmicutes	Lachnospiraceae	Coprococcus_2	-
0	0	63083.6	252334	-4.79992	IgM+	ASV_2674	Firmicutes	Lachnospiraceae	Anaerostipes	-
0	0	26927.4	107710	-4.43021	IgM+	ASV_2702	Firmicutes	Lachnospiraceae	Blautia	-
0	0	216779	867114	-5.33602	IgM+	ASV_2732	Firmicutes	Lachnospiraceae	Lachnospiraceae_UCG-001	-
0	0	220639	882556	-5.34368	IgM+	ASV_2744	Firmicutes	Lachnospiraceae	-	-
0	0	64230.7	256923	-4.80775	IgM+	ASV_2761	Firmicutes	Lachnospiraceae	Fusicatenibacter	-
0	0	347582	1.39033e+06	-5.54106	IgM+	ASV_2765	Firmicutes	Lachnospiraceae	Lachnoclostridium	-
0	0	312747	1.25099e+06	-5.49519	IgM+	ASV_278	Firmicutes	Lachnospiraceae	Coprococcus_3	-
0	0	147813	591253	-5.16972	IgM+	ASV_2805	Firmicutes	Lachnospiraceae	Lachnospiraceae_FCS020_group	-
0	0	246596	986386	-5.39199	IgM+	ASV_2838	Firmicutes	Lachnospiraceae	-	-
0	0	14232.7	56931	-4.15332	IgM+	ASV_2962	Firmicutes	Lachnospiraceae	Dorea	longicatena
0	0	120930	483720	-5.08254	IgM+	ASV_303	Firmicutes	Lachnospiraceae	Marvinbryantia	-
0	0	291043	1.16417e+06	-5.46396	IgM+	ASV_3047	Firmicutes	Lachnospiraceae	-	-
0	0	2.26403e+06	9.0561e+06	-6.35488	IgM+	ASV_3054	Firmicutes	Lachnospiraceae	-	-
0	0	2.23023e+06	8.92094e+06	-6.34835	IgM+	ASV_3084	Firmicutes	Lachnospiraceae	-	-
0	0	199821	799283	-5.30064	IgM+	ASV_3122	Firmicutes	Lachnospiraceae	Agathobacter	-
0	0	15814.2	63256.7	-4.19907	IgM+	ASV_3180	Firmicutes	Lachnospiraceae	Anaerostipes	-
0	0	139791	559163	-5.14548	IgM+	ASV_3191	Firmicutes	Lachnospiraceae	-	-
0	0	53525.6	214102	-4.72857	IgM+	ASV_3212	Firmicutes	Lachnospiraceae	Coprococcus_2	-
0	0	347582	1.39033e+06	-5.54106	IgM+	ASV_3240	Firmicutes	Lachnospiraceae	Agathobacter	-
0	0	361485	1.44594e+06	-5.55809	IgM+	ASV_3299	Firmicutes	Lachnospiraceae	Agathobacter	-
0	0	88043.1	275786	-4.9447	IgM+	ASV_3300	Firmicutes	Lachnospiraceae	-	-
0	0	49693.6	198774	-4.69631	IgM+	ASV_3308	Firmicutes	Lachnospiraceae	Lachnoclostridium	-
0	0	49693.6	198774	-4.69631	IgM+	ASV_3309	Firmicutes	Lachnospiraceae	Roseburia	-
0	0	247604	990416	-5.39376	IgM+	ASV_3325	Firmicutes	Lachnospiraceae	Coprococcus_3	-
0	0	48836.8	195347	-4.68876	IgM+	ASV_3336	Firmicutes	Lachnospiraceae	Blautia	-
0	0	181703	726811	-5.25936	IgM+	ASV_3350	Firmicutes	Lachnospiraceae	Coprococcus_3	-
0	0	47980	191920	-4.68107	IgM+	ASV_3365	Firmicutes	Lachnospiraceae	Lachnospira	-
0	0	47980	191920	-4.68107	IgM+	ASV_3366	Firmicutes	Lachnospiraceae	Lachnospiraceae_FCS020_group	-
0	0	34705.8	138823	-4.54041	IgM+	ASV_3377	Firmicutes	Lachnospiraceae	Lachnospiraceae_UCG-010	-
0	0	175213	700853	-5.24357	IgM+	ASV_3412	Firmicutes	Lachnospiraceae	Coprococcus_3	-
0	0	130641	372474	-5.11608	IgM+	ASV_343	Firmicutes	Lachnospiraceae	Lachnoclostridium	-
0	0	94984.2	379937	-4.97766	IgM+	ASV_3496	Firmicutes	Lachnospiraceae	-	-
0	0	908192	2.48256e+06	-5.95818	IgM+	ASV_350	Firmicutes	Lachnospiraceae	Coprococcus_3	-
0	0	125129	500517	-5.09736	IgM+	ASV_3541	Firmicutes	Lachnospiraceae	Lachnospira	-
0	0	87677.7	350711	-4.94289	IgM+	ASV_3640	Firmicutes	Lachnospiraceae	Coprococcus_2	-
0	0	653453	2.61381e+06	-5.81522	IgM+	ASV_3660	Firmicutes	Lachnospiraceae	Lachnoclostridium	-
0	0	69502.9	278011	-4.84201	IgM+	ASV_3682	Firmicutes	Lachnospiraceae	Anaerostipes	-
0	0	47492.1	189968	-4.67663	IgM+	ASV_3709	Firmicutes	Lachnospiraceae	-	-
0	0	286413	1.14565e+06	-5.45699	IgM+	ASV_3745	Firmicutes	Lachnospiraceae	Marvinbryantia	-
0	0	1.52061e+06	6.08246e+06	-6.18202	IgM+	ASV_3750	Firmicutes	Lachnospiraceae	Fusicatenibacter	-
0	0	361485	1.44594e+06	-5.55809	IgM+	ASV_3779	Firmicutes	Lachnospiraceae	Marvinbryantia	-
0	0	146389	585555	-5.16551	IgM+	ASV_3780	Firmicutes	Lachnospiraceae	CAG-56	-
0	0	65822.6	263290	-4.81838	IgM+	ASV_3783	Firmicutes	Lachnospiraceae	Dorea	-
0	0	96346	385384	-4.98384	IgM+	ASV_3791	Firmicutes	Lachnospiraceae	Fusicatenibacter	-
0	0	37467.9	149872	-4.57367	IgM+	ASV_3814	Firmicutes	Lachnospiraceae	Anaerostipes	-
0	0	234848	939393	-5.37079	IgM+	ASV_3872	Firmicutes	Lachnospiraceae	Tyzzerella_3	-
0	0	1.41924e+06	5.67696e+06	-6.15206	IgM+	ASV_3877	Firmicutes	Lachnospiraceae	Lachnospiraceae_NK4A136_group	-
0	0	76718	306872	-4.8849	IgM+	ASV_3882	Firmicutes	Lachnospiraceae	Coprococcus_2	-
0	0	74891.4	299566	-4.87444	IgM+	ASV_3922	Firmicutes	Lachnospiraceae	-	-
0	0	71078.8	284315	-4.85175	IgM+	ASV_3974	Firmicutes	Lachnospiraceae	Dorea	-
0	0	218073	872294	-5.3386	IgM+	ASV_4018	Firmicutes	Lachnospiraceae	-	-
0	0	1.31787e+06	5.27146e+06	-6.11987	IgM+	ASV_4027	Firmicutes	Lachnospiraceae	-	-
0	0	71238.1	284953	-4.85272	IgM+	ASV_4030	Firmicutes	Lachnospiraceae	-	-
0	0	528324	2.1133e+06	-5.7229	IgM+	ASV_4055	Firmicutes	Lachnospiraceae	-	-
0	0	273454	1.09382e+06	-5.43689	IgM+	ASV_4086	Firmicutes	Lachnospiraceae	-	-
0	0	58878.1	235513	-4.76996	IgM+	ASV_4099	Firmicutes	Lachnospiraceae	Lachnospiraceae_UCG-004	-
0	0	909842	3.63937e+06	-5.95897	IgM+	ASV_4117	Firmicutes	Lachnospiraceae	-	-
0	0	458808	1.83523e+06	-5.66163	IgM+	ASV_4223	Firmicutes	Lachnospiraceae	Fusicatenibacter	-
0	0	58878.1	235513	-4.76996	IgM+	ASV_4233	Firmicutes	Lachnospiraceae	Coprococcus_2	-
0	0	52358.9	209435	-4.719	IgM+	ASV_4234	Firmicutes	Lachnospiraceae	-	-
0	0	50862.9	203452	-4.70641	IgM+	ASV_4292	Firmicutes	Lachnospiraceae	-	-
0	0	90993.5	363974	-4.95902	IgM+	ASV_4306	Firmicutes	Lachnospiraceae	Lachnospiraceae_UCG-004	-
0	0	107075	428299	-5.02969	IgM+	ASV_4348	Firmicutes	Lachnospiraceae	-	-
0	0	39802.8	159211	-4.59992	IgM+	ASV_439	Firmicutes	Lachnospiraceae	-	-
0	0	236501	946004	-5.37383	IgM+	ASV_4406	Firmicutes	Lachnospiraceae	-	-
0	0	103830	415320	-5.01633	IgM+	ASV_4417	Firmicutes	Lachnospiraceae	-	-
0	0	31415.3	125661	-4.49716	IgM+	ASV_4478	Firmicutes	Lachnospiraceae	Anaerostipes	-
0	0	173340	693362	-5.2389	IgM+	ASV_4499	Firmicutes	Lachnospiraceae	-	-
0	0	721414	2.88565e+06	-5.85818	IgM+	ASV_451	Firmicutes	Lachnospiraceae	-	-
0	0	313131	1.25252e+06	-5.49573	IgM+	ASV_455	Firmicutes	Lachnospiraceae	-	-
0	0	417098	1.66839e+06	-5.62024	IgM+	ASV_4554	Firmicutes	Lachnospiraceae	-	-
0	0	162157	648629	-5.20994	IgM+	ASV_4631	Firmicutes	Lachnospiraceae	Marvinbryantia	-
0	0	162157	648629	-5.20994	IgM+	ASV_4632	Firmicutes	Lachnospiraceae	-	-
0	0	43383.1	173532	-4.63733	IgM+	ASV_4638	Firmicutes	Lachnospiraceae	Lachnoclostridium	-
0	0	156566	626262	-5.1947	IgM+	ASV_4708	Firmicutes	Lachnospiraceae	-	-
0	0	41887.1	167548	-4.62209	IgM+	ASV_4714	Firmicutes	Lachnospiraceae	-	-
0	0	946160	3.78464e+06	-5.97596	IgM+	ASV_4722	Firmicutes	Lachnospiraceae	-	-
0	0	946160	3.78464e+06	-5.97596	IgM+	ASV_4723	Firmicutes	Lachnospiraceae	-	-
0	0	153107	535111	-5.185	IgM+	ASV_474	Firmicutes	Lachnospiraceae	Blautia	-
0	0	51145.3	204581	-4.70881	IgM+	ASV_476	Firmicutes	Lachnospiraceae	Lachnospira	-
0	0	49318.7	197275	-4.69302	IgM+	ASV_4807	Firmicutes	Lachnospiraceae	-	-
0	0	84361.9	337448	-4.92615	IgM+	ASV_4849	Firmicutes	Lachnospiraceae	-	-
0	0	84361.9	337448	-4.92615	IgM+	ASV_4850	Firmicutes	Lachnospiraceae	Lachnospira	-
0	0	931988	3.72795e+06	-5.96941	IgM+	ASV_490	Firmicutes	Lachnospiraceae	Dorea	-
0	0	108598	434393	-5.03583	IgM+	ASV_4961	Firmicutes	Lachnospiraceae	Dorea	-
0	0	844786	3.37914e+06	-5.92675	IgM+	ASV_4996	Firmicutes	Lachnospiraceae	-	-
0	0	844786	3.37914e+06	-5.92675	IgM+	ASV_4997	Firmicutes	Lachnospiraceae	-	-
0	0	203915	815660	-5.30945	IgM+	ASV_502	Firmicutes	Lachnospiraceae	Anaerostipes	-
0	0	333678	1.33471e+06	-5.52333	IgM+	ASV_5072	Firmicutes	Lachnospiraceae	Blautia	-
0	0	134199	536796	-5.12775	IgM+	ASV_5075	Firmicutes	Lachnospiraceae	-	-
0	0	134199	536796	-5.12775	IgM+	ASV_5076	Firmicutes	Lachnospiraceae	-	-
0	0	152754	611014	-5.18399	IgM+	ASV_5081	Firmicutes	Lachnospiraceae	Marvinbryantia	-
0	0	35903.2	143613	-4.55515	IgM+	ASV_5083	Firmicutes	Lachnospiraceae	Dorea	-
0	0	262820	1.05128e+06	-5.41966	IgM+	ASV_521	Firmicutes	Lachnospiraceae	Lachnospira	-
0	0	32911.3	131645	-4.51736	IgM+	ASV_5288	Firmicutes	Lachnospiraceae	-	-
0	0	117424	469697	-5.06976	IgM+	ASV_5392	Firmicutes	Lachnospiraceae	Coprococcus_3	-
0	0	516397	2.06559e+06	-5.71298	IgM+	ASV_5411	Firmicutes	Lachnospiraceae	-	-
0	0	3.79803e+06	1.28247e+07	-6.57956	IgM+	ASV_545	Firmicutes	Lachnospiraceae	Coprococcus_2	eutactus
0	0	611541	1.22142e+06	-5.78643	IgM+	ASV_553	Firmicutes	Lachnospiraceae	Blautia	-
0	0	695257	1.759e+06	-5.84215	IgM+	ASV_614	Firmicutes	Lachnospiraceae	Marvinbryantia	-
0	0	35296.8	141187	-4.54775	IgM+	ASV_624	Firmicutes	Lachnospiraceae	CAG-56	-
0	0	133032	532129	-5.12396	IgM+	ASV_630	Firmicutes	Lachnospiraceae	Lachnospira	-
0	0	186582	746327	-5.27087	IgM+	ASV_633	Firmicutes	Lachnospiraceae	Agathobacter	-
0	0	1.31925e+06	3.67125e+06	-6.12033	IgM+	ASV_667	Firmicutes	Lachnospiraceae	Tyzzerella_3	-
0	0	769453	2.11986e+06	-5.88618	IgM+	ASV_678	Firmicutes	Lachnospiraceae	Tyzzerella_3	-
0	0	2.46677e+06	9.86709e+06	-6.39213	IgM+	ASV_700	Firmicutes	Lachnospiraceae	-	-
0	0	127295	509179	-5.10481	IgM+	ASV_736	Firmicutes	Lachnospiraceae	Blautia	-
0	0	95057.7	380231	-4.97799	IgM+	ASV_739	Firmicutes	Lachnospiraceae	Blautia	-
0	0	1.12147e+06	4.31757e+06	-6.04979	IgM+	ASV_745	Firmicutes	Lachnospiraceae	Lachnospiraceae_NK4A136_group	-
0	0	133659	534638	-5.126	IgM+	ASV_759	Firmicutes	Lachnospiraceae	Blautia	-
0	0	574454	2.29782e+06	-5.75926	IgM+	ASV_789	Firmicutes	Lachnospiraceae	Blautia	-
0	0	152936	611744	-5.18451	IgM+	ASV_790	Firmicutes	Lachnospiraceae	Dorea	-
0	0	132484	371288	-5.12217	IgM+	ASV_802	Firmicutes	Lachnospiraceae	Fusicatenibacter	-
0	0	141991	388660	-5.15226	IgM+	ASV_803	Firmicutes	Lachnospiraceae	Coprococcus_2	-
0	0	56625.2	226501	-4.75302	IgM+	ASV_804	Firmicutes	Lachnospiraceae	Lachnospira	-
0	0	31052.5	124210	-4.49211	IgM+	ASV_808	Firmicutes	Lachnospiraceae	Lachnospira	-
0	0	545108	2.18043e+06	-5.73648	IgM+	ASV_811	Firmicutes	Lachnospiraceae	Sellimonas	-
0	0	234560	938240	-5.37026	IgM+	ASV_814	Firmicutes	Lachnospiraceae	Coprococcus_3	-
0	0	55350.8	221403	-4.74313	IgM+	ASV_816	Firmicutes	Lachnospiraceae	-	-
0	0	227552	910207	-5.35708	IgM+	ASV_821	Firmicutes	Lachnospiraceae	Lachnospiraceae_UCG-010	-
0	0	403141	1.18868e+06	-5.60546	IgM+	ASV_832	Firmicutes	Lachnospiraceae	Lachnospiraceae_FCS020_group	-
0	0	67099.5	268398	-4.82673	IgM+	ASV_850	Firmicutes	Lachnospiraceae	Blautia	-
0	0	527921	1.7806e+06	-5.72257	IgM+	ASV_861	Firmicutes	Lachnospiraceae	-	-
0	0	249744	685083	-5.3975	IgM+	ASV_870	Firmicutes	Lachnospiraceae	-	-
0	0	78282.8	313131	-4.89367	IgM+	ASV_874	Firmicutes	Lachnospiraceae	Lachnospiraceae_UCG-008	-
0	0	878577	3.51431e+06	-5.94378	IgM+	ASV_879	Firmicutes	Lachnospiraceae	GCA-900066575	-
0	0	446939	1.78775e+06	-5.65025	IgM+	ASV_883	Firmicutes	Lachnospiraceae	Blautia	-
0	0	218073	872294	-5.3386	IgM+	ASV_902	Firmicutes	Lachnospiraceae	-	-
0	0	844786	3.37914e+06	-5.92675	IgM+	ASV_921	Firmicutes	Lachnospiraceae	Roseburia	-
0	0	133659	534638	-5.126	IgM+	ASV_926	Firmicutes	Lachnospiraceae	Lachnospiraceae_UCG-010	-
0	0	67099.5	268398	-4.82673	IgM+	ASV_928	Firmicutes	Lachnospiraceae	Blautia	-
0	0	166839	667357	-5.2223	IgM+	ASV_939	Firmicutes	Lachnospiraceae	Fusicatenibacter	-
0	0	449615	1.79846e+06	-5.65284	IgM+	ASV_940	Firmicutes	Lachnospiraceae	Lachnoclostridium	-
0	0	49366.9	197468	-4.69344	IgM+	ASV_948	Firmicutes	Lachnospiraceae	-	-
0	0	285117	810398	-5.45503	IgM+	ASV_953	Firmicutes	Lachnospiraceae	Dorea	-
0	0	75257.8	136688	-4.87656	IgM+	ASV_958	Firmicutes	Lachnospiraceae	Blautia	-
0	0	111949	447796	-5.04902	IgM+	ASV_965	Firmicutes	Lachnospiraceae	Coprococcus_3	-
0	0	92887.4	303533	-4.96796	IgM+	ASV_969	Firmicutes	Lachnospiraceae	Lachnospiraceae_UCG-008	-
0	0	980044	2.44272e+06	-5.99125	IgM+	ASV_982	Firmicutes	Lachnospiraceae	-	-
0	0	82278.2	329113	-4.91529	IgM+	ASV_990	Firmicutes	Lachnospiraceae	Marvinbryantia	-
613448	2.45379e+06	0	0	5.78778	IgA+	ASV_1751	Bacteroidetes	Muribaculaceae	-	-
0	0	51145.3	204581	-4.70881	IgM+	ASV_1168	Bacteroidetes	Muribaculaceae	-	-
0	0	249841	999364	-5.39767	IgM+	ASV_2810	Bacteroidetes	Muribaculaceae	-	-
0	0	12651.3	50605.3	-4.10217	IgM+	ASV_4450	Bacteroidetes	Muribaculaceae	-	-
0	0	74935.8	299743	-4.8747	IgM+	ASV_4728	Firmicutes	Peptococcaceae	-	-
915084	2.13443e+06	0	0	5.96146	IgA+	ASV_1016	Firmicutes	Peptostreptococcaceae	Intestinibacter	-
1.75813e+06	3.30634e+06	0	0	6.24505	IgA+	ASV_1020	Firmicutes	Peptostreptococcaceae	-	-
1.13627e+06	4.54506e+06	0	0	6.05548	IgA+	ASV_1051	Firmicutes	Peptostreptococcaceae	-	-
1.32017e+06	5.28067e+06	0	0	6.12063	IgA+	ASV_1133	Firmicutes	Peptostreptococcaceae	-	-
735314	2.94126e+06	0	0	5.86647	IgA+	ASV_1153	Firmicutes	Peptostreptococcaceae	Intestinibacter	-
1.34424e+06	3.67935e+06	0	0	6.12848	IgA+	ASV_1158	Firmicutes	Peptostreptococcaceae	Intestinibacter	-
1.14034e+06	4.56136e+06	0	0	6.05704	IgA+	ASV_1196	Firmicutes	Peptostreptococcaceae	Romboutsia	-
1.25251e+06	5.01002e+06	0	0	6.09778	IgA+	ASV_1387	Firmicutes	Peptostreptococcaceae	Intestinibacter	-
491143	1.42417e+06	0	0	5.69121	IgA+	ASV_1460	Firmicutes	Peptostreptococcaceae	Intestinibacter	-
1.30859e+06	5.23435e+06	0	0	6.1168	IgA+	ASV_1592	Firmicutes	Peptostreptococcaceae	Asaccharospora	-
392576	1.57031e+06	0	0	5.59393	IgA+	ASV_1617	Firmicutes	Peptostreptococcaceae	Intestinibacter	-
443313	866572	0	0	5.64671	IgA+	ASV_1683	Firmicutes	Peptostreptococcaceae	-	-
464280	1.85712e+06	0	0	5.66678	IgA+	ASV_1692	Firmicutes	Peptostreptococcaceae	Intestinibacter	-
361277	988427	0	0	5.55784	IgA+	ASV_1693	Firmicutes	Peptostreptococcaceae	Intestinibacter	-
2.18244e+06	8.72975e+06	0	0	6.33894	IgA+	ASV_1712	Firmicutes	Peptostreptococcaceae	Intestinibacter	-
1.09361e+06	4.37442e+06	0	0	6.03886	IgA+	ASV_1806	Firmicutes	Peptostreptococcaceae	Asaccharospora	-
670707	1.56113e+06	0	0	5.82653	IgA+	ASV_1840	Firmicutes	Peptostreptococcaceae	Intestinibacter	-
666432	1.83992e+06	0	0	5.82376	IgA+	ASV_1877	Firmicutes	Peptostreptococcaceae	Intestinibacter	-
867471	3.46988e+06	0	0	5.93826	IgA+	ASV_1991	Firmicutes	Peptostreptococcaceae	Intestinibacter	-
289759	1.15904e+06	0	0	5.46204	IgA+	ASV_2000	Firmicutes	Peptostreptococcaceae	Asaccharospora	-
261718	1.04687e+06	0	0	5.41783	IgA+	ASV_2035	Firmicutes	Peptostreptococcaceae	Intestinibacter	-
678012	1.43153e+06	0	0	5.83124	IgA+	ASV_2046	Firmicutes	Peptostreptococcaceae	Intestinibacter	-
1.33299e+06	5.33194e+06	0	0	6.12483	IgA+	ASV_2176	Firmicutes	Peptostreptococcaceae	Intestinibacter	bartlettii
1.26764e+06	5.07057e+06	0	0	6.103	IgA+	ASV_2438	Firmicutes	Peptostreptococcaceae	Intestinibacter	-
378755	1.51502e+06	0	0	5.57836	IgA+	ASV_2448	Firmicutes	Peptostreptococcaceae	Intestinibacter	-
270593	1.08237e+06	0	0	5.43232	IgA+	ASV_2560	Firmicutes	Peptostreptococcaceae	Intestinibacter	-
366537	1.46615e+06	0	0	5.56412	IgA+	ASV_2565	Firmicutes	Peptostreptococcaceae	Intestinibacter	-
803847	3.21539e+06	0	0	5.90517	IgA+	ASV_2637	Firmicutes	Peptostreptococcaceae	Asaccharospora	-
1.03852e+06	4.15409e+06	0	0	6.01642	IgA+	ASV_2650	Firmicutes	Peptostreptococcaceae	Intestinibacter	-
688783	2.75513e+06	0	0	5.83808	IgA+	ASV_2666	Firmicutes	Peptostreptococcaceae	-	-
1.19642e+06	4.78569e+06	0	0	6.07789	IgA+	ASV_279	Firmicutes	Peptostreptococcaceae	Romboutsia	sedimentorum
769728	3.07891e+06	0	0	5.88634	IgA+	ASV_3165	Firmicutes	Peptostreptococcaceae	Asaccharospora	-
8.43035e+06	3.37214e+07	0	0	6.92585	IgA+	ASV_332	Firmicutes	Peptostreptococcaceae	Intestinibacter	-
458006	1.83202e+06	0	0	5.66087	IgA+	ASV_3603	Firmicutes	Peptostreptococcaceae	Intestinibacter	-
271065	1.08426e+06	0	0	5.43307	IgA+	ASV_4645	Firmicutes	Peptostreptococcaceae	Asaccharospora	-
8.58919e+06	3.43567e+07	0	0	6.93395	IgA+	ASV_529	Firmicutes	Peptostreptococcaceae	Intestinibacter	-
711679	2.84672e+06	0	0	5.85228	IgA+	ASV_644	Firmicutes	Peptostreptococcaceae	Intestinibacter	-
131197	524787	0	0	5.11793	IgA+	ASV_651	Firmicutes	Peptostreptococcaceae	Romboutsia	-
1.19535e+06	3.53895e+06	0	0	6.0775	IgA+	ASV_737	Firmicutes	Peptostreptococcaceae	Asaccharospora	-
3.48592e+06	9.55568e+06	0	0	6.54232	IgA+	ASV_812	Firmicutes	Peptostreptococcaceae	-	-
822541	3.29016e+06	0	0	5.91516	IgA+	ASV_827	Firmicutes	Peptostreptococcaceae	Intestinibacter	-
1.41127e+06	3.58865e+06	0	0	6.14961	IgA+	ASV_846	Firmicutes	Peptostreptococcaceae	Intestinibacter	-
1.36117e+06	5.44467e+06	0	0	6.13391	IgA+	ASV_855	Firmicutes	Peptostreptococcaceae	Intestinibacter	-
858455	1.89262e+06	0	0	5.93372	IgA+	ASV_864	Firmicutes	Peptostreptococcaceae	Intestinibacter	-
551542	2.20617e+06	0	0	5.74158	IgA+	ASV_884	Firmicutes	Peptostreptococcaceae	-	-
1.33657e+06	5.34627e+06	0	0	6.12599	IgA+	ASV_886	Firmicutes	Peptostreptococcaceae	Intestinibacter	-
1.66475e+06	4.99709e+06	0	0	6.22135	IgA+	ASV_909	Firmicutes	Peptostreptococcaceae	Intestinibacter	-
651528	1.79467e+06	0	0	5.81393	IgA+	ASV_943	Firmicutes	Peptostreptococcaceae	Intestinibacter	-
1.04599e+06	2.27257e+06	0	0	6.01953	IgA+	ASV_959	Firmicutes	Peptostreptococcaceae	Intestinibacter	-
518822	1.42994e+06	0	0	5.71502	IgA+	ASV_973	Firmicutes	Peptostreptococcaceae	Intestinibacter	-
1.08066e+07	2.06729e+07	2.10013e+06	7.02969e+06	0.711442	IgA+/IgM+	ASV_116	Firmicutes	Peptostreptococcaceae	Intestinibacter	-
2.67645e+06	5.43619e+06	1.90767e+06	6.57827e+06	0.147057	IgA+/IgM+	ASV_135	Firmicutes	Peptostreptococcaceae	Romboutsia	-
444237	820978	55912.8	208970	0.900097	IgA+/IgM+	ASV_1398	Firmicutes	Peptostreptococcaceae	-	-
1.62596e+07	6.32011e+07	2.34641e+06	6.09212e+06	0.840707	IgA+/IgM+	ASV_165	Firmicutes	Peptostreptococcaceae	Intestinibacter	bartlettii
4.80046e+06	1.73551e+07	1.41768e+06	2.89649e+06	0.529706	IgA+/IgM+	ASV_185	Firmicutes	Peptostreptococcaceae	Romboutsia	-
2.15242e+06	5.20488e+06	1.24367e+06	4.10429e+06	0.23822	IgA+/IgM+	ASV_197	Firmicutes	Peptostreptococcaceae	Romboutsia	-
1.03537e+07	2.33476e+07	266542	612404	1.58933	IgA+/IgM+	ASV_221	Firmicutes	Peptostreptococcaceae	Intestinibacter	-
4.70675e+06	9.33059e+06	223056	444893	1.32431	IgA+/IgM+	ASV_293	Firmicutes	Peptostreptococcaceae	Intestinibacter	-
2.60583e+06	5.8674e+06	664611	1.37142e+06	0.593378	IgA+/IgM+	ASV_300	Firmicutes	Peptostreptococcaceae	Intestinibacter	-
6.38893e+06	2.5168e+07	525310	1.2283e+06	1.08501	IgA+/IgM+	ASV_317	Firmicutes	Peptostreptococcaceae	Terrisporobacter	-
4.97722e+06	1.62918e+07	333469	1.27591e+06	1.17393	IgA+/IgM+	ASV_372	Firmicutes	Peptostreptococcaceae	Intestinibacter	-
1.9158e+06	3.63875e+06	542387	1.58812e+06	0.54804	IgA+/IgM+	ASV_390	Firmicutes	Peptostreptococcaceae	Intestinibacter	-
2.84138e+07	7.12967e+07	2.96173e+06	5.58913e+06	0.981984	IgA+/IgM+	ASV_48	Firmicutes	Peptostreptococcaceae	Terrisporobacter	-
145626	310016	1.74087e+06	6.26167e+06	-1.07753	IgA+/IgM+	ASV_489	Firmicutes	Peptostreptococcaceae	Romboutsia	-
3.12085e+08	6.69411e+08	9.17261e+06	2.30565e+07	1.53178	IgA+/IgM+	ASV_5	Firmicutes	Peptostreptococcaceae	Intestinibacter	bartlettii
2.11746e+06	5.05071e+06	133779	324588	1.19942	IgA+/IgM+	ASV_554	Firmicutes	Peptostreptococcaceae	Intestinibacter	-
1.44416e+07	2.39326e+07	5.94615e+07	1.84803e+08	-0.61462	IgA+/IgM+	ASV_6	Firmicutes	Peptostreptococcaceae	Romboutsia	-
2.59077e+06	5.5123e+06	61522.1	198013	1.62439	IgA+/IgM+	ASV_600	Firmicutes	Peptostreptococcaceae	Terrisporobacter	-
125050	212938	260111	702742	-0.318072	IgA+/IgM+	ASV_636	Firmicutes	Peptostreptococcaceae	Romboutsia	-
805648	2.76456e+06	139239	492016	0.762381	IgA+/IgM+	ASV_716	Firmicutes	Peptostreptococcaceae	Romboutsia	-
1.95431e+06	3.91794e+06	7.03249e+06	2.44353e+07	-0.556116	IgA+/IgM+	ASV_74	Firmicutes	Peptostreptococcaceae	Romboutsia	-
0	0	43383.1	173532	-4.63733	IgM+	ASV_1087	Firmicutes	Peptostreptococcaceae	Intestinibacter	-
0	0	1.54919e+06	6.19676e+06	-6.19011	IgM+	ASV_223	Firmicutes	Peptostreptococcaceae	Romboutsia	-
0	0	90851.3	363405	-4.95834	IgM+	ASV_3514	Firmicutes	Peptostreptococcaceae	Intestinibacter	-
0	0	19767.7	79070.8	-4.29598	IgM+	ASV_3568	Firmicutes	Peptostreptococcaceae	-	-
0	0	358621	1.43449e+06	-5.55464	IgM+	ASV_382	Firmicutes	Peptostreptococcaceae	Romboutsia	sedimentorum
0	0	52127.1	208509	-4.71707	IgM+	ASV_4362	Firmicutes	Peptostreptococcaceae	Intestinibacter	-
0	0	516397	2.06559e+06	-5.71298	IgM+	ASV_626	Firmicutes	Peptostreptococcaceae	Romboutsia	-
0	0	614758	2.45903e+06	-5.78871	IgM+	ASV_640	Firmicutes	Peptostreptococcaceae	Romboutsia	-
0	0	1.0082e+06	4.03282e+06	-6.00355	IgM+	ASV_641	Firmicutes	Peptostreptococcaceae	Romboutsia	-
0	0	713120	2.85248e+06	-5.85316	IgM+	ASV_731	Firmicutes	Peptostreptococcaceae	Romboutsia	-
0	0	565578	2.26231e+06	-5.75249	IgM+	ASV_788	Firmicutes	Peptostreptococcaceae	Romboutsia	-
0	0	934433	3.73773e+06	-5.97055	IgM+	ASV_935	Firmicutes	Peptostreptococcaceae	Romboutsia	-
169853	679411	0	0	5.23007	IgA+	ASV_1111	Bacteroidetes	Prevotellaceae	Prevotella_9	-
533384	2.13353e+06	0	0	5.72704	IgA+	ASV_1321	Bacteroidetes	Prevotellaceae	Prevotella_7	-
695211	2.78084e+06	0	0	5.84212	IgA+	ASV_1637	Bacteroidetes	Prevotellaceae	Prevotella_9	-
288355	1.15342e+06	0	0	5.45993	IgA+	ASV_1700	Bacteroidetes	Prevotellaceae	Prevotella_9	-
541158	2.16463e+06	0	0	5.73333	IgA+	ASV_1954	Bacteroidetes	Prevotellaceae	Alloprevotella	-
454257	1.81703e+06	0	0	5.6573	IgA+	ASV_2187	Bacteroidetes	Prevotellaceae	Prevotella_9	-
235998	943991	0	0	5.37291	IgA+	ASV_2644	Bacteroidetes	Prevotellaceae	Prevotella_9	-
323905	1.29562e+06	0	0	5.51042	IgA+	ASV_2710	Bacteroidetes	Prevotellaceae	Alloprevotella	-
276504	1.10602e+06	0	0	5.4417	IgA+	ASV_2987	Bacteroidetes	Prevotellaceae	Prevotella_9	-
168570	674279	0	0	5.22678	IgA+	ASV_3001	Bacteroidetes	Prevotellaceae	Prevotella_9	-
248854	995416	0	0	5.39595	IgA+	ASV_3167	Bacteroidetes	Prevotellaceae	Prevotella_9	-
1.56272e+06	4.31149e+06	0	0	6.19388	IgA+	ASV_320	Bacteroidetes	Prevotellaceae	Prevotella_9	-
185653	742612	0	0	5.2687	IgA+	ASV_3667	Bacteroidetes	Prevotellaceae	Prevotella_9	-
303426	1.2137e+06	0	0	5.48205	IgA+	ASV_3756	Bacteroidetes	Prevotellaceae	Prevotella_9	-
845313	3.38125e+06	0	0	5.92702	IgA+	ASV_486	Bacteroidetes	Prevotellaceae	Prevotella_9	copri
666168	1.83898e+06	0	0	5.82358	IgA+	ASV_499	Bacteroidetes	Prevotellaceae	Prevotella_9	-
2.57016e+06	7.13815e+06	0	0	6.40996	IgA+	ASV_515	Bacteroidetes	Prevotellaceae	Prevotella_9	-
904564	3.61826e+06	0	0	5.95644	IgA+	ASV_690	Bacteroidetes	Prevotellaceae	Prevotella_9	-
1.78898e+06	5.61325e+06	639349	2.5574e+06	0.446868	IgA+/IgM+	ASV_241	Bacteroidetes	Prevotellaceae	Prevotella_9	-
1.21662e+06	4.86648e+06	885252	3.54101e+06	0.138087	IgA+/IgM+	ASV_322	Bacteroidetes	Prevotellaceae	Prevotella_9	-
0	0	422852	1.69141e+06	-5.62619	IgM+	ASV_1036	Bacteroidetes	Prevotellaceae	Prevotella_7	-
0	0	516397	2.06559e+06	-5.71298	IgM+	ASV_1056	Bacteroidetes	Prevotellaceae	Prevotella_9	-
0	0	270304	1.08122e+06	-5.43185	IgM+	ASV_1293	Bacteroidetes	Prevotellaceae	Prevotella_9	-
0	0	152548	610192	-5.18341	IgM+	ASV_1718	Bacteroidetes	Prevotellaceae	Prevotella_9	-
0	0	87071.5	348286	-4.93988	IgM+	ASV_1845	Bacteroidetes	Prevotellaceae	Prevotella_9	-
0	0	73064.8	292259	-4.86371	IgM+	ASV_1926	Bacteroidetes	Prevotellaceae	Prevotellaceae_NK3B31_group	-
0	0	85640.9	342564	-4.93269	IgM+	ASV_2467	Bacteroidetes	Prevotellaceae	Prevotella_9	-
0	0	2.43444e+06	9.73777e+06	-6.3864	IgM+	ASV_286	Bacteroidetes	Prevotellaceae	Prevotella_9	-
0	0	90993.5	363974	-4.95902	IgM+	ASV_3017	Bacteroidetes	Prevotellaceae	Prevotella_9	-
0	0	2.40985e+06	9.63941e+06	-6.38199	IgM+	ASV_302	Bacteroidetes	Prevotellaceae	Prevotella_9	-
0	0	109727	438910	-5.04032	IgM+	ASV_3056	Bacteroidetes	Prevotellaceae	Prevotella_9	-
0	0	165929	663717	-5.21993	IgM+	ASV_3203	Bacteroidetes	Prevotellaceae	Prevotella_9	-
0	0	40185.6	160742	-4.60408	IgM+	ASV_5302	Bacteroidetes	Prevotellaceae	Prevotellaceae_NK3B31_group	-
0	0	355945	1.42378e+06	-5.55138	IgM+	ASV_729	Bacteroidetes	Prevotellaceae	Prevotella_9	-
104352	340801	179468	416132	-0.235484	IgA+/IgM+	ASV_762	Bacteroidetes	Rikenellaceae	Alistipes	putredinis
748445	2.99378e+06	0	0	5.87416	IgA+	ASV_1003	Firmicutes	Ruminococcaceae	-	-
128447	513789	0	0	5.10873	IgA+	ASV_1027	Firmicutes	Ruminococcaceae	Ruminococcus_1	-
505847	1.46928e+06	0	0	5.70402	IgA+	ASV_1059	Firmicutes	Ruminococcaceae	Ruminococcus_1	-
2.26582e+06	4.20144e+06	0	0	6.35523	IgA+	ASV_106	Firmicutes	Ruminococcaceae	Ruminiclostridium_5	-
740567	2.96227e+06	0	0	5.86956	IgA+	ASV_1060	Firmicutes	Ruminococcaceae	Faecalibacterium	-
556294	2.22518e+06	0	0	5.74531	IgA+	ASV_107	Firmicutes	Ruminococcaceae	-	-
194273	777092	0	0	5.28841	IgA+	ASV_1078	Firmicutes	Ruminococcaceae	Ruminococcus_1	-
614985	2.45994e+06	0	0	5.78887	IgA+	ASV_1089	Firmicutes	Ruminococcaceae	Ruminococcaceae_UCG-002	-
256754	1.02702e+06	0	0	5.40952	IgA+	ASV_1124	Firmicutes	Ruminococcaceae	Ruminococcaceae_UCG-002	-
246395	985580	0	0	5.39163	IgA+	ASV_1134	Firmicutes	Ruminococcaceae	Negativibacillus	-
229104	916414	0	0	5.36003	IgA+	ASV_1142	Firmicutes	Ruminococcaceae	-	-
748662	2.99465e+06	0	0	5.87429	IgA+	ASV_1155	Firmicutes	Ruminococcaceae	Ruminococcaceae_UCG-004	-
168746	674985	0	0	5.22724	IgA+	ASV_1173	Firmicutes	Ruminococcaceae	Faecalibacterium	-
222243	888973	0	0	5.34683	IgA+	ASV_1179	Firmicutes	Ruminococcaceae	Ruminococcaceae_UCG-002	-
132062	528249	0	0	5.12078	IgA+	ASV_1209	Firmicutes	Ruminococcaceae	Ruminococcaceae_UCG-005	-
221203	884814	0	0	5.34479	IgA+	ASV_1249	Firmicutes	Ruminococcaceae	Ruminococcaceae_UCG-005	-
353819	1.41528e+06	0	0	5.54878	IgA+	ASV_1252	Firmicutes	Ruminococcaceae	-	-
593366	2.37346e+06	0	0	5.77332	IgA+	ASV_1261	Firmicutes	Ruminococcaceae	Ruminococcus_1	-
353925	614141	0	0	5.54891	IgA+	ASV_1342	Firmicutes	Ruminococcaceae	DTU089	-
186701	746806	0	0	5.27115	IgA+	ASV_1365	Firmicutes	Ruminococcaceae	Faecalibacterium	-
1.11183e+06	4.44732e+06	0	0	6.04604	IgA+	ASV_1373	Firmicutes	Ruminococcaceae	Faecalibacterium	-
373882	1.49553e+06	0	0	5.57274	IgA+	ASV_1389	Firmicutes	Ruminococcaceae	Ruminococcus_1	-
280412	1.12165e+06	0	0	5.4478	IgA+	ASV_1401	Firmicutes	Ruminococcaceae	Oscillospira	-
6.01592e+06	2.00338e+07	0	0	6.7793	IgA+	ASV_142	Firmicutes	Ruminococcaceae	Ruminococcaceae_NK4A214_group	-
422262	1.68905e+06	0	0	5.62558	IgA+	ASV_1442	Firmicutes	Ruminococcaceae	Ruminococcus_1	-
3.63659e+06	1.00373e+07	0	0	6.56069	IgA+	ASV_145	Firmicutes	Ruminococcaceae	Ruminococcus_1	-
256226	1.0249e+06	0	0	5.40862	IgA+	ASV_1453	Firmicutes	Ruminococcaceae	Oscillibacter	-
491923	1.96769e+06	0	0	5.6919	IgA+	ASV_1464	Firmicutes	Ruminococcaceae	Ruminococcaceae_UCG-005	-
301010	1.20404e+06	0	0	5.47858	IgA+	ASV_1510	Firmicutes	Ruminococcaceae	-	-
540226	1.64057e+06	0	0	5.73258	IgA+	ASV_1531	Firmicutes	Ruminococcaceae	Ruminococcaceae_NK4A214_group	-
205430	821721	0	0	5.31267	IgA+	ASV_1547	Firmicutes	Ruminococcaceae	-	-
222703	890813	0	0	5.34773	IgA+	ASV_1559	Firmicutes	Ruminococcaceae	-	-
549650	2.1986e+06	0	0	5.74009	IgA+	ASV_1595	Firmicutes	Ruminococcaceae	Ruminococcaceae_UCG-004	-
549418	1.54367e+06	0	0	5.7399	IgA+	ASV_1654	Firmicutes	Ruminococcaceae	Ruminococcaceae_UCG-002	-
731836	2.92734e+06	0	0	5.86441	IgA+	ASV_1662	Firmicutes	Ruminococcaceae	Ruminococcus_2	-
651550	2.6062e+06	0	0	5.81395	IgA+	ASV_1677	Firmicutes	Ruminococcaceae	Faecalibacterium	-
514364	1.02887e+06	0	0	5.71127	IgA+	ASV_1687	Firmicutes	Ruminococcaceae	Ruminococcaceae_NK4A214_group	-
202284	809135	0	0	5.30596	IgA+	ASV_1713	Firmicutes	Ruminococcaceae	Intestinimonas	butyriciproducens
628689	2.51475e+06	0	0	5.79844	IgA+	ASV_1719	Firmicutes	Ruminococcaceae	Faecalibacterium	-
371306	1.48522e+06	0	0	5.56973	IgA+	ASV_1736	Firmicutes	Ruminococcaceae	Oscillibacter	-
632010	2.52804e+06	0	0	5.80072	IgA+	ASV_1759	Firmicutes	Ruminococcaceae	Faecalibacterium	-
317471	1.26988e+06	0	0	5.5017	IgA+	ASV_1803	Firmicutes	Ruminococcaceae	Negativibacillus	-
327855	1.31142e+06	0	0	5.51568	IgA+	ASV_1811	Firmicutes	Ruminococcaceae	-	-
174223	696891	0	0	5.24111	IgA+	ASV_1820	Firmicutes	Ruminococcaceae	Negativibacillus	-
697232	2.78893e+06	0	0	5.84338	IgA+	ASV_1822	Firmicutes	Ruminococcaceae	Ruminococcaceae_UCG-008	-
592509	2.37004e+06	0	0	5.7727	IgA+	ASV_1828	Firmicutes	Ruminococcaceae	-	-
225154	900614	0	0	5.35248	IgA+	ASV_1839	Firmicutes	Ruminococcaceae	Ruminococcaceae_NK4A214_group	-
450989	1.80396e+06	0	0	5.65417	IgA+	ASV_1851	Firmicutes	Ruminococcaceae	Ruminococcaceae_UCG-002	-
259284	1.03713e+06	0	0	5.41378	IgA+	ASV_1875	Firmicutes	Ruminococcaceae	Ruminococcaceae_UCG-005	-
210090	840359	0	0	5.32241	IgA+	ASV_1880	Firmicutes	Ruminococcaceae	-	-
1.03752e+06	4.15009e+06	0	0	6.016	IgA+	ASV_1887	Firmicutes	Ruminococcaceae	Ruminococcaceae_UCG-005	-
208786	357059	0	0	5.3197	IgA+	ASV_1908	Firmicutes	Ruminococcaceae	-	-
600056	2.40023e+06	0	0	5.77819	IgA+	ASV_1915	Firmicutes	Ruminococcaceae	Ruminococcaceae_UCG-002	-
1.15712e+07	4.62846e+07	0	0	7.06338	IgA+	ASV_193	Firmicutes	Ruminococcaceae	Faecalibacterium	-
438232	1.75293e+06	0	0	5.6417	IgA+	ASV_1934	Firmicutes	Ruminococcaceae	Subdoligranulum	-
247890	991561	0	0	5.39426	IgA+	ASV_1943	Firmicutes	Ruminococcaceae	-	-
308453	1.23381e+06	0	0	5.48919	IgA+	ASV_1956	Firmicutes	Ruminococcaceae	Subdoligranulum	-
8.40368e+06	3.36147e+07	0	0	6.92447	IgA+	ASV_198	Firmicutes	Ruminococcaceae	Ruminococcus_1	-
71779.3	287117	0	0	4.85601	IgA+	ASV_1980	Firmicutes	Ruminococcaceae	Ruminococcaceae_UCG-014	-
767269	2.1295e+06	0	0	5.88495	IgA+	ASV_201	Firmicutes	Ruminococcaceae	Ruminococcaceae_UCG-008	-
293779	1.17511e+06	0	0	5.46802	IgA+	ASV_2024	Firmicutes	Ruminococcaceae	Ruminiclostridium_5	-
82337.3	149833	0	0	4.9156	IgA+	ASV_2058	Firmicutes	Ruminococcaceae	Ruminococcaceae_UCG-010	-
281508	1.12603e+06	0	0	5.44949	IgA+	ASV_2061	Firmicutes	Ruminococcaceae	Ruminococcaceae_UCG-005	-
495394	1.98158e+06	0	0	5.69495	IgA+	ASV_2063	Firmicutes	Ruminococcaceae	Ruminococcaceae_UCG-005	-
438281	1.75313e+06	0	0	5.64175	IgA+	ASV_2066	Firmicutes	Ruminococcaceae	Ruminococcaceae_UCG-005	-
148599	594396	0	0	5.17202	IgA+	ASV_2075	Firmicutes	Ruminococcaceae	-	-
563866	2.25546e+06	0	0	5.75118	IgA+	ASV_2143	Firmicutes	Ruminococcaceae	Ruminococcaceae_UCG-002	-
68001.4	272006	0	0	4.83252	IgA+	ASV_2147	Firmicutes	Ruminococcaceae	Ruminococcus_1	callidus
113336	453343	0	0	5.05437	IgA+	ASV_2148	Firmicutes	Ruminococcaceae	Subdoligranulum	-
462157	1.84863e+06	0	0	5.66479	IgA+	ASV_2163	Firmicutes	Ruminococcaceae	Ruminococcaceae_UCG-002	-
464280	1.85712e+06	0	0	5.66678	IgA+	ASV_2184	Firmicutes	Ruminococcaceae	Faecalibacterium	-
203624	814497	0	0	5.30883	IgA+	ASV_2219	Firmicutes	Ruminococcaceae	Faecalibacterium	-
132225	528900	0	0	5.12132	IgA+	ASV_2229	Firmicutes	Ruminococcaceae	Ruminococcaceae_UCG-014	-
312055	1.24822e+06	0	0	5.49423	IgA+	ASV_2245	Firmicutes	Ruminococcaceae	Candidatus_Soleaferrea	-
541187	2.16475e+06	0	0	5.73335	IgA+	ASV_2275	Firmicutes	Ruminococcaceae	-	-
422657	1.69063e+06	0	0	5.62599	IgA+	ASV_2288	Firmicutes	Ruminococcaceae	-	-
155084	620337	0	0	5.19057	IgA+	ASV_2306	Firmicutes	Ruminococcaceae	Ruminococcaceae_UCG-010	-
2.15016e+06	5.57922e+06	0	0	6.33247	IgA+	ASV_231	Firmicutes	Ruminococcaceae	Ruminococcaceae_UCG-014	-
495394	1.98158e+06	0	0	5.69495	IgA+	ASV_2314	Firmicutes	Ruminococcaceae	Ruminococcaceae_UCG-005	-
186774	330669	0	0	5.27132	IgA+	ASV_2342	Firmicutes	Ruminococcaceae	Ruminiclostridium_5	-
620077	1.9191e+06	0	0	5.79245	IgA+	ASV_2401	Firmicutes	Ruminococcaceae	Ruminococcaceae_UCG-008	-
375256	1.50102e+06	0	0	5.57433	IgA+	ASV_2477	Firmicutes	Ruminococcaceae	-	-
152315	609261	0	0	5.18275	IgA+	ASV_2482	Firmicutes	Ruminococcaceae	Butyricicoccus	-
246856	987422	0	0	5.39244	IgA+	ASV_2501	Firmicutes	Ruminococcaceae	Faecalibacterium	-
3.7226e+06	1.48904e+07	0	0	6.57085	IgA+	ASV_252	Firmicutes	Ruminococcaceae	Ruminococcus_2	-
168570	674279	0	0	5.22678	IgA+	ASV_2527	Firmicutes	Ruminococcaceae	Ruminococcaceae_UCG-010	-
77806.8	136582	0	0	4.89102	IgA+	ASV_2536	Firmicutes	Ruminococcaceae	Butyricicoccus	-
608954	2.43582e+06	0	0	5.78459	IgA+	ASV_2559	Firmicutes	Ruminococcaceae	Flavonifractor	-
222512	890048	0	0	5.34736	IgA+	ASV_2676	Firmicutes	Ruminococcaceae	Ruminiclostridium_6	-
256226	1.0249e+06	0	0	5.40862	IgA+	ASV_2684	Firmicutes	Ruminococcaceae	Intestinimonas	massiliensis
291380	1.16552e+06	0	0	5.46446	IgA+	ASV_2745	Firmicutes	Ruminococcaceae	-	-
539423	2.15769e+06	0	0	5.73193	IgA+	ASV_2758	Firmicutes	Ruminococcaceae	-	-
2.49949e+06	7.44487e+06	0	0	6.39785	IgA+	ASV_277	Firmicutes	Ruminococcaceae	-	-
270593	1.08237e+06	0	0	5.43232	IgA+	ASV_2839	Firmicutes	Ruminococcaceae	Ruminococcaceae_UCG-002	-
296255	1.18502e+06	0	0	5.47167	IgA+	ASV_2862	Firmicutes	Ruminococcaceae	-	-
505709	2.02284e+06	0	0	5.7039	IgA+	ASV_2869	Firmicutes	Ruminococcaceae	Ruminococcaceae_UCG-010	-
192611	770443	0	0	5.28468	IgA+	ASV_2887	Firmicutes	Ruminococcaceae	Ruminococcaceae_UCG-005	-
147596	590386	0	0	5.16908	IgA+	ASV_2904	Firmicutes	Ruminococcaceae	Subdoligranulum	-
161409	645638	0	0	5.20793	IgA+	ASV_2912	Firmicutes	Ruminococcaceae	Ruminiclostridium_9	-
303732	1.21493e+06	0	0	5.48249	IgA+	ASV_3105	Firmicutes	Ruminococcaceae	Ruminococcus_1	-
3.47928e+06	1.39171e+07	0	0	6.54149	IgA+	ASV_323	Firmicutes	Ruminococcaceae	Ruminococcaceae_UCG-002	-
179081	716324	0	0	5.25305	IgA+	ASV_3246	Firmicutes	Ruminococcaceae	Ruminococcaceae_UCG-014	-
344392	1.37757e+06	0	0	5.53705	IgA+	ASV_3291	Firmicutes	Ruminococcaceae	Ruminococcaceae_UCG-002	-
401924	1.60769e+06	0	0	5.60414	IgA+	ASV_330	Firmicutes	Ruminococcaceae	Faecalibacterium	-
418197	1.67279e+06	0	0	5.62138	IgA+	ASV_3326	Firmicutes	Ruminococcaceae	Ruminococcaceae_UCG-005	-
182055	728221	0	0	5.26021	IgA+	ASV_3351	Firmicutes	Ruminococcaceae	-	-
1.61554e+06	6.46216e+06	0	0	6.20832	IgA+	ASV_347	Firmicutes	Ruminococcaceae	Ruminococcus_2	bromii
148037	347156	0	0	5.17037	IgA+	ASV_3508	Firmicutes	Ruminococcaceae	Candidatus_Soleaferrea	-
193553	774212	0	0	5.2868	IgA+	ASV_3599	Firmicutes	Ruminococcaceae	Candidatus_Soleaferrea	-
202284	809135	0	0	5.30596	IgA+	ASV_3710	Firmicutes	Ruminococcaceae	Anaerotruncus	-
173803	695211	0	0	5.24006	IgA+	ASV_3781	Firmicutes	Ruminococcaceae	-	-
242114	968457	0	0	5.38402	IgA+	ASV_3869	Firmicutes	Ruminococcaceae	Ruminococcaceae_UCG-002	-
276454	1.10582e+06	0	0	5.44163	IgA+	ASV_3925	Firmicutes	Ruminococcaceae	-	-
242114	968457	0	0	5.38402	IgA+	ASV_3943	Firmicutes	Ruminococcaceae	Ruminococcaceae_UCG-014	-
400038	1.60015e+06	0	0	5.6021	IgA+	ASV_407	Firmicutes	Ruminococcaceae	Faecalibacterium	-
303393	1.21357e+06	0	0	5.48201	IgA+	ASV_4097	Firmicutes	Ruminococcaceae	-	-
295193	1.18077e+06	0	0	5.47011	IgA+	ASV_4160	Firmicutes	Ruminococcaceae	Ruminococcaceae_UCG-002	-
286993	1.14797e+06	0	0	5.45787	IgA+	ASV_4217	Firmicutes	Ruminococcaceae	-	-
2.15095e+06	8.6038e+06	0	0	6.33263	IgA+	ASV_423	Firmicutes	Ruminococcaceae	Ruminococcaceae_NK4A214_group	-
105780	423120	0	0	5.02441	IgA+	ASV_4265	Firmicutes	Ruminococcaceae	Ruminococcaceae_UCG-005	-
317800	1.2712e+06	0	0	5.50216	IgA+	ASV_4301	Firmicutes	Ruminococcaceae	-	-
244467	977870	0	0	5.38822	IgA+	ASV_4369	Firmicutes	Ruminococcaceae	CAG-352	-
663371	2.65349e+06	0	0	5.82176	IgA+	ASV_448	Firmicutes	Ruminococcaceae	Ruminococcaceae_NK4A214_group	-
205430	821721	0	0	5.31267	IgA+	ASV_4702	Firmicutes	Ruminococcaceae	Ruminococcaceae_UCG-014	-
1.00943e+06	4.0377e+06	0	0	6.00407	IgA+	ASV_500	Firmicutes	Ruminococcaceae	Faecalibacterium	-
196795	787181	0	0	5.29402	IgA+	ASV_5055	Firmicutes	Ruminococcaceae	Ruminococcaceae_UCG-002	-
188595	754382	0	0	5.27553	IgA+	ASV_5154	Firmicutes	Ruminococcaceae	Ruminococcaceae_UCG-002	-
168746	674985	0	0	5.22724	IgA+	ASV_5174	Firmicutes	Ruminococcaceae	-	-
474007	1.89603e+06	0	0	5.67579	IgA+	ASV_527	Firmicutes	Ruminococcaceae	Ruminiclostridium_9	-
596130	2.38452e+06	0	0	5.77534	IgA+	ASV_539	Firmicutes	Ruminococcaceae	Ruminiclostridium_9	-
3.69655e+06	1.26667e+07	0	0	6.5678	IgA+	ASV_544	Firmicutes	Ruminococcaceae	-	-
638158	1.85963e+06	0	0	5.80493	IgA+	ASV_559	Firmicutes	Ruminococcaceae	CAG-352	-
5.1616e+06	2.06464e+07	0	0	6.71278	IgA+	ASV_645	Firmicutes	Ruminococcaceae	-	-
2.1647e+06	4.4895e+06	0	0	6.3354	IgA+	ASV_655	Firmicutes	Ruminococcaceae	-	-
1.18633e+06	4.74534e+06	0	0	6.07421	IgA+	ASV_677	Firmicutes	Ruminococcaceae	Subdoligranulum	-
460899	1.84359e+06	0	0	5.66361	IgA+	ASV_682	Firmicutes	Ruminococcaceae	Ruminococcus_1	-
1.31782e+06	3.63045e+06	0	0	6.11986	IgA+	ASV_699	Firmicutes	Ruminococcaceae	Ruminococcaceae_UCG-014	-
3.32357e+06	1.32943e+07	0	0	6.5216	IgA+	ASV_705	Firmicutes	Ruminococcaceae	Ruminococcaceae_UCG-005	-
940174	2.90749e+06	0	0	5.97321	IgA+	ASV_707	Firmicutes	Ruminococcaceae	Ruminococcaceae_UCG-005	-
1.10297e+06	4.41189e+06	0	0	6.04256	IgA+	ASV_744	Firmicutes	Ruminococcaceae	Ruminococcaceae_UCG-014	-
707139	2.82856e+06	0	0	5.84951	IgA+	ASV_752	Firmicutes	Ruminococcaceae	Ruminococcaceae_UCG-005	-
454074	749862	0	0	5.65713	IgA+	ASV_764	Firmicutes	Ruminococcaceae	UBA1819	-
562901	2.2516e+06	0	0	5.75043	IgA+	ASV_824	Firmicutes	Ruminococcaceae	-	-
464824	1.8593e+06	0	0	5.66729	IgA+	ASV_828	Firmicutes	Ruminococcaceae	-	-
235998	943991	0	0	5.37291	IgA+	ASV_835	Firmicutes	Ruminococcaceae	Ruminococcaceae_UCG-003	-
436015	691732	0	0	5.6395	IgA+	ASV_842	Firmicutes	Ruminococcaceae	Ruminiclostridium_9	-
654011	2.00691e+06	0	0	5.81559	IgA+	ASV_848	Firmicutes	Ruminococcaceae	Ruminococcaceae_UCG-004	-
1.70243e+07	3.7454e+07	0	0	7.23107	IgA+	ASV_85	Firmicutes	Ruminococcaceae	-	-
217253	869014	0	0	5.33697	IgA+	ASV_876	Firmicutes	Ruminococcaceae	-	-
607465	2.42986e+06	0	0	5.78352	IgA+	ASV_910	Firmicutes	Ruminococcaceae	-	-
182891	731565	0	0	5.2622	IgA+	ASV_913	Firmicutes	Ruminococcaceae	Ruminococcus_1	-
160030	640119	0	0	5.2042	IgA+	ASV_918	Firmicutes	Ruminococcaceae	-	-
402761	1.61104e+06	0	0	5.60505	IgA+	ASV_930	Firmicutes	Ruminococcaceae	Ruminococcaceae_UCG-004	-
194322	777288	0	0	5.28852	IgA+	ASV_947	Firmicutes	Ruminococcaceae	Ruminococcus_2	-
331490	1.32596e+06	0	0	5.52047	IgA+	ASV_991	Firmicutes	Ruminococcaceae	-	-
666729	2.66692e+06	0	0	5.82395	IgA+	ASV_995	Firmicutes	Ruminococcaceae	Ruminococcaceae_NK4A214_group	-
2.57291e+07	3.17102e+07	2.27176e+07	3.58665e+07	0.054061	IgA+/IgM+	ASV_10	Firmicutes	Ruminococcaceae	Faecalibacterium	-
1.03449e+06	4.13795e+06	158990	635959	0.813354	IgA+/IgM+	ASV_1000	Firmicutes	Ruminococcaceae	Ruminococcaceae_UCG-014	-
316249	1.265e+06	194490	777962	0.211131	IgA+/IgM+	ASV_1008	Firmicutes	Ruminococcaceae	Ruminococcus_1	-
626792	1.46435e+06	176123	393083	0.551306	IgA+/IgM+	ASV_1035	Firmicutes	Ruminococcaceae	-	-
774337	2.28183e+06	199548	798191	0.588882	IgA+/IgM+	ASV_1037	Firmicutes	Ruminococcaceae	Ruminococcaceae_NK4A214_group	-
483997	839067	150976	566110	0.505933	IgA+/IgM+	ASV_1069	Firmicutes	Ruminococcaceae	Ruminococcaceae_UCG-003	-
188595	754382	934433	3.73773e+06	-0.695015	IgA+/IgM+	ASV_1082	Firmicutes	Ruminococcaceae	Butyricicoccus	-
2.2744e+06	6.99277e+06	7.9726e+06	2.27199e+07	-0.544733	IgA+/IgM+	ASV_110	Firmicutes	Ruminococcaceae	Ruminococcaceae_UCG-002	-
458510	955645	390240	1.12063e+06	0.0700164	IgA+/IgM+	ASV_1104	Firmicutes	Ruminococcaceae	Subdoligranulum	-
5.18519e+06	1.0992e+07	1.53057e+06	4.01428e+06	0.529911	IgA+/IgM+	ASV_111	Firmicutes	Ruminococcaceae	Ruminococcaceae_UCG-002	-
1.97406e+06	3.64553e+06	1.75717e+06	4.14836e+06	0.0505468	IgA+/IgM+	ASV_113	Firmicutes	Ruminococcaceae	Ruminococcaceae_UCG-002	bacterium
203750	814999	78282.8	313131	0.415427	IgA+/IgM+	ASV_1144	Firmicutes	Ruminococcaceae	Ruminococcaceae_UCG-005	-
1.94705e+06	2.60284e+06	1.30514e+06	1.89392e+06	0.17372	IgA+/IgM+	ASV_119	Firmicutes	Ruminococcaceae	Ruminococcaceae_UCG-013	-
3.14048e+06	3.70261e+06	1.74522e+06	5.0905e+06	0.255147	IgA+/IgM+	ASV_123	Firmicutes	Ruminococcaceae	Faecalibacterium	-
2.70336e+06	6.90765e+06	7.25342e+06	2.40558e+07	-0.428639	IgA+/IgM+	ASV_131	Firmicutes	Ruminococcaceae	-	-
368890	704299	229281	788983	0.206529	IgA+/IgM+	ASV_1399	Firmicutes	Ruminococcaceae	-	-
3.71361e+06	6.34972e+06	1.06905e+06	2.28618e+06	0.540798	IgA+/IgM+	ASV_140	Firmicutes	Ruminococcaceae	Ruminococcaceae_UCG-002	-
118595	229073	396764	1.17435e+06	-0.524464	IgA+/IgM+	ASV_1428	Firmicutes	Ruminococcaceae	-	-
163996	655984	1.38538e+06	5.40269e+06	-0.926733	IgA+/IgM+	ASV_1455	Firmicutes	Ruminococcaceae	-	-
249339	997354	128461	513846	0.288015	IgA+/IgM+	ASV_1485	Firmicutes	Ruminococcaceae	Ruminiclostridium_9	-
4.56269e+07	4.84904e+07	2.89669e+07	4.73452e+07	0.197319	IgA+/IgM+	ASV_15	Firmicutes	Ruminococcaceae	Faecalibacterium	CM04-06
3.21215e+06	3.95248e+06	1.01704e+06	2.67543e+06	0.499458	IgA+/IgM+	ASV_155	Firmicutes	Ruminococcaceae	Ruminococcaceae_UCG-005	-
681553	1.16813e+06	97424.5	215182	0.844828	IgA+/IgM+	ASV_156	Firmicutes	Ruminococcaceae	Ruminococcaceae_UCG-004	-
2.75536e+06	3.87433e+06	1.65035e+06	5.3708e+06	0.222603	IgA+/IgM+	ASV_158	Firmicutes	Ruminococcaceae	Faecalibacterium	-
335301	1.3412e+06	69583.2	278333	0.682925	IgA+/IgM+	ASV_1610	Firmicutes	Ruminococcaceae	Ruminococcaceae_UCG-002	-
246884	453811	31457.1	97891.5	0.894762	IgA+/IgM+	ASV_1622	Firmicutes	Ruminococcaceae	-	-
1.01514e+07	2.58132e+07	1.16875e+06	2.31403e+06	0.938803	IgA+/IgM+	ASV_166	Firmicutes	Ruminococcaceae	Ruminococcaceae_NK4A214_group	-
173781	695126	123378	338509	0.148765	IgA+/IgM+	ASV_1686	Firmicutes	Ruminococcaceae	Faecalibacterium	-
1.1961e+06	2.10069e+06	1.08636e+06	1.94632e+06	0.0417932	IgA+/IgM+	ASV_170	Firmicutes	Ruminococcaceae	Butyricicoccus	-
509671	2.03868e+06	112404	449615	0.656506	IgA+/IgM+	ASV_1760	Firmicutes	Ruminococcaceae	-	-
293779	1.17511e+06	202575	810298	0.161435	IgA+/IgM+	ASV_179	Firmicutes	Ruminococcaceae	Ruminococcus_1	callidus
1.5695e+07	2.28896e+07	7.89511e+06	1.74833e+07	0.298404	IgA+/IgM+	ASV_18	Firmicutes	Ruminococcaceae	Subdoligranulum	-
155796	623185	852527	3.34054e+06	-0.738149	IgA+/IgM+	ASV_1865	Firmicutes	Ruminococcaceae	Butyricicoccus	-
1.85371e+07	3.09506e+07	1.38865e+07	2.34797e+07	0.125447	IgA+/IgM+	ASV_19	Firmicutes	Ruminococcaceae	Subdoligranulum	-
1.04268e+07	2.99556e+07	85270.1	341081	2.08735	IgA+/IgM+	ASV_191	Firmicutes	Ruminococcaceae	-	-
311800	681497	296098	517571	0.0224409	IgA+/IgM+	ASV_194	Firmicutes	Ruminococcaceae	Ruminococcus_2	bromii
133358	533433	909842	3.63937e+06	-0.833944	IgA+/IgM+	ASV_1952	Firmicutes	Ruminococcaceae	Butyricicoccus	-
168211	672845	436203	1.50504e+06	-0.413832	IgA+/IgM+	ASV_1978	Firmicutes	Ruminococcaceae	Subdoligranulum	-
2.96184e+06	1.18474e+07	434393	1.73757e+06	0.833678	IgA+/IgM+	ASV_200	Firmicutes	Ruminococcaceae	Faecalibacterium	prausnitzii
1.33599e+06	2.139e+06	1.36817e+06	2.209e+06	-0.0103384	IgA+/IgM+	ASV_210	Firmicutes	Ruminococcaceae	Ruminococcaceae_UCG-002	bacterium
664125	1.80644e+06	1.95111e+06	6.1421e+06	-0.468032	IgA+/IgM+	ASV_218	Firmicutes	Ruminococcaceae	Intestinimonas	-
136098	277012	377831	1.47346e+06	-0.443445	IgA+/IgM+	ASV_2193	Firmicutes	Ruminococcaceae	-	-
550596	1.1078e+06	1.62829e+06	3.31327e+06	-0.470897	IgA+/IgM+	ASV_220	Firmicutes	Ruminococcaceae	Subdoligranulum	-
207782	831129	250259	1.00103e+06	-0.0807806	IgA+/IgM+	ASV_2427	Firmicutes	Ruminococcaceae	Ruminococcaceae_NK4A214_group	-
158002	632010	173340	693362	-0.0402357	IgA+/IgM+	ASV_245	Firmicutes	Ruminococcaceae	Ruminococcaceae_NK4A214_group	-
1.70835e+06	6.08825e+06	347064	1.38826e+06	0.692167	IgA+/IgM+	ASV_249	Firmicutes	Ruminococcaceae	Faecalibacterium	-
2.05749e+06	5.47515e+06	196870	781096	1.01916	IgA+/IgM+	ASV_254	Firmicutes	Ruminococcaceae	Ruminococcus_2	-
1.0102e+06	3.95418e+06	1.96147e+06	4.0538e+06	-0.288173	IgA+/IgM+	ASV_255	Firmicutes	Ruminococcaceae	Faecalibacterium	-
2.17939e+06	4.37183e+06	546039	2.02017e+06	0.60111	IgA+/IgM+	ASV_268	Firmicutes	Ruminococcaceae	Ruminococcaceae_UCG-005	-
765836	1.71683e+06	1.15906e+06	2.73086e+06	-0.179969	IgA+/IgM+	ASV_274	Firmicutes	Ruminococcaceae	Ruminococcaceae_UCG-002	-
2.17171e+06	5.77172e+06	136828	480429	1.20062	IgA+/IgM+	ASV_275	Firmicutes	Ruminococcaceae	Ruminococcaceae_UCG-014	-
4.03191e+06	1.61276e+07	1.0591e+06	3.43359e+06	0.580573	IgA+/IgM+	ASV_280	Firmicutes	Ruminococcaceae	Ruminococcus_2	-
2.64787e+06	8.00379e+06	241804	525383	1.03943	IgA+/IgM+	ASV_283	Firmicutes	Ruminococcaceae	Ruminococcaceae_UCG-002	-
3.92513e+06	1.57005e+07	736545	2.94618e+06	0.726655	IgA+/IgM+	ASV_284	Firmicutes	Ruminococcaceae	Ruminococcaceae_UCG-014	-
1.79819e+07	3.23458e+07	3.34626e+07	1.12128e+08	-0.269725	IgA+/IgM+	ASV_29	Firmicutes	Ruminococcaceae	Faecalibacterium	-
1.14251e+06	3.83053e+06	1.43524e+06	3.18461e+06	-0.0990639	IgA+/IgM+	ASV_290	Firmicutes	Ruminococcaceae	Subdoligranulum	-
792374	3.16949e+06	720481	2.22755e+06	0.0413073	IgA+/IgM+	ASV_292	Firmicutes	Ruminococcaceae	Ruminococcaceae_UCG-002	-
2.16035e+06	3.48289e+06	157240	390908	1.13796	IgA+/IgM+	ASV_296	Firmicutes	Ruminococcaceae	Ruminiclostridium_9	-
2.48827e+06	7.74746e+06	296442	837468	0.923956	IgA+/IgM+	ASV_297	Firmicutes	Ruminococcaceae	-	-
1.69873e+08	2.67295e+08	1.06424e+08	3.24583e+08	0.203084	IgA+/IgM+	ASV_3	Firmicutes	Ruminococcaceae	Faecalibacterium	prausnitzii
1.52409e+06	6.09637e+06	983066	3.09121e+06	0.190429	IgA+/IgM+	ASV_307	Firmicutes	Ruminococcaceae	Ruminococcaceae_UCG-002	-
1.08537e+07	4.01201e+07	2.77112e+07	7.51422e+07	-0.407077	IgA+/IgM+	ASV_31	Firmicutes	Ruminococcaceae	Faecalibacterium	prausnitzii
857972	2.43159e+06	1.61488e+06	5.73119e+06	-0.274667	IgA+/IgM+	ASV_326	Firmicutes	Ruminococcaceae	Ruminiclostridium_6	-
864321	1.74175e+06	1.30275e+06	3.29642e+06	-0.178186	IgA+/IgM+	ASV_342	Firmicutes	Ruminococcaceae	Subdoligranulum	-
571330	1.05886e+06	413355	1.21205e+06	0.140564	IgA+/IgM+	ASV_349	Firmicutes	Ruminococcaceae	DTU089	-
540923	1.35048e+06	459661	730470	0.0706977	IgA+/IgM+	ASV_351	Firmicutes	Ruminococcaceae	Ruminococcaceae_UCG-013	-
1.17369e+07	4.47137e+07	2.37816e+07	7.30884e+07	-0.306686	IgA+/IgM+	ASV_36	Firmicutes	Ruminococcaceae	Faecalibacterium	prausnitzii
7.62857e+06	2.79459e+07	215821	516583	1.54835	IgA+/IgM+	ASV_367	Firmicutes	Ruminococcaceae	Ruminococcaceae_UCG-005	-
548877	2.19551e+06	179717	426829	0.484883	IgA+/IgM+	ASV_386	Firmicutes	Ruminococcaceae	Ruminococcaceae_UCG-002	-
580373	2.32149e+06	794298	2.51718e+06	-0.136276	IgA+/IgM+	ASV_397	Firmicutes	Ruminococcaceae	Faecalibacterium	-
1.34725e+08	3.2537e+08	1.75435e+08	4.99113e+08	-0.114668	IgA+/IgM+	ASV_4	Firmicutes	Ruminococcaceae	Faecalibacterium	prausnitzii
2.32149e+06	5.0354e+06	611032	1.36685e+06	0.579702	IgA+/IgM+	ASV_40	Firmicutes	Ruminococcaceae	Ruminococcus_1	-
706427	2.82571e+06	679672	2.36395e+06	0.0167677	IgA+/IgM+	ASV_412	Firmicutes	Ruminococcaceae	Subdoligranulum	-
543640	1.8576e+06	1.0714e+06	2.62477e+06	-0.29464	IgA+/IgM+	ASV_418	Firmicutes	Ruminococcaceae	Butyricicoccus	-
1.14582e+06	2.0317e+06	1.14548e+06	4.02009e+06	0.000132207	IgA+/IgM+	ASV_420	Firmicutes	Ruminococcaceae	Butyricicoccus	-
318482	825808	440054	1.34579e+06	-0.14042	IgA+/IgM+	ASV_441	Firmicutes	Ruminococcaceae	Oscillibacter	-
1.27761e+06	4.17796e+06	235035	673975	0.735264	IgA+/IgM+	ASV_458	Firmicutes	Ruminococcaceae	Negativibacillus	-
1.37976e+06	3.82486e+06	286038	870334	0.683377	IgA+/IgM+	ASV_495	Firmicutes	Ruminococcaceae	Ruminococcaceae_UCG-002	-
271279	498714	288923	539221	-0.0273653	IgA+/IgM+	ASV_505	Firmicutes	Ruminococcaceae	Ruminiclostridium_5	-
1.15093e+06	3.1047e+06	152704	470508	0.877196	IgA+/IgM+	ASV_517	Firmicutes	Ruminococcaceae	Ruminococcaceae_UCG-005	-
2.03295e+07	3.31935e+07	2.93877e+06	5.38744e+06	0.839962	IgA+/IgM+	ASV_52	Firmicutes	Ruminococcaceae	Faecalibacterium	prausnitzii
1.39284e+06	5.57136e+06	1.62549e+06	4.59429e+06	-0.0670817	IgA+/IgM+	ASV_546	Firmicutes	Ruminococcaceae	Faecalibacterium	-
983638	3.14231e+06	83874.4	335498	1.0692	IgA+/IgM+	ASV_549	Firmicutes	Ruminococcaceae	Ruminococcaceae_NK4A214_group	-
3.68916e+07	1.05829e+08	346681	1.38672e+06	2.027	IgA+/IgM+	ASV_56	Firmicutes	Ruminococcaceae	Ruminococcaceae_UCG-002	-
7.70202e+06	2.32158e+07	2.723e+07	1.0892e+08	-0.548442	IgA+/IgM+	ASV_57	Firmicutes	Ruminococcaceae	Faecalibacterium	prausnitzii
4.92754e+06	1.73259e+07	431465	877348	1.05768	IgA+/IgM+	ASV_602	Firmicutes	Ruminococcaceae	Subdoligranulum	-
297528	689353	44075.9	155731	0.829319	IgA+/IgM+	ASV_619	Firmicutes	Ruminococcaceae	Ruminococcaceae_UCG-002	-
303426	1.2137e+06	638378	2.3657e+06	-0.323025	IgA+/IgM+	ASV_621	Firmicutes	Ruminococcaceae	Ruminococcaceae_UCG-005	-
861647	1.70467e+06	52960.2	184980	1.21137	IgA+/IgM+	ASV_622	Firmicutes	Ruminococcaceae	Intestinimonas	-
606634	2.42654e+06	296356	1.18542e+06	0.311112	IgA+/IgM+	ASV_627	Firmicutes	Ruminococcaceae	-	-
6.29768e+06	8.10674e+06	3.16176e+06	5.64902e+06	0.299252	IgA+/IgM+	ASV_63	Firmicutes	Ruminococcaceae	Subdoligranulum	-
441127	1.00461e+06	227757	548073	0.287091	IgA+/IgM+	ASV_634	Firmicutes	Ruminococcaceae	Ruminococcaceae_UCG-005	-
376149	684666	176696	382641	0.328133	IgA+/IgM+	ASV_637	Firmicutes	Ruminococcaceae	Ruminococcaceae_UCG-013	-
5.76785e+06	1.47357e+07	3.18978e+06	6.57386e+06	0.257253	IgA+/IgM+	ASV_64	Firmicutes	Ruminococcaceae	Subdoligranulum	-
596476	979993	181247	393382	0.517321	IgA+/IgM+	ASV_664	Firmicutes	Ruminococcaceae	Ruminococcaceae_NK4A214_group	-
184597	321210	179468	453449	0.0122383	IgA+/IgM+	ASV_670	Firmicutes	Ruminococcaceae	Ruminococcaceae_UCG-002	-
4.98678e+06	1.8168e+07	5.39061e+06	1.4852e+07	-0.0338173	IgA+/IgM+	ASV_68	Firmicutes	Ruminococcaceae	Faecalibacterium	-
1.54931e+06	1.95053e+06	981390	3.83117e+06	0.198296	IgA+/IgM+	ASV_680	Firmicutes	Ruminococcaceae	-	-
183829	735314	242940	971761	-0.121086	IgA+/IgM+	ASV_698	Firmicutes	Ruminococcaceae	Subdoligranulum	-
173781	695126	364042	907019	-0.321147	IgA+/IgM+	ASV_719	Firmicutes	Ruminococcaceae	Faecalibacterium	-
243614	578062	92769.9	255262	0.419292	IgA+/IgM+	ASV_725	Firmicutes	Ruminococcaceae	Ruminiclostridium_5	-
939898	2.47203e+06	285240	728775	0.51787	IgA+/IgM+	ASV_758	Firmicutes	Ruminococcaceae	Ruminiclostridium_6	-
3.92055e+06	1.56822e+07	39535.4	158142	1.99635	IgA+/IgM+	ASV_761	Firmicutes	Ruminococcaceae	Ruminococcaceae_UCG-014	-
410860	1.64344e+06	284136	698384	0.160167	IgA+/IgM+	ASV_773	Firmicutes	Ruminococcaceae	Faecalibacterium	-
266314	801751	984298	2.24633e+06	-0.567732	IgA+/IgM+	ASV_774	Firmicutes	Ruminococcaceae	Subdoligranulum	-
626333	1.2967e+06	83790.7	290000	0.873605	IgA+/IgM+	ASV_782	Firmicutes	Ruminococcaceae	-	-
6.47819e+06	1.16688e+07	2.77127e+06	7.96176e+06	0.368775	IgA+/IgM+	ASV_82	Firmicutes	Ruminococcaceae	Faecalibacterium	-
494240	893656	47123.2	188493	1.02069	IgA+/IgM+	ASV_826	Firmicutes	Ruminococcaceae	Ruminococcaceae_UCG-002	-
3.42503e+06	1.33539e+07	9.84624e+06	2.88091e+07	-0.458606	IgA+/IgM+	ASV_83	Firmicutes	Ruminococcaceae	Faecalibacterium	CM04-06
233540	565702	592450	2.05325e+06	-0.40429	IgA+/IgM+	ASV_843	Firmicutes	Ruminococcaceae	Faecalibacterium	-
263219	621323	1.01357e+06	2.21376e+06	-0.585535	IgA+/IgM+	ASV_865	Firmicutes	Ruminococcaceae	Subdoligranulum	-
718586	2.87434e+06	67686.1	270744	1.02597	IgA+/IgM+	ASV_875	Firmicutes	Ruminococcaceae	Ruminococcus_1	-
1.1679e+07	3.30567e+07	1.04156e+06	2.21842e+06	1.04972	IgA+/IgM+	ASV_88	Firmicutes	Ruminococcaceae	Subdoligranulum	-
189106	415558	444735	1.44272e+06	-0.371395	IgA+/IgM+	ASV_905	Firmicutes	Ruminococcaceae	Butyricicoccus	-
373403	1.49361e+06	139081	296133	0.428909	IgA+/IgM+	ASV_911	Firmicutes	Ruminococcaceae	Faecalibacterium	-
190512	762047	1.65578e+06	6.62312e+06	-0.939079	IgA+/IgM+	ASV_962	Firmicutes	Ruminococcaceae	Ruminococcaceae_UCG-014	-
2.23668e+06	5.43351e+06	3.30224e+06	1.22694e+07	-0.169205	IgA+/IgM+	ASV_97	Firmicutes	Ruminococcaceae	Ruminococcus_1	bicirculans
1.19544e+06	2.57232e+06	1.48404e+06	3.60756e+06	-0.0939196	IgA+/IgM+	ASV_98	Firmicutes	Ruminococcaceae	-	-
28887.4	115549	817942	2.73369e+06	-1.452	IgA+/IgM+	ASV_983	Firmicutes	Ruminococcaceae	-	-
409675	1.6387e+06	32911.3	131645	1.09508	IgA+/IgM+	ASV_984	Firmicutes	Ruminococcaceae	Ruminococcaceae_UCG-005	-
0	0	105944	423776	-5.02508	IgM+	ASV_1031	Firmicutes	Ruminococcaceae	Ruminococcus_1	-
0	0	165258	661033	-5.21817	IgM+	ASV_1077	Firmicutes	Ruminococcaceae	Faecalibacterium	-
0	0	2.5574e+06	1.02296e+07	-6.4078	IgM+	ASV_1102	Firmicutes	Ruminococcaceae	Faecalibacterium	-
0	0	5.508e+06	2.2032e+07	-6.74099	IgM+	ASV_1131	Firmicutes	Ruminococcaceae	Ruminococcaceae_UCG-005	-
0	0	2.58601e+06	1.0344e+07	-6.41263	IgM+	ASV_1187	Firmicutes	Ruminococcaceae	Ruminococcaceae_UCG-002	-
0	0	338826	1.35531e+06	-5.52998	IgM+	ASV_1195	Firmicutes	Ruminococcaceae	Ruminococcus_2	bromii
0	0	89962.5	359850	-4.95407	IgM+	ASV_1199	Firmicutes	Ruminococcaceae	Ruminococcus_2	-
0	0	273132	1.02541e+06	-5.43637	IgM+	ASV_1201	Firmicutes	Ruminococcaceae	-	-
0	0	939107	3.53319e+06	-5.97272	IgM+	ASV_1202	Firmicutes	Ruminococcaceae	Faecalibacterium	-
0	0	275799	1.10319e+06	-5.44059	IgM+	ASV_1214	Firmicutes	Ruminococcaceae	Ruminococcus_1	-
0	0	710587	2.84235e+06	-5.85162	IgM+	ASV_1253	Firmicutes	Ruminococcaceae	Ruminococcaceae_UCG-010	-
0	0	115080	460320	-5.061	IgM+	ASV_1256	Firmicutes	Ruminococcaceae	-	-
0	0	145712	582846	-5.1635	IgM+	ASV_1282	Firmicutes	Ruminococcaceae	-	-
0	0	194490	777962	-5.2889	IgM+	ASV_1356	Firmicutes	Ruminococcaceae	Faecalibacterium	-
0	0	230160	920640	-5.36203	IgM+	ASV_1402	Firmicutes	Ruminococcaceae	Faecalibacterium	-
0	0	567804	2.06211e+06	-5.7542	IgM+	ASV_1418	Firmicutes	Ruminococcaceae	Ruminococcaceae_UCG-014	-
0	0	471025	1.8841e+06	-5.67304	IgM+	ASV_1426	Firmicutes	Ruminococcaceae	Butyricicoccus	-
0	0	103064	412257	-5.01311	IgM+	ASV_1436	Firmicutes	Ruminococcaceae	Ruminococcaceae_UCG-002	-
0	0	786119	2.31814e+06	-5.89549	IgM+	ASV_1467	Firmicutes	Ruminococcaceae	Faecalibacterium	-
0	0	115503	462012	-5.0626	IgM+	ASV_1479	Firmicutes	Ruminococcaceae	Faecalibacterium	-
0	0	43383.1	173532	-4.63733	IgM+	ASV_1483	Firmicutes	Ruminococcaceae	Faecalibacterium	-
0	0	204165	816659	-5.30998	IgM+	ASV_1548	Firmicutes	Ruminococcaceae	Faecalibacterium	-
0	0	1.76159e+06	4.90948e+06	-6.24591	IgM+	ASV_1598	Firmicutes	Ruminococcaceae	Ruminococcaceae_UCG-002	-
0	0	881568	3.3371e+06	-5.94526	IgM+	ASV_1676	Firmicutes	Ruminococcaceae	-	-
0	0	146510	586042	-5.16587	IgM+	ASV_1679	Firmicutes	Ruminococcaceae	Ruminiclostridium_9	-
0	0	159927	639709	-5.20393	IgM+	ASV_1697	Firmicutes	Ruminococcaceae	Oscillospira	-
0	0	35903.2	143613	-4.55515	IgM+	ASV_1717	Firmicutes	Ruminococcaceae	-	-
0	0	338774	1.00921e+06	-5.52991	IgM+	ASV_1764	Firmicutes	Ruminococcaceae	Butyricicoccus	-
0	0	434788	1.73915e+06	-5.63828	IgM+	ASV_1776	Firmicutes	Ruminococcaceae	Ruminococcaceae_UCG-005	-
0	0	162157	648629	-5.20994	IgM+	ASV_1777	Firmicutes	Ruminococcaceae	Ruminococcaceae_UCG-005	-
0	0	562987	1.66769e+06	-5.7505	IgM+	ASV_1837	Firmicutes	Ruminococcaceae	Ruminococcaceae_UCG-005	-
0	0	66907	267628	-4.82548	IgM+	ASV_1864	Firmicutes	Ruminococcaceae	Intestinimonas	-
0	0	2.02988e+06	8.11951e+06	-6.30747	IgM+	ASV_1869	Firmicutes	Ruminococcaceae	Faecalibacterium	-
0	0	20558.4	82233.6	-4.31301	IgM+	ASV_1935	Firmicutes	Ruminococcaceae	Ruminococcaceae_NK4A214_group	-
0	0	127295	509179	-5.10481	IgM+	ASV_1967	Firmicutes	Ruminococcaceae	-	-
0	0	420072	1.68029e+06	-5.62333	IgM+	ASV_1993	Firmicutes	Ruminococcaceae	Subdoligranulum	-
0	0	97340.7	389363	-4.9883	IgM+	ASV_2018	Firmicutes	Ruminococcaceae	Ruminiclostridium_6	-
0	0	47492.1	189968	-4.67663	IgM+	ASV_2030	Firmicutes	Ruminococcaceae	Faecalibacterium	-
0	0	177795	506752	-5.24992	IgM+	ASV_2073	Firmicutes	Ruminococcaceae	Butyricicoccus	-
0	0	29919.3	119677	-4.47597	IgM+	ASV_2107	Firmicutes	Ruminococcaceae	Ruminiclostridium_6	-
0	0	71078.8	284315	-4.85175	IgM+	ASV_2117	Firmicutes	Ruminococcaceae	Ruminococcaceae_UCG-013	-
0	0	102814	411257	-5.01206	IgM+	ASV_2133	Firmicutes	Ruminococcaceae	Ruminococcus_2	-
0	0	47123.2	188493	-4.67324	IgM+	ASV_2141	Firmicutes	Ruminococcaceae	Ruminococcaceae_UCG-014	-
0	0	17790.9	71163.7	-4.25022	IgM+	ASV_2192	Firmicutes	Ruminococcaceae	-	-
0	0	43838.9	175355	-4.64187	IgM+	ASV_2197	Firmicutes	Ruminococcaceae	Fournierella	-
0	0	85640.9	342564	-4.93269	IgM+	ASV_2205	Firmicutes	Ruminococcaceae	Ruminiclostridium_9	-
0	0	222766	891063	-5.34785	IgM+	ASV_2287	Firmicutes	Ruminococcaceae	Faecalibacterium	-
0	0	56201.9	224807	-4.74976	IgM+	ASV_2356	Firmicutes	Ruminococcaceae	Ruminococcaceae_UCG-002	-
0	0	80288.4	321153	-4.90466	IgM+	ASV_2362	Firmicutes	Ruminococcaceae	Ruminococcaceae_NK4A214_group	-
0	0	810994	3.24398e+06	-5.90902	IgM+	ASV_244	Firmicutes	Ruminococcaceae	Ruminococcus_1	-
0	0	285173	1.14069e+06	-5.45511	IgM+	ASV_2499	Firmicutes	Ruminococcaceae	UBA1819	-
0	0	2.88777e+06	1.15511e+07	-6.46056	IgM+	ASV_250	Firmicutes	Ruminococcaceae	Ruminiclostridium_6	-
0	0	80537.9	322151	-4.90601	IgM+	ASV_2502	Firmicutes	Ruminococcaceae	Ruminiclostridium_9	-
0	0	442626	1.7705e+06	-5.64604	IgM+	ASV_2525	Firmicutes	Ruminococcaceae	Butyricicoccus	-
0	0	60278.4	241114	-4.78017	IgM+	ASV_2526	Firmicutes	Ruminococcaceae	Ruminococcaceae_UCG-002	-
0	0	235952	884909	-5.37283	IgM+	ASV_2534	Firmicutes	Ruminococcaceae	Intestinimonas	-
0	0	15023.5	60093.8	-4.1768	IgM+	ASV_2541	Firmicutes	Ruminococcaceae	Intestinimonas	-
0	0	356202	1.42481e+06	-5.5517	IgM+	ASV_2707	Firmicutes	Ruminococcaceae	-	-
0	0	2.168e+06	6.31193e+06	-6.33606	IgM+	ASV_276	Firmicutes	Ruminococcaceae	Ruminococcaceae_UCG-005	-
0	0	18186.3	72745.1	-4.25977	IgM+	ASV_2803	Firmicutes	Ruminococcaceae	Ruminococcaceae_UCG-010	-
0	0	1.24921e+06	4.99684e+06	-6.09664	IgM+	ASV_281	Firmicutes	Ruminococcaceae	Oscillibacter	-
0	0	18186.3	72745.1	-4.25977	IgM+	ASV_2823	Firmicutes	Ruminococcaceae	Ruminococcaceae_UCG-005	-
0	0	99910.4	399641	-4.99961	IgM+	ASV_2851	Firmicutes	Ruminococcaceae	Faecalibacterium	-
0	0	136490	545961	-5.1351	IgM+	ASV_2885	Firmicutes	Ruminococcaceae	-	-
0	0	103830	415320	-5.01633	IgM+	ASV_2906	Firmicutes	Ruminococcaceae	Ruminiclostridium_5	-
0	0	56201.9	224807	-4.74976	IgM+	ASV_2939	Firmicutes	Ruminococcaceae	Ruminococcaceae_UCG-002	-
0	0	304075	1.2163e+06	-5.48298	IgM+	ASV_2983	Firmicutes	Ruminococcaceae	Faecalibacterium	-
0	0	223884	895534	-5.35002	IgM+	ASV_3007	Firmicutes	Ruminococcaceae	Ruminococcaceae_UCG-010	-
0	0	162234	648938	-5.21015	IgM+	ASV_3008	Firmicutes	Ruminococcaceae	Ruminococcaceae_UCG-010	-
0	0	467216	1.86887e+06	-5.66952	IgM+	ASV_3049	Firmicutes	Ruminococcaceae	Faecalibacterium	-
0	0	182445	729780	-5.26113	IgM+	ASV_3100	Firmicutes	Ruminococcaceae	-	-
0	0	470076	1.8803e+06	-5.67217	IgM+	ASV_314	Firmicutes	Ruminococcaceae	CAG-352	-
0	0	48173	192692	-4.68281	IgM+	ASV_3151	Firmicutes	Ruminococcaceae	Ruminococcaceae_UCG-014	-
0	0	168606	674422	-5.22687	IgM+	ASV_3171	Firmicutes	Ruminococcaceae	Negativibacillus	-
0	0	105944	423776	-5.02508	IgM+	ASV_3304	Firmicutes	Ruminococcaceae	Ruminococcaceae_UCG-002	-
0	0	104117	416469	-5.01753	IgM+	ASV_3333	Firmicutes	Ruminococcaceae	Ruminococcaceae_UCG-002	-
0	0	32879.1	131517	-4.51693	IgM+	ASV_3394	Firmicutes	Ruminococcaceae	Butyricicoccus	-
0	0	47871	191484	-4.68008	IgM+	ASV_341	Firmicutes	Ruminococcaceae	Faecalibacterium	-
0	0	736873	2.94749e+06	-5.86739	IgM+	ASV_3422	Firmicutes	Ruminococcaceae	-	-
0	0	31415.3	125661	-4.49716	IgM+	ASV_3425	Firmicutes	Ruminococcaceae	Faecalibacterium	-
0	0	122342	356159	-5.08758	IgM+	ASV_344	Firmicutes	Ruminococcaceae	Subdoligranulum	-
0	0	20163.1	80652.2	-4.30458	IgM+	ASV_3529	Firmicutes	Ruminococcaceae	Ruminococcaceae_UCG-007	-
0	0	695163	2.78065e+06	-5.84209	IgM+	ASV_3555	Firmicutes	Ruminococcaceae	-	-
0	0	19767.7	79070.8	-4.29598	IgM+	ASV_3567	Firmicutes	Ruminococcaceae	-	-
0	0	87677.7	350711	-4.94289	IgM+	ASV_3639	Firmicutes	Ruminococcaceae	Ruminococcaceae_UCG-002	-
0	0	663939	2.65576e+06	-5.82213	IgM+	ASV_369	Firmicutes	Ruminococcaceae	Ruminococcaceae_UCG-014	-
0	0	117424	469697	-5.06976	IgM+	ASV_3694	Firmicutes	Ruminococcaceae	Ruminococcaceae_UCG-010	-
0	0	18186.3	72745.1	-4.25977	IgM+	ASV_3712	Firmicutes	Ruminococcaceae	Ruminococcaceae_NK4A214_group	-
0	0	82197.9	328791	-4.91487	IgM+	ASV_3752	Firmicutes	Ruminococcaceae	Ruminococcaceae_UCG-002	-
0	0	769208	3.07683e+06	-5.88604	IgM+	ASV_3767	Firmicutes	Ruminococcaceae	Ruminiclostridium_5	-
0	0	47492.1	189968	-4.67663	IgM+	ASV_3912	Firmicutes	Ruminococcaceae	Ruminococcus_2	bromii
0	0	109727	438910	-5.04032	IgM+	ASV_3923	Firmicutes	Ruminococcaceae	-	-
0	0	556131	2.22452e+06	-5.74518	IgM+	ASV_3960	Firmicutes	Ruminococcaceae	-	-
0	0	73064.8	292259	-4.86371	IgM+	ASV_3976	Firmicutes	Ruminococcaceae	Ruminococcaceae_UCG-005	-
0	0	107051	428205	-5.0296	IgM+	ASV_3981	Firmicutes	Ruminococcaceae	-	-
0	0	288236	1.15294e+06	-5.45975	IgM+	ASV_3995	Firmicutes	Ruminococcaceae	Ruminococcaceae_UCG-002	-
0	0	69411.5	277646	-4.84144	IgM+	ASV_4070	Firmicutes	Ruminococcaceae	Ruminococcaceae_UCG-002	-
0	0	467026	1.605e+06	-5.66934	IgM+	ASV_415	Firmicutes	Ruminococcaceae	Faecalibacterium	-
0	0	222766	891063	-5.34785	IgM+	ASV_4230	Firmicutes	Ruminococcaceae	Butyricicoccus	-
0	0	103830	415320	-5.01633	IgM+	ASV_4418	Firmicutes	Ruminococcaceae	Ruminiclostridium_9	-
0	0	12651.3	50605.3	-4.10217	IgM+	ASV_4449	Firmicutes	Ruminococcaceae	Ruminococcaceae_UCG-005	-
0	0	229110	916442	-5.36005	IgM+	ASV_4469	Firmicutes	Ruminococcaceae	Subdoligranulum	-
0	0	229110	916442	-5.36005	IgM+	ASV_4470	Firmicutes	Ruminococcaceae	Ruminococcaceae_NK4A214_group	-
0	0	94096	376384	-4.97358	IgM+	ASV_4611	Firmicutes	Ruminococcaceae	Ruminococcaceae_UCG-005	-
0	0	90851.3	363405	-4.95834	IgM+	ASV_4690	Firmicutes	Ruminococcaceae	Ruminiclostridium_6	-
0	0	41887.1	167548	-4.62209	IgM+	ASV_4715	Firmicutes	Ruminococcaceae	-	-
0	0	748920	2.50021e+06	-5.87444	IgM+	ASV_472	Firmicutes	Ruminococcaceae	Ruminococcaceae_UCG-014	-
0	0	74935.8	299743	-4.8747	IgM+	ASV_4727	Firmicutes	Ruminococcaceae	-	-
0	0	72259.5	289038	-4.8589	IgM+	ASV_4812	Firmicutes	Ruminococcaceae	Ruminiclostridium_9	-
0	0	108598	434393	-5.03583	IgM+	ASV_4962	Firmicutes	Ruminococcaceae	-	-
0	0	104254	417017	-5.0181	IgM+	ASV_5067	Firmicutes	Ruminococcaceae	Ruminococcus_2	-
0	0	333678	1.33471e+06	-5.52333	IgM+	ASV_5071	Firmicutes	Ruminococcaceae	Faecalibacterium	-
0	0	43838.9	175355	-4.64187	IgM+	ASV_5094	Firmicutes	Ruminococcaceae	Ruminococcaceae_UCG-002	-
0	0	169985	679941	-5.23041	IgM+	ASV_5135	Firmicutes	Ruminococcaceae	Pseudoflavonifractor	-
0	0	42012.2	168049	-4.62339	IgM+	ASV_5208	Firmicutes	Ruminococcaceae	Ruminococcaceae_UCG-002	-
0	0	42012.2	168049	-4.62339	IgM+	ASV_5210	Firmicutes	Ruminococcaceae	Butyricicoccus	-
0	0	981174	3.54108e+06	-5.99175	IgM+	ASV_526	Firmicutes	Ruminococcaceae	Faecalibacterium	-
0	0	117424	469697	-5.06976	IgM+	ASV_5393	Firmicutes	Ruminococcaceae	Butyricicoccus	-
0	0	315649	1.2626e+06	-5.49921	IgM+	ASV_547	Firmicutes	Ruminococcaceae	-	-
0	0	133032	532129	-5.12396	IgM+	ASV_582	Firmicutes	Ruminococcaceae	Ruminiclostridium_9	-
0	0	174231	696924	-5.24113	IgM+	ASV_587	Firmicutes	Ruminococcaceae	Faecalibacterium	-
0	0	293455	1.02834e+06	-5.46754	IgM+	ASV_722	Firmicutes	Ruminococcaceae	Butyricicoccus	-
0	0	2.64586e+06	1.05834e+07	-6.42257	IgM+	ASV_748	Firmicutes	Ruminococcaceae	Ruminococcaceae_UCG-014	-
0	0	145382	581529	-5.16251	IgM+	ASV_760	Firmicutes	Ruminococcaceae	Ruminococcaceae_UCG-014	-
0	0	4.86139e+06	1.94456e+07	-6.68676	IgM+	ASV_783	Firmicutes	Ruminococcaceae	Faecalibacterium	-
0	0	156716	429506	-5.19512	IgM+	ASV_786	Firmicutes	Ruminococcaceae	Faecalibacterium	-
0	0	31052.5	124210	-4.49211	IgM+	ASV_791	Firmicutes	Ruminococcaceae	Ruminococcaceae_UCG-013	-
0	0	51145.3	204581	-4.70881	IgM+	ASV_796	Firmicutes	Ruminococcaceae	Fournierella	-
0	0	331859	1.32743e+06	-5.52095	IgM+	ASV_817	Firmicutes	Ruminococcaceae	Ruminococcaceae_NK4A214_group	-
0	0	74891.4	299566	-4.87444	IgM+	ASV_819	Firmicutes	Ruminococcaceae	Faecalibacterium	-
0	0	210036	840145	-5.3223	IgM+	ASV_845	Firmicutes	Ruminococcaceae	-	-
0	0	1.00665e+06	3.63415e+06	-6.00288	IgM+	ASV_853	Firmicutes	Ruminococcaceae	Ruminococcaceae_UCG-002	-
0	0	20943.5	83774.2	-4.32107	IgM+	ASV_860	Firmicutes	Ruminococcaceae	Ruminococcus_1	-
0	0	1.86984e+06	7.47935e+06	-6.2718	IgM+	ASV_890	Firmicutes	Ruminococcaceae	Ruminococcaceae_NK4A214_group	-
0	0	4.89976e+06	1.9599e+07	-6.69017	IgM+	ASV_914	Firmicutes	Ruminococcaceae	Ruminococcaceae_UCG-014	-
0	0	149938	599750	-5.17591	IgM+	ASV_980	Firmicutes	Ruminococcaceae	Ruminococcaceae_UCG-014	-
0	0	594134	2.37654e+06	-5.77389	IgM+	ASV_998	Firmicutes	Ruminococcaceae	Butyricicoccus	-
435936	1.74375e+06	0	0	5.63942	IgA+	ASV_687	Firmicutes	Streptococcaceae	Lactococcus	-
181337	725349	0	0	5.25849	IgA+	ASV_738	Firmicutes	Streptococcaceae	Streptococcus	-
196200	407626	0	0	5.2927	IgA+	ASV_941	Firmicutes	Streptococcaceae	Streptococcus	-
241603	966413	0	0	5.3831	IgA+	ASV_960	Firmicutes	Streptococcaceae	Streptococcus	salivarius
787382	1.20164e+06	1.16801e+07	3.12501e+07	-1.17126	IgA+/IgM+	ASV_24	Firmicutes	Streptococcaceae	Streptococcus	-
124982	224842	226217	783274	-0.257674	IgA+/IgM+	ASV_345	Firmicutes	Streptococcaceae	Streptococcus	-
4.22059e+06	1.00883e+07	601869	1.60292e+06	0.84587	IgA+/IgM+	ASV_60	Firmicutes	Streptococcaceae	Streptococcus	-
0	0	138823	555292	-5.14246	IgM+	ASV_1129	Firmicutes	Streptococcaceae	Streptococcus	-
0	0	38359	153436	-4.58388	IgM+	ASV_1216	Firmicutes	Streptococcaceae	Streptococcus	-
0	0	42012.2	168049	-4.62339	IgM+	ASV_1290	Firmicutes	Streptococcaceae	Streptococcus	-
0	0	120557	482227	-5.0812	IgM+	ASV_1310	Firmicutes	Streptococcaceae	Streptococcus	-
0	0	102291	409163	-5.00984	IgM+	ASV_1314	Firmicutes	Streptococcaceae	Streptococcus	downei
0	0	89504.3	358017	-4.95185	IgM+	ASV_1316	Firmicutes	Streptococcaceae	Streptococcus	-
0	0	73064.8	292259	-4.86371	IgM+	ASV_1416	Firmicutes	Streptococcaceae	Streptococcus	-
0	0	641451	2.17445e+06	-5.80716	IgM+	ASV_1516	Firmicutes	Streptococcaceae	Streptococcus	-
0	0	118730	474921	-5.07457	IgM+	ASV_1789	Firmicutes	Streptococcaceae	Streptococcus	-
0	0	47492.1	189968	-4.67663	IgM+	ASV_1876	Firmicutes	Streptococcaceae	Streptococcus	-
0	0	67584.9	270340	-4.82986	IgM+	ASV_2039	Firmicutes	Streptococcaceae	Streptococcus	-
0	0	17951.6	71806.4	-4.25413	IgM+	ASV_2410	Firmicutes	Streptococcaceae	Streptococcus	-
0	0	38359	153436	-4.58388	IgM+	ASV_2483	Firmicutes	Streptococcaceae	Streptococcus	-
0	0	48173	192692	-4.68281	IgM+	ASV_2576	Firmicutes	Streptococcaceae	Lactococcus	-
0	0	491807	1.96723e+06	-5.6918	IgM+	ASV_2701	Firmicutes	Streptococcaceae	Streptococcus	-
0	0	551639	2.20656e+06	-5.74166	IgM+	ASV_299	Firmicutes	Streptococcaceae	Streptococcus	-
0	0	60278.4	241114	-4.78017	IgM+	ASV_4386	Firmicutes	Streptococcaceae	Streptococcus	-
0	0	52972	211888	-4.72405	IgM+	ASV_4648	Firmicutes	Streptococcaceae	Streptococcus	-
0	0	45665.5	182662	-4.6596	IgM+	ASV_5001	Firmicutes	Streptococcaceae	-	-
0	0	151609	606438	-5.18073	IgM+	ASV_757	Firmicutes	Streptococcaceae	Streptococcus	-
630964	2.52386e+06	0	0	5.80001	IgA+	ASV_1067	Firmicutes	Veillonellaceae	Dialister	-
1.05072e+06	4.20287e+06	0	0	6.02149	IgA+	ASV_1200	Firmicutes	Veillonellaceae	Dialister	-
483207	1.93283e+06	0	0	5.68413	IgA+	ASV_137	Firmicutes	Veillonellaceae	Megasphaera	-
537243	2.14897e+06	0	0	5.73017	IgA+	ASV_1671	Firmicutes	Veillonellaceae	Dialister	-
327569	1.31028e+06	0	0	5.5153	IgA+	ASV_1706	Firmicutes	Veillonellaceae	Dialister	succinatiphilus
198093	792374	0	0	5.29687	IgA+	ASV_2418	Firmicutes	Veillonellaceae	Dialister	-
1.77392e+06	5.64257e+06	0	0	6.24893	IgA+	ASV_333	Firmicutes	Veillonellaceae	Dialister	-
196959	787837	0	0	5.29438	IgA+	ASV_417	Firmicutes	Veillonellaceae	Megasphaera	-
239348	957393	0	0	5.37903	IgA+	ASV_5212	Firmicutes	Veillonellaceae	Veillonella	-
6.60055e+06	2.64022e+07	241801	527574	1.43612	IgA+/IgM+	ASV_125	Firmicutes	Veillonellaceae	Dialister	-
7.02788e+06	1.77082e+07	4.35492e+06	1.10319e+07	0.207844	IgA+/IgM+	ASV_25	Firmicutes	Veillonellaceae	Dialister	invisus
25235.1	82909.2	2.01893e+06	5.31148e+06	-1.9031	IgA+/IgM+	ASV_355	Firmicutes	Veillonellaceae	Dialister	invisus
464280	1.85712e+06	127295	509179	0.561968	IgA+/IgM+	ASV_504	Firmicutes	Veillonellaceae	Dialister	-
0	0	127863	511453	-5.10675	IgM+	ASV_1462	Firmicutes	Veillonellaceae	Veillonella	parvula
0	0	56846.8	227387	-4.75471	IgM+	ASV_1891	Firmicutes	Veillonellaceae	Dialister	-
0	0	295008	806119	-5.46984	IgM+	ASV_2574	Firmicutes	Veillonellaceae	Dialister	-
0	0	42012.2	168049	-4.62339	IgM+	ASV_5209	Firmicutes	Veillonellaceae	-	-
0	0	71238.1	284953	-4.85272	IgM+	ASV_524	Firmicutes	Veillonellaceae	Veillonella	-
0	0	95566.4	382266	-4.98031	IgM+	ASV_5269	Firmicutes	Veillonellaceae	Dialister	-
0	0	359850	1.4394e+06	-5.55612	IgM+	ASV_820	Firmicutes	Veillonellaceae	Dialister	-
