# Supplementary material for: IgG and IgM cooperate in coating of intestinal bacteria in IgA deficiency
Source: Nat Commun. 2023 Dec 8;14:8124. doi: 10.1038/s41467-023-44007-2 (PMC10709418; doi:10.1038/s41467-023-44007-2)
Supplement: Supplementary file 6 — Supplementary Data 3 [file 41467_2023_44007_MOESM6_ESM.xlsx]

## Sheet: Data S3 - Non-coated bacteria
Supplementary Data 3: Bacterial abundances [bacteria/ g feces] of sorted bacteria coated with IgA or IgM in household-matched IgA+ or IgA- subjects, respectively (n=16 of each).: Bacterial abundances [bacteria/ g feces] of sorted bacteria specifically not coated with IgA or IgM in household-matched IgA+ or IgA- subjects, respectively (n=16 of each).
Mean abundance (IgA- Sorted)	SD abundance (IgA- Sorted)	Mean abundance (IgM- Sorted)	SD abundance (IgM- Sorted)	Sorting	ASV ID	Phylum	Family	Genus	Species
2.82013e+07	7.73157e+07	4.18829e+06	1.67532e+07	IgA-/IgM-	ASV_450	Firmicutes	Acidaminococcaceae	Acidaminococcus	intestini
1.08829e+07	4.35317e+07	0	0	IgA-	ASV_1119	Firmicutes	Acidaminococcaceae	Phascolarctobacterium	NA
0	0	1.56481e+07	6.25924e+07	IgM-	ASV_1206	Firmicutes	Acidaminococcaceae	Phascolarctobacterium	NA
3.78181e+06	1.20301e+07	5.19669e+07	1.1408e+08	IgA-/IgM-	ASV_122	Firmicutes	Acidaminococcaceae	Phascolarctobacterium	faecium
9.80395e+06	2.6803e+07	0	0	IgA-	ASV_1245	Firmicutes	Acidaminococcaceae	Phascolarctobacterium	NA
5.38955e+06	1.74196e+07	0	0	IgA-	ASV_1477	Firmicutes	Acidaminococcaceae	Phascolarctobacterium	succinatutens
4.28921e+06	1.71568e+07	0	0	IgA-	ASV_1614	Firmicutes	Acidaminococcaceae	Phascolarctobacterium	NA
9.74863e+06	3.89945e+07	0	0	IgA-	ASV_1747	Firmicutes	Acidaminococcaceae	Phascolarctobacterium	faecium
6.70563e+06	1.83753e+07	0	0	IgA-	ASV_1808	Firmicutes	Acidaminococcaceae	Phascolarctobacterium	NA
8.12993e+06	2.23165e+07	3.27764e+06	1.31106e+07	IgA-/IgM-	ASV_1850	Firmicutes	Acidaminococcaceae	Phascolarctobacterium	NA
6.41252e+06	1.76791e+07	0	0	IgA-	ASV_2208	Firmicutes	Acidaminococcaceae	Phascolarctobacterium	NA
5.82523e+06	1.61355e+07	0	0	IgA-	ASV_2209	Firmicutes	Acidaminococcaceae	Phascolarctobacterium	NA
8.37649e+06	2.46202e+07	0	0	IgA-	ASV_2285	Firmicutes	Acidaminococcaceae	Phascolarctobacterium	NA
1.074e+08	3.81862e+08	0	0	IgA-	ASV_230	Firmicutes	Acidaminococcaceae	Phascolarctobacterium	NA
0	0	7.82405e+06	3.12962e+07	IgM-	ASV_2685	Firmicutes	Acidaminococcaceae	Phascolarctobacterium	NA
0	0	4.32437e+07	1.72975e+08	IgM-	ASV_309	Firmicutes	Acidaminococcaceae	Phascolarctobacterium	NA
928288	3.71315e+06	0	0	IgA-	ASV_416	Firmicutes	Acidaminococcaceae	Phascolarctobacterium	succinatutens
0	0	1.86906e+07	4.45087e+07	IgM-	ASV_503	Firmicutes	Acidaminococcaceae	Phascolarctobacterium	NA
2.34699e+07	6.85379e+07	0	0	IgA-	ASV_795	Firmicutes	Acidaminococcaceae	Phascolarctobacterium	NA
7.33772e+06	2.93509e+07	0	0	IgA-	ASV_847	Firmicutes	Acidaminococcaceae	Phascolarctobacterium	NA
0	0	1.52096e+06	6.08385e+06	IgM-	ASV_1938	Actinobacteria	Actinomycetaceae	Actinomyces	NA
3.01472e+07	1.12162e+08	3.72899e+08	1.4174e+09	IgA-/IgM-	ASV_21	Verrucomicrobia	Akkermansiaceae	Akkermansia	muciniphila
6.80251e+07	2.45119e+08	1.60222e+08	6.35068e+08	IgA-/IgM-	ASV_23	Verrucomicrobia	Akkermansiaceae	Akkermansia	NA
7.01217e+06	2.80487e+07	0	0	IgA-	ASV_37	Verrucomicrobia	Akkermansiaceae	Akkermansia	NA
1.04088e+07	2.07587e+07	4.07848e+07	1.19093e+08	IgA-/IgM-	ASV_9	Verrucomicrobia	Akkermansiaceae	Akkermansia	muciniphila
0	0	5.91121e+07	2.31754e+08	IgM-	ASV_13	Bacteroidetes	Bacteroidaceae	Bacteroides	vulgatus
0	0	1.04656e+07	4.18623e+07	IgM-	ASV_1469	Bacteroidetes	Bacteroidaceae	Bacteroides	NA
0	0	4.16101e+06	1.6644e+07	IgM-	ASV_1552	Bacteroidetes	Bacteroidaceae	Bacteroides	NA
0	0	1.56674e+07	5.54666e+07	IgM-	ASV_1619	Bacteroidetes	Bacteroidaceae	Bacteroides	NA
0	0	6.70109e+06	2.68044e+07	IgM-	ASV_1882	Bacteroidetes	Bacteroidaceae	Bacteroides	uniformis
0	0	5.54801e+06	2.2192e+07	IgM-	ASV_2060	Bacteroidetes	Bacteroidaceae	Bacteroides	NA
3.4314e+06	6.15566e+06	1.46089e+07	3.08682e+07	IgA-/IgM-	ASV_228	Bacteroidetes	Bacteroidaceae	Bacteroides	uniformis
3.56454e+06	1.42582e+07	0	0	IgA-	ASV_2300	Bacteroidetes	Bacteroidaceae	Bacteroides	vulgatus
0	0	1.2801e+06	5.12038e+06	IgM-	ASV_2308	Bacteroidetes	Bacteroidaceae	Bacteroides	plebeius
0	0	5.29583e+06	2.11833e+07	IgM-	ASV_2555	Bacteroidetes	Bacteroidaceae	Bacteroides	NA
400123	898076	9.24222e+07	3.63259e+08	IgA-/IgM-	ASV_264	Bacteroidetes	Bacteroidaceae	Bacteroides	NA
3.05532e+06	1.22213e+07	0	0	IgA-	ASV_2667	Bacteroidetes	Bacteroidaceae	Bacteroides	NA
0	0	5.16974e+06	2.06789e+07	IgM-	ASV_2681	Bacteroidetes	Bacteroidaceae	Bacteroides	NA
729079	2.91631e+06	5.15278e+07	1.85204e+08	IgA-/IgM-	ASV_27	Bacteroidetes	Bacteroidaceae	Bacteroides	vulgatus
0	0	4.16101e+06	1.6644e+07	IgM-	ASV_2705	Bacteroidetes	Bacteroidaceae	Bacteroides	NA
0	0	5.92628e+06	2.37051e+07	IgM-	ASV_2884	Bacteroidetes	Bacteroidaceae	Bacteroides	NA
0	0	6.67818e+06	1.86956e+07	IgM-	ASV_3027	Bacteroidetes	Bacteroidaceae	Bacteroides	NA
0	0	6.05237e+06	2.42095e+07	IgM-	ASV_3270	Bacteroidetes	Bacteroidaceae	Bacteroides	uniformis
0	0	6.40543e+07	2.56217e+08	IgM-	ASV_337	Bacteroidetes	Bacteroidaceae	Bacteroides	NA
0	0	2.63663e+06	1.05465e+07	IgM-	ASV_3467	Bacteroidetes	Bacteroidaceae	Bacteroides	NA
0	0	2.57531e+06	1.03012e+07	IgM-	ASV_3881	Bacteroidetes	Bacteroidaceae	Bacteroides	stercoris
0	0	3.97877e+06	1.59151e+07	IgM-	ASV_4007	Bacteroidetes	Bacteroidaceae	Bacteroides	NA
0	0	4.16101e+06	1.6644e+07	IgM-	ASV_4026	Bacteroidetes	Bacteroidaceae	Bacteroides	NA
0	0	4.41319e+06	1.76528e+07	IgM-	ASV_4242	Bacteroidetes	Bacteroidaceae	Bacteroides	NA
0	0	2.74899e+06	1.0996e+07	IgM-	ASV_4846	Bacteroidetes	Bacteroidaceae	Bacteroides	NA
0	0	4.03492e+06	1.61397e+07	IgM-	ASV_574	Bacteroidetes	Bacteroidaceae	Bacteroides	NA
0	0	3.65922e+07	1.42015e+08	IgM-	ASV_662	Bacteroidetes	Bacteroidaceae	Bacteroides	NA
1.66012e+07	6.6405e+07	1.74092e+08	5.98958e+08	IgA-/IgM-	ASV_67	Bacteroidetes	Bacteroidaceae	Bacteroides	NA
0	0	5.58862e+06	2.23545e+07	IgM-	ASV_743	Bacteroidetes	Bacteroidaceae	Bacteroides	plebeius
3.92521e+06	1.41609e+07	5.72488e+06	1.29264e+07	IgA-/IgM-	ASV_833	Bacteroidetes	Bacteroidaceae	Bacteroides	uniformis
7.86919e+06	3.14768e+07	3.00205e+06	1.20082e+07	IgA-/IgM-	ASV_1794	Actinobacteria	Bifidobacteriaceae	Bifidobacterium	NA
1.17735e+08	4.70941e+08	5.28981e+07	2.11592e+08	IgA-/IgM-	ASV_237	Actinobacteria	Bifidobacteriaceae	Bifidobacterium	NA
0	0	2.07038e+06	8.28151e+06	IgM-	ASV_2416	Actinobacteria	Bifidobacteriaceae	Bifidobacterium	NA
4.37532e+06	1.13337e+07	6.70478e+06	2.15056e+07	IgA-/IgM-	ASV_306	Actinobacteria	Bifidobacteriaceae	Bifidobacterium	NA
4.9015e+07	6.94552e+07	7.55224e+07	1.67692e+08	IgA-/IgM-	ASV_34	Actinobacteria	Bifidobacteriaceae	Bifidobacterium	NA
0	0	5.23523e+06	2.09409e+07	IgM-	ASV_3724	Actinobacteria	Bifidobacteriaceae	Bifidobacterium	NA
2.29031e+06	5.77997e+06	5.65385e+06	1.74986e+07	IgA-/IgM-	ASV_389	Actinobacteria	Bifidobacteriaceae	Bifidobacterium	NA
0	0	4.53928e+06	1.81571e+07	IgM-	ASV_4180	Actinobacteria	Bifidobacteriaceae	Bifidobacterium	NA
2.10846e+07	8.28903e+07	4.43859e+07	1.39148e+08	IgA-/IgM-	ASV_90	Actinobacteria	Bifidobacteriaceae	Bifidobacterium	NA
4.84258e+06	1.93703e+07	3.45976e+06	9.48598e+06	IgA-/IgM-	ASV_949	Actinobacteria	Bifidobacteriaceae	Bifidobacterium	longum
3.70667e+07	8.23697e+07	2.6046e+07	6.52513e+07	IgA-/IgM-	ASV_95	Actinobacteria	Bifidobacteriaceae	Bifidobacterium	longum
0	0	1.05969e+06	4.23875e+06	IgM-	ASV_2553	Actinobacteria	Bifidobacteriaceae	NA	NA
0	0	1.13538e+06	4.54152e+06	IgM-	ASV_3720	Actinobacteria	Bifidobacteriaceae	NA	NA
0	0	2.22034e+06	8.88135e+06	IgM-	ASV_5356	Proteobacteria	Burkholderiaceae	Parasutterella	NA
0	0	4.03492e+06	1.61397e+07	IgM-	ASV_4046	Proteobacteria	Burkholderiaceae	Sutterella	wadsworthensis
5.16727e+07	1.19646e+08	9.03965e+06	2.67327e+07	IgA-/IgM-	ASV_100	Firmicutes	Christensenellaceae	Christensenellaceae_R-7_group	NA
3.09622e+08	1.23849e+09	0	0	IgA-	ASV_104	Firmicutes	Christensenellaceae	Christensenellaceae_R-7_group	NA
0	0	1.66234e+06	3.0985e+06	IgM-	ASV_1098	Firmicutes	Christensenellaceae	Christensenellaceae_R-7_group	NA
1.68249e+06	6.72996e+06	0	0	IgA-	ASV_1114	Firmicutes	Christensenellaceae	Christensenellaceae_R-7_group	NA
7.86919e+06	3.14768e+07	0	0	IgA-	ASV_1121	Firmicutes	Christensenellaceae	Christensenellaceae_R-7_group	NA
7.27724e+06	1.72933e+07	0	0	IgA-	ASV_1181	Firmicutes	Christensenellaceae	Christensenellaceae_R-7_group	NA
2.26996e+07	9.07984e+07	0	0	IgA-	ASV_1246	Firmicutes	Christensenellaceae	Christensenellaceae_R-7_group	NA
0	0	1.42736e+07	5.70944e+07	IgM-	ASV_139	Firmicutes	Christensenellaceae	Christensenellaceae_R-7_group	NA
4.12232e+06	1.64893e+07	0	0	IgA-	ASV_1408	Firmicutes	Christensenellaceae	Christensenellaceae_R-7_group	NA
3.50138e+06	5.39876e+06	0	0	IgA-	ASV_1454	Firmicutes	Christensenellaceae	Christensenellaceae_R-7_group	NA
3.60764e+07	1.07749e+08	0	0	IgA-	ASV_1466	Firmicutes	Christensenellaceae	Christensenellaceae_R-7_group	NA
4.48013e+07	1.11749e+08	2.75197e+06	9.5074e+06	IgA-/IgM-	ASV_147	Firmicutes	Christensenellaceae	Christensenellaceae_R-7_group	NA
1.2764e+06	5.10558e+06	1.2041e+06	4.81638e+06	IgA-/IgM-	ASV_1549	Firmicutes	Christensenellaceae	Christensenellaceae_R-7_group	NA
0	0	1.38769e+06	5.55075e+06	IgM-	ASV_1660	Firmicutes	Christensenellaceae	Christensenellaceae_R-7_group	NA
4.01988e+06	1.60795e+07	633735	2.53494e+06	IgA-/IgM-	ASV_1708	Firmicutes	Christensenellaceae	Christensenellaceae_R-7_group	NA
1.74054e+06	6.96216e+06	3.07814e+06	1.23126e+07	IgA-/IgM-	ASV_1754	Firmicutes	Christensenellaceae	Christensenellaceae_R-7_group	NA
1.43108e+07	5.72431e+07	0	0	IgA-	ASV_1888	Firmicutes	Christensenellaceae	Christensenellaceae_R-7_group	NA
1.21064e+07	4.84258e+07	0	0	IgA-	ASV_1964	Firmicutes	Christensenellaceae	Christensenellaceae_R-7_group	NA
0	0	2.09531e+06	8.38124e+06	IgM-	ASV_1983	Firmicutes	Christensenellaceae	Christensenellaceae_R-7_group	NA
1.68605e+06	3.2789e+06	0	0	IgA-	ASV_2139	Firmicutes	Christensenellaceae	Christensenellaceae_R-7_group	NA
1.50847e+06	6.03387e+06	0	0	IgA-	ASV_2182	Firmicutes	Christensenellaceae	Christensenellaceae_R-7_group	NA
3.18013e+07	7.58222e+07	1.79966e+07	4.66931e+07	IgA-/IgM-	ASV_26	Firmicutes	Christensenellaceae	Christensenellaceae_R-7_group	NA
0	0	2.22034e+06	8.88135e+06	IgM-	ASV_2647	Firmicutes	Christensenellaceae	Christensenellaceae_R-7_group	NA
0	0	1.38769e+06	5.55075e+06	IgM-	ASV_2968	Firmicutes	Christensenellaceae	Christensenellaceae_R-7_group	NA
0	0	1.11015e+06	4.4406e+06	IgM-	ASV_3000	Firmicutes	Christensenellaceae	Christensenellaceae_R-7_group	NA
1.90007e+06	7.60029e+06	0	0	IgA-	ASV_3248	Firmicutes	Christensenellaceae	Christensenellaceae_R-7_group	NA
7.56653e+06	3.02661e+07	0	0	IgA-	ASV_3393	Firmicutes	Christensenellaceae	Christensenellaceae_R-7_group	NA
2.80944e+06	1.12378e+07	4.96933e+06	1.98773e+07	IgA-/IgM-	ASV_393	Firmicutes	Christensenellaceae	Christensenellaceae_R-7_group	NA
0	0	1.04566e+06	4.18265e+06	IgM-	ASV_4375	Firmicutes	Christensenellaceae	Christensenellaceae_R-7_group	NA
1.56649e+06	6.26594e+06	0	0	IgA-	ASV_4762	Firmicutes	Christensenellaceae	Christensenellaceae_R-7_group	NA
993875	3.9755e+06	0	0	IgA-	ASV_4791	Firmicutes	Christensenellaceae	Christensenellaceae_R-7_group	NA
7.56653e+06	3.02661e+07	0	0	IgA-	ASV_4963	Firmicutes	Christensenellaceae	Christensenellaceae_R-7_group	NA
8.77167e+06	2.02695e+07	3.4566e+06	1.38264e+07	IgA-/IgM-	ASV_510	Firmicutes	Christensenellaceae	Christensenellaceae_R-7_group	NA
4.35135e+06	1.74054e+07	0	0	IgA-	ASV_586	Firmicutes	Christensenellaceae	Christensenellaceae_R-7_group	NA
1.93319e+07	6.04606e+07	7.04213e+06	1.8686e+07	IgA-/IgM-	ASV_628	Firmicutes	Christensenellaceae	Christensenellaceae_R-7_group	NA
1.27792e+07	5.11167e+07	0	0	IgA-	ASV_672	Firmicutes	Christensenellaceae	Christensenellaceae_R-7_group	NA
1.93174e+06	7.72696e+06	0	0	IgA-	ASV_711	Firmicutes	Christensenellaceae	Christensenellaceae_R-7_group	NA
0	0	2.63663e+06	1.05465e+07	IgM-	ASV_924	Firmicutes	Christensenellaceae	Christensenellaceae_R-7_group	NA
5.61888e+06	2.24755e+07	0	0	IgA-	ASV_996	Firmicutes	Christensenellaceae	Christensenellaceae_R-7_group	NA
9.06451e+06	3.62581e+07	0	0	IgA-	ASV_2231	Firmicutes	Christensenellaceae	NA	NA
4.27745e+06	1.71098e+07	0	0	IgA-	ASV_1154	Firmicutes	Clostridiaceae_1	Clostridium_sensu_stricto_1	NA
6.69362e+06	2.67745e+07	0	0	IgA-	ASV_1250	Firmicutes	Clostridiaceae_1	Clostridium_sensu_stricto_1	NA
5.39773e+06	2.15909e+07	0	0	IgA-	ASV_1406	Firmicutes	Clostridiaceae_1	Clostridium_sensu_stricto_1	disporicum
1.04432e+06	4.1773e+06	0	0	IgA-	ASV_1487	Firmicutes	Clostridiaceae_1	Clostridium_sensu_stricto_1	NA
4.75018e+06	1.90007e+07	0	0	IgA-	ASV_1829	Firmicutes	Clostridiaceae_1	Clostridium_sensu_stricto_1	NA
2.20501e+06	8.82003e+06	0	0	IgA-	ASV_2144	Firmicutes	Clostridiaceae_1	Clostridium_sensu_stricto_1	NA
3.55956e+07	1.12824e+08	7.06607e+06	2.13666e+07	IgA-/IgM-	ASV_226	Firmicutes	Clostridiaceae_1	Clostridium_sensu_stricto_1	NA
5.62775e+06	2.2511e+07	0	0	IgA-	ASV_2432	Firmicutes	Clostridiaceae_1	Clostridium_sensu_stricto_1	NA
4.13122e+06	1.65249e+07	0	0	IgA-	ASV_2781	Firmicutes	Clostridiaceae_1	Clostridium_sensu_stricto_1	NA
2.06842e+08	4.00707e+08	8.38201e+06	1.36023e+07	IgA-/IgM-	ASV_30	Firmicutes	Clostridiaceae_1	Clostridium_sensu_stricto_1	NA
1.92589e+06	7.70357e+06	0	0	IgA-	ASV_3014	Firmicutes	Clostridiaceae_1	Clostridium_sensu_stricto_1	NA
1.71006e+06	6.84026e+06	0	0	IgA-	ASV_3426	Firmicutes	Clostridiaceae_1	Clostridium_sensu_stricto_1	NA
3.81263e+06	1.52505e+07	2.65755e+07	9.1617e+07	IgA-/IgM-	ASV_363	Firmicutes	Clostridiaceae_1	Clostridium_sensu_stricto_1	NA
1.89244e+08	3.15214e+08	8.84409e+06	2.66855e+07	IgA-/IgM-	ASV_50	Firmicutes	Clostridiaceae_1	Clostridium_sensu_stricto_1	NA
4.29814e+07	1.22093e+08	0	0	IgA-	ASV_513	Firmicutes	Clostridiaceae_1	Clostridium_sensu_stricto_1	NA
1.3258e+07	5.30318e+07	0	0	IgA-	ASV_578	Firmicutes	Clostridiaceae_1	Clostridium_sensu_stricto_1	NA
1.09344e+07	3.98782e+07	0	0	IgA-	ASV_652	Firmicutes	Clostridiaceae_1	Clostridium_sensu_stricto_1	NA
1.76736e+07	3.14944e+07	0	0	IgA-	ASV_734	Firmicutes	Clostridiaceae_1	Clostridium_sensu_stricto_1	NA
0	0	4.15052e+06	1.66021e+07	IgM-	ASV_4226	Firmicutes	Clostridiaceae_1	NA	NA
9.39888e+06	3.75955e+07	0	0	IgA-	ASV_2154	Proteobacteria	Desulfovibrionaceae	Bilophila	NA
0	0	6.66102e+06	2.66441e+07	IgM-	ASV_2977	Proteobacteria	Desulfovibrionaceae	Bilophila	NA
3.45387e+07	1.22823e+08	7.37594e+06	1.73823e+07	IgA-/IgM-	ASV_479	Proteobacteria	Desulfovibrionaceae	Bilophila	wadsworthia
3.24014e+07	1.29606e+08	0	0	IgA-	ASV_565	Proteobacteria	Desulfovibrionaceae	Desulfovibrio	NA
0	0	728795	2.91518e+06	IgM-	ASV_2241	Actinobacteria	Eggerthellaceae	NA	NA
0	0	3.20183e+06	1.28073e+07	IgM-	ASV_4781	Actinobacteria	Eggerthellaceae	NA	NA
0	0	7.98216e+06	3.19286e+07	IgM-	ASV_1300	Proteobacteria	Enterobacteriaceae	Cronobacter	NA
0	0	8.03958e+06	3.21583e+07	IgM-	ASV_1495	Proteobacteria	Enterobacteriaceae	Cronobacter	NA
0	0	4.53662e+06	1.81465e+07	IgM-	ASV_1204	Proteobacteria	Enterobacteriaceae	Enterobacter	NA
0	0	2.58415e+06	1.03366e+07	IgM-	ASV_3397	Proteobacteria	Enterobacteriaceae	Enterobacter	NA
0	0	2.87128e+06	1.14851e+07	IgM-	ASV_3561	Proteobacteria	Enterobacteriaceae	Enterobacter	NA
0	0	2.29702e+07	9.18809e+07	IgM-	ASV_571	Proteobacteria	Enterobacteriaceae	Enterobacter	NA
0	0	2.49309e+07	7.84689e+07	IgM-	ASV_133	Proteobacteria	Enterobacteriaceae	Escherichia/Shigella	NA
2.2735e+06	5.64443e+06	4.0244e+08	1.15427e+09	IgA-/IgM-	ASV_16	Proteobacteria	Enterobacteriaceae	Escherichia/Shigella	NA
0	0	3.33068e+06	1.33227e+07	IgM-	ASV_3301	Proteobacteria	Enterobacteriaceae	Escherichia/Shigella	NA
0	0	2.87128e+06	1.14851e+07	IgM-	ASV_3560	Proteobacteria	Enterobacteriaceae	Escherichia/Shigella	NA
2.27285e+06	4.69583e+06	4.78653e+06	1.13947e+07	IgA-/IgM-	ASV_381	Proteobacteria	Enterobacteriaceae	Escherichia/Shigella	NA
0	0	2.33722e+07	9.34889e+07	IgM-	ASV_605	Proteobacteria	Enterobacteriaceae	Escherichia/Shigella	coli
0	0	2.3607e+07	9.44281e+07	IgM-	ASV_710	Proteobacteria	Enterobacteriaceae	Escherichia/Shigella	NA
0	0	1.16e+07	4.63999e+07	IgM-	ASV_966	Proteobacteria	Enterobacteriaceae	Escherichia/Shigella	NA
0	0	8.90168e+06	2.85394e+07	IgM-	ASV_1063	Proteobacteria	Enterobacteriaceae	Klebsiella	NA
0	0	4.59405e+06	1.83762e+07	IgM-	ASV_1132	Proteobacteria	Enterobacteriaceae	Klebsiella	NA
0	0	5.39801e+06	2.1592e+07	IgM-	ASV_1613	Proteobacteria	Enterobacteriaceae	Klebsiella	NA
0	0	4.4792e+06	1.79168e+07	IgM-	ASV_1724	Proteobacteria	Enterobacteriaceae	Klebsiella	NA
0	0	5.68513e+06	2.27405e+07	IgM-	ASV_1835	Proteobacteria	Enterobacteriaceae	Klebsiella	NA
0	0	4.65147e+06	1.86059e+07	IgM-	ASV_1987	Proteobacteria	Enterobacteriaceae	Klebsiella	NA
0	0	1.78019e+06	7.12077e+06	IgM-	ASV_2655	Proteobacteria	Enterobacteriaceae	Klebsiella	NA
0	0	7.00592e+06	2.80237e+07	IgM-	ASV_1354	Proteobacteria	Enterobacteriaceae	NA	NA
0	0	8.95839e+06	3.58336e+07	IgM-	ASV_1607	Proteobacteria	Enterobacteriaceae	NA	NA
0	0	3.10098e+06	1.24039e+07	IgM-	ASV_2189	Proteobacteria	Enterobacteriaceae	NA	NA
0	0	6.25939e+06	2.50376e+07	IgM-	ASV_2266	Proteobacteria	Enterobacteriaceae	NA	NA
0	0	3.90494e+06	1.56198e+07	IgM-	ASV_2821	Proteobacteria	Enterobacteriaceae	NA	NA
0	0	3.27326e+06	1.3093e+07	IgM-	ASV_3329	Proteobacteria	Enterobacteriaceae	NA	NA
0	0	2.29702e+06	9.18809e+06	IgM-	ASV_3968	Proteobacteria	Enterobacteriaceae	NA	NA
0	0	2.12475e+06	8.49899e+06	IgM-	ASV_4120	Proteobacteria	Enterobacteriaceae	NA	NA
0	0	2.12475e+06	8.49899e+06	IgM-	ASV_4121	Proteobacteria	Enterobacteriaceae	NA	NA
0	0	1.66534e+06	6.66137e+06	IgM-	ASV_4642	Proteobacteria	Enterobacteriaceae	NA	NA
0	0	4.82375e+06	1.9295e+07	IgM-	ASV_660	Proteobacteria	Enterobacteriaceae	NA	NA
0	0	1.35524e+07	5.42098e+07	IgM-	ASV_951	Proteobacteria	Enterobacteriaceae	NA	NA
0	0	3.27326e+06	1.3093e+07	IgM-	ASV_604	Firmicutes	Enterococcaceae	Enterococcus	NA
0	0	4.30692e+06	1.72277e+07	IgM-	ASV_2865	Firmicutes	Enterococcaceae	Melissococcus	NA
7.74158e+06	2.12787e+07	0	0	IgA-	ASV_1594	Firmicutes	Erysipelotrichaceae	Catenibacterium	NA
2.07507e+06	8.30028e+06	0	0	IgA-	ASV_3161	Firmicutes	Erysipelotrichaceae	Catenibacterium	NA
4.10042e+06	1.64017e+07	0	0	IgA-	ASV_4968	Firmicutes	Erysipelotrichaceae	Catenibacterium	NA
0	0	5.05345e+06	2.02138e+07	IgM-	ASV_2001	Firmicutes	Erysipelotrichaceae	Erysipelatoclostridium	NA
0	0	2.12475e+06	8.49899e+06	IgM-	ASV_4118	Firmicutes	Erysipelotrichaceae	Erysipelatoclostridium	NA
5.0055e+06	1.40054e+07	0	0	IgA-	ASV_1328	Firmicutes	Erysipelotrichaceae	Erysipelotrichaceae_UCG-003	NA
575643	1.42661e+06	2.25236e+06	5.07808e+06	IgA-/IgM-	ASV_1344	Firmicutes	Erysipelotrichaceae	Erysipelotrichaceae_UCG-003	NA
5.61688e+06	1.59713e+07	0	0	IgA-	ASV_1376	Firmicutes	Erysipelotrichaceae	Erysipelotrichaceae_UCG-003	NA
4.13594e+06	7.15447e+06	7.52379e+06	1.31972e+07	IgA-/IgM-	ASV_161	Firmicutes	Erysipelotrichaceae	Erysipelotrichaceae_UCG-003	NA
6.19552e+06	2.47821e+07	0	0	IgA-	ASV_1624	Firmicutes	Erysipelotrichaceae	Holdemanella	NA
0	0	2.21901e+06	8.87604e+06	IgM-	ASV_1684	Firmicutes	Erysipelotrichaceae	Holdemanella	NA
1.09785e+07	3.13589e+07	0	0	IgA-	ASV_2064	Firmicutes	Erysipelotrichaceae	Holdemanella	NA
5.72046e+06	2.28818e+07	0	0	IgA-	ASV_2367	Firmicutes	Erysipelotrichaceae	Holdemanella	NA
986306	3.94522e+06	6.69789e+06	1.95112e+07	IgA-/IgM-	ASV_294	Firmicutes	Erysipelotrichaceae	Holdemanella	NA
6.56067e+06	2.62427e+07	0	0	IgA-	ASV_3964	Firmicutes	Erysipelotrichaceae	Holdemanella	NA
1.07267e+07	3.07493e+07	2.4318e+06	9.7272e+06	IgA-/IgM-	ASV_936	Firmicutes	Erysipelotrichaceae	Holdemanella	biformis
0	0	3.67617e+06	1.47047e+07	IgM-	ASV_1504	Firmicutes	Erysipelotrichaceae	Solobacterium	NA
4.09012e+07	1.19138e+08	0	0	IgA-	ASV_101	Firmicutes	Erysipelotrichaceae	Turicibacter	sanguinis
2.53343e+06	1.01337e+07	0	0	IgA-	ASV_1248	Firmicutes	Erysipelotrichaceae	Turicibacter	NA
0	0	1.49665e+07	5.9866e+07	IgM-	ASV_1319	Firmicutes	Erysipelotrichaceae	Turicibacter	sanguinis
4.59184e+06	1.83674e+07	0	0	IgA-	ASV_1322	Firmicutes	Erysipelotrichaceae	Turicibacter	NA
1.74173e+06	6.96693e+06	0	0	IgA-	ASV_1482	Firmicutes	Erysipelotrichaceae	Turicibacter	NA
1.65646e+06	6.62583e+06	0	0	IgA-	ASV_2050	Firmicutes	Erysipelotrichaceae	Turicibacter	NA
0	0	1.86745e+06	7.46981e+06	IgM-	ASV_4340	Firmicutes	Erysipelotrichaceae	Turicibacter	NA
0	0	1.75427e+06	7.0171e+06	IgM-	ASV_4475	Firmicutes	Erysipelotrichaceae	Turicibacter	NA
1.92541e+07	7.70163e+07	0	0	IgA-	ASV_463	Firmicutes	Erysipelotrichaceae	Turicibacter	NA
1.66989e+07	6.2944e+07	0	0	IgA-	ASV_519	Firmicutes	Erysipelotrichaceae	Turicibacter	NA
1.62117e+08	5.62812e+08	3.83565e+06	8.37393e+06	IgA-/IgM-	ASV_62	Firmicutes	Erysipelotrichaceae	Turicibacter	sanguinis
5.20468e+06	8.51791e+06	0	0	IgA-	ASV_1048	Firmicutes	Family_XIII	Family_XIII_AD3011_group	NA
1.85658e+06	7.4263e+06	0	0	IgA-	ASV_1287	Firmicutes	Family_XIII	Family_XIII_AD3011_group	NA
2.2627e+06	9.05081e+06	0	0	IgA-	ASV_1352	Firmicutes	Family_XIII	Family_XIII_AD3011_group	NA
4.37423e+06	7.27409e+06	0	0	IgA-	ASV_1800	Firmicutes	Family_XIII	Family_XIII_AD3011_group	NA
9.40348e+06	1.61676e+07	0	0	IgA-	ASV_1237	Firmicutes	Family_XIII	Family_XIII_UCG-001	NA
0	0	1.60792e+06	6.43167e+06	IgM-	ASV_1710	Firmicutes	Family_XIII	Family_XIII_UCG-001	NA
7.56653e+06	3.02661e+07	0	0	IgA-	ASV_1787	Firmicutes	Family_XIII	Family_XIII_UCG-001	NA
4.95983e+06	1.98393e+07	0	0	IgA-	ASV_2690	Firmicutes	Family_XIII	Family_XIII_UCG-001	NA
1.42349e+06	5.69395e+06	0	0	IgA-	ASV_3015	Firmicutes	Family_XIII	Family_XIII_UCG-001	NA
0	0	823855	3.29542e+06	IgM-	ASV_3417	Firmicutes	Family_XIII	Family_XIII_UCG-001	NA
1.45045e+06	5.8018e+06	0	0	IgA-	ASV_4945	Firmicutes	Family_XIII	Family_XIII_UCG-001	NA
1.56882e+06	6.27527e+06	5.68513e+06	2.27405e+07	IgA-/IgM-	ASV_528	Firmicutes	Family_XIII	Family_XIII_UCG-001	NA
1.19783e+07	1.92637e+07	7.64985e+06	1.51026e+07	IgA-/IgM-	ASV_597	Firmicutes	Family_XIII	Family_XIII_UCG-001	NA
0	0	4.18814e+06	1.19646e+07	IgM-	ASV_1145	Firmicutes	Lachnospiraceae	Agathobacter	NA
1.24036e+07	1.48412e+07	1.3822e+07	2.26483e+07	IgA-/IgM-	ASV_141	Firmicutes	Lachnospiraceae	Agathobacter	NA
1.47994e+06	5.27289e+06	2.66346e+06	3.90809e+06	IgA-/IgM-	ASV_1474	Firmicutes	Lachnospiraceae	Agathobacter	NA
0	0	2.89853e+06	1.15941e+07	IgM-	ASV_1792	Firmicutes	Lachnospiraceae	Agathobacter	NA
1.09613e+07	4.38452e+07	0	0	IgA-	ASV_1858	Firmicutes	Lachnospiraceae	Agathobacter	NA
1.40243e+07	5.60974e+07	0	0	IgA-	ASV_1940	Firmicutes	Lachnospiraceae	Agathobacter	NA
0	0	1.30156e+06	5.20623e+06	IgM-	ASV_371	Firmicutes	Lachnospiraceae	Agathobacter	NA
6.66692e+06	1.00244e+07	1.01929e+07	1.66801e+07	IgA-/IgM-	ASV_410	Firmicutes	Lachnospiraceae	Agathobacter	NA
4.71225e+06	1.08953e+07	9.23274e+06	2.06294e+07	IgA-/IgM-	ASV_452	Firmicutes	Lachnospiraceae	Agathobacter	NA
3.00669e+06	4.84299e+06	2.23522e+06	3.67766e+06	IgA-/IgM-	ASV_730	Firmicutes	Lachnospiraceae	Agathobacter	NA
1.05723e+06	2.91778e+06	4.19428e+06	7.23593e+06	IgA-/IgM-	ASV_892	Firmicutes	Lachnospiraceae	Agathobacter	NA
0	0	1.76615e+06	7.06459e+06	IgM-	ASV_2967	Firmicutes	Lachnospiraceae	Anaerosporobacter	NA
9.47354e+06	2.7521e+07	1.30101e+07	4.79041e+07	IgA-/IgM-	ASV_102	Firmicutes	Lachnospiraceae	Anaerostipes	hadrus
0	0	1.28074e+07	2.92106e+07	IgM-	ASV_1028	Firmicutes	Lachnospiraceae	Anaerostipes	NA
2.56543e+06	1.02617e+07	3.97877e+06	1.59151e+07	IgA-/IgM-	ASV_1085	Firmicutes	Lachnospiraceae	Anaerostipes	NA
9.38534e+06	2.91316e+07	1.03587e+07	2.30392e+07	IgA-/IgM-	ASV_1086	Firmicutes	Lachnospiraceae	Anaerostipes	NA
2.17156e+06	4.6992e+06	3.78977e+06	1.05148e+07	IgA-/IgM-	ASV_1149	Firmicutes	Lachnospiraceae	Anaerostipes	hadrus
111906	305786	3.05797e+06	6.17289e+06	IgA-/IgM-	ASV_1247	Firmicutes	Lachnospiraceae	Anaerostipes	NA
0	0	2.08015e+06	8.32062e+06	IgM-	ASV_1336	Firmicutes	Lachnospiraceae	Anaerostipes	NA
4.10468e+06	1.64187e+07	0	0	IgA-	ASV_1403	Firmicutes	Lachnospiraceae	Anaerostipes	NA
7.72893e+06	1.32877e+07	1.46534e+07	2.1161e+07	IgA-/IgM-	ASV_169	Firmicutes	Lachnospiraceae	Anaerostipes	NA
5.6815e+06	6.91367e+06	1.22922e+07	2.10811e+07	IgA-/IgM-	ASV_182	Firmicutes	Lachnospiraceae	Anaerostipes	NA
8.6451e+06	1.42505e+07	2.72938e+07	6.31144e+07	IgA-/IgM-	ASV_188	Firmicutes	Lachnospiraceae	Anaerostipes	NA
1.85387e+07	2.42177e+07	2.38594e+07	3.39463e+07	IgA-/IgM-	ASV_20	Firmicutes	Lachnospiraceae	Anaerostipes	hadrus
2.85947e+06	1.14379e+07	0	0	IgA-	ASV_2301	Firmicutes	Lachnospiraceae	Anaerostipes	NA
7.5819e+06	1.29537e+07	8.58666e+06	1.82674e+07	IgA-/IgM-	ASV_238	Firmicutes	Lachnospiraceae	Anaerostipes	NA
2.40522e+06	7.62552e+06	4.58902e+06	1.12832e+07	IgA-/IgM-	ASV_2624	Firmicutes	Lachnospiraceae	Anaerostipes	NA
2.05234e+06	8.20937e+06	0	0	IgA-	ASV_3094	Firmicutes	Lachnospiraceae	Anaerostipes	NA
7.50519e+06	1.7752e+07	7.48112e+06	1.70683e+07	IgA-/IgM-	ASV_327	Firmicutes	Lachnospiraceae	Anaerostipes	NA
2.08559e+06	6.08379e+06	1.36516e+06	2.4551e+06	IgA-/IgM-	ASV_329	Firmicutes	Lachnospiraceae	Anaerostipes	NA
859974	2.18285e+06	2.21005e+06	3.69113e+06	IgA-/IgM-	ASV_358	Firmicutes	Lachnospiraceae	Anaerostipes	NA
2.00483e+07	5.04573e+07	5.26601e+06	1.58472e+07	IgA-/IgM-	ASV_392	Firmicutes	Lachnospiraceae	Anaerostipes	hadrus
1.97841e+06	3.55669e+06	4.5736e+06	1.60323e+07	IgA-/IgM-	ASV_44	Firmicutes	Lachnospiraceae	Anaerostipes	NA
127462	509849	3.7635e+06	6.52327e+06	IgA-/IgM-	ASV_454	Firmicutes	Lachnospiraceae	Anaerostipes	NA
1.47956e+07	4.18307e+07	0	0	IgA-	ASV_473	Firmicutes	Lachnospiraceae	Anaerostipes	NA
0	0	6.14446e+06	2.45778e+07	IgM-	ASV_492	Firmicutes	Lachnospiraceae	Anaerostipes	NA
6.3231e+06	1.47108e+07	1.203e+07	2.2048e+07	IgA-/IgM-	ASV_523	Firmicutes	Lachnospiraceae	Anaerostipes	NA
1.1398e+06	2.22505e+06	6.00931e+06	1.54922e+07	IgA-/IgM-	ASV_557	Firmicutes	Lachnospiraceae	Anaerostipes	NA
3.03001e+06	5.87062e+06	1.02966e+07	2.52801e+07	IgA-/IgM-	ASV_596	Firmicutes	Lachnospiraceae	Anaerostipes	NA
0	0	1.47211e+06	5.88844e+06	IgM-	ASV_61	Firmicutes	Lachnospiraceae	Anaerostipes	hadrus
6.27101e+06	2.5084e+07	0	0	IgA-	ASV_675	Firmicutes	Lachnospiraceae	Anaerostipes	hadrus
7.84833e+06	1.52532e+07	1.02772e+07	1.20972e+07	IgA-/IgM-	ASV_73	Firmicutes	Lachnospiraceae	Anaerostipes	NA
549428	1.0644e+06	948377	3.43854e+06	IgA-/IgM-	ASV_740	Firmicutes	Lachnospiraceae	Anaerostipes	NA
936053	1.65763e+06	1.7725e+06	4.6448e+06	IgA-/IgM-	ASV_779	Firmicutes	Lachnospiraceae	Anaerostipes	NA
1.42076e+06	2.80453e+06	2.86384e+06	5.52866e+06	IgA-/IgM-	ASV_801	Firmicutes	Lachnospiraceae	Anaerostipes	NA
819159	2.1207e+06	1.61868e+06	3.09562e+06	IgA-/IgM-	ASV_834	Firmicutes	Lachnospiraceae	Anaerostipes	NA
4.56861e+06	7.39738e+06	8.26642e+06	1.90078e+07	IgA-/IgM-	ASV_86	Firmicutes	Lachnospiraceae	Anaerostipes	NA
1.4001e+09	1.43975e+09	2.849e+09	3.39091e+09	IgA-/IgM-	ASV_1	Firmicutes	Lachnospiraceae	Blautia	NA
0	0	2.08015e+06	8.32062e+06	IgM-	ASV_1001	Firmicutes	Lachnospiraceae	Blautia	NA
2.41845e+06	4.39738e+06	3.0624e+06	5.10587e+06	IgA-/IgM-	ASV_1041	Firmicutes	Lachnospiraceae	Blautia	NA
0	0	2.68044e+07	1.07217e+08	IgM-	ASV_1054	Firmicutes	Lachnospiraceae	Blautia	NA
4.82385e+06	1.92954e+07	7.94528e+06	3.17811e+07	IgA-/IgM-	ASV_1062	Firmicutes	Lachnospiraceae	Blautia	NA
8.113e+06	2.29681e+07	6.97298e+06	1.90558e+07	IgA-/IgM-	ASV_1066	Firmicutes	Lachnospiraceae	Blautia	NA
4.39063e+06	9.18601e+06	1.00817e+07	3.17994e+07	IgA-/IgM-	ASV_1079	Firmicutes	Lachnospiraceae	Blautia	NA
3.61197e+06	6.53703e+06	6.06834e+06	7.24033e+06	IgA-/IgM-	ASV_1093	Firmicutes	Lachnospiraceae	Blautia	NA
1.62641e+06	6.50562e+06	0	0	IgA-	ASV_1095	Firmicutes	Lachnospiraceae	Blautia	NA
0	0	1.6644e+07	6.65761e+07	IgM-	ASV_1096	Firmicutes	Lachnospiraceae	Blautia	NA
2.26398e+06	3.69672e+06	4.09701e+06	5.7809e+06	IgA-/IgM-	ASV_1099	Firmicutes	Lachnospiraceae	Blautia	NA
4.34817e+08	5.11672e+08	5.51143e+08	5.75209e+08	IgA-/IgM-	ASV_11	Firmicutes	Lachnospiraceae	Blautia	massiliensis
5.98694e+06	1.72587e+07	5.85482e+06	1.64197e+07	IgA-/IgM-	ASV_1100	Firmicutes	Lachnospiraceae	Blautia	NA
5.51254e+07	6.45396e+07	5.35123e+07	8.43074e+07	IgA-/IgM-	ASV_112	Firmicutes	Lachnospiraceae	Blautia	NA
1.99243e+06	3.5966e+06	0	0	IgA-	ASV_1135	Firmicutes	Lachnospiraceae	Blautia	NA
2.27273e+06	4.68181e+06	1.54322e+07	5.35741e+07	IgA-/IgM-	ASV_1137	Firmicutes	Lachnospiraceae	Blautia	NA
0	0	1.17688e+07	3.22423e+07	IgM-	ASV_1148	Firmicutes	Lachnospiraceae	Blautia	NA
4.94204e+07	7.25961e+07	5.23631e+07	8.50014e+07	IgA-/IgM-	ASV_115	Firmicutes	Lachnospiraceae	Blautia	NA
4.923e+06	1.26076e+07	1.44874e+07	2.89031e+07	IgA-/IgM-	ASV_1150	Firmicutes	Lachnospiraceae	Blautia	NA
0	0	4.98394e+07	1.99357e+08	IgM-	ASV_1152	Firmicutes	Lachnospiraceae	Blautia	stercoris
6.03481e+06	1.37506e+07	7.29954e+06	1.54564e+07	IgA-/IgM-	ASV_1166	Firmicutes	Lachnospiraceae	Blautia	NA
3.03581e+07	5.67882e+07	3.2789e+07	4.32501e+07	IgA-/IgM-	ASV_117	Firmicutes	Lachnospiraceae	Blautia	NA
0	0	3.20908e+06	1.28363e+07	IgM-	ASV_1186	Firmicutes	Lachnospiraceae	Blautia	NA
0	0	1.51094e+07	6.04376e+07	IgM-	ASV_1193	Firmicutes	Lachnospiraceae	Blautia	NA
8.37695e+06	3.35078e+07	0	0	IgA-	ASV_1207	Firmicutes	Lachnospiraceae	Blautia	NA
0	0	9.24973e+06	3.69989e+07	IgM-	ASV_1220	Firmicutes	Lachnospiraceae	Blautia	NA
2.05234e+06	8.20937e+06	5.44464e+06	2.17785e+07	IgA-/IgM-	ASV_1229	Firmicutes	Lachnospiraceae	Blautia	NA
1.27659e+06	3.72829e+06	4.42503e+06	8.54174e+06	IgA-/IgM-	ASV_1277	Firmicutes	Lachnospiraceae	Blautia	NA
1.53125e+07	4.26603e+07	1.09754e+06	4.39017e+06	IgA-/IgM-	ASV_1306	Firmicutes	Lachnospiraceae	Blautia	NA
6.45344e+06	1.7237e+07	2.58501e+06	4.71014e+06	IgA-/IgM-	ASV_1308	Firmicutes	Lachnospiraceae	Blautia	NA
1.8719e+08	4.99788e+08	9.79093e+07	2.82484e+08	IgA-/IgM-	ASV_132	Firmicutes	Lachnospiraceae	Blautia	obeum
164893	659571	8.04586e+06	1.5202e+07	IgA-/IgM-	ASV_1338	Firmicutes	Lachnospiraceae	Blautia	NA
3.81107e+06	1.0027e+07	6.42732e+06	1.37308e+07	IgA-/IgM-	ASV_1358	Firmicutes	Lachnospiraceae	Blautia	NA
1.0696e+07	4.2784e+07	0	0	IgA-	ASV_1359	Firmicutes	Lachnospiraceae	Blautia	NA
1.32199e+07	3.62785e+07	4.18818e+06	1.67527e+07	IgA-/IgM-	ASV_1369	Firmicutes	Lachnospiraceae	Blautia	NA
0	0	2.11503e+07	8.46013e+07	IgM-	ASV_1372	Firmicutes	Lachnospiraceae	Blautia	NA
1.05e+07	2.90726e+07	2.58797e+06	1.03519e+07	IgA-/IgM-	ASV_1394	Firmicutes	Lachnospiraceae	Blautia	NA
0	0	2.32607e+06	9.30428e+06	IgM-	ASV_1396	Firmicutes	Lachnospiraceae	Blautia	NA
4.22248e+07	5.94657e+07	5.98783e+07	1.03026e+08	IgA-/IgM-	ASV_143	Firmicutes	Lachnospiraceae	Blautia	NA
0	0	5.69214e+06	2.27686e+07	IgM-	ASV_1431	Firmicutes	Lachnospiraceae	Blautia	NA
4.12787e+06	9.44026e+06	5.48598e+06	1.67485e+07	IgA-/IgM-	ASV_1451	Firmicutes	Lachnospiraceae	Blautia	NA
2.12635e+07	4.80682e+07	5.5489e+07	8.95888e+07	IgA-/IgM-	ASV_146	Firmicutes	Lachnospiraceae	Blautia	NA
9.65479e+06	3.86191e+07	0	0	IgA-	ASV_1470	Firmicutes	Lachnospiraceae	Blautia	NA
2.38334e+07	2.51227e+07	4.48602e+07	1.17375e+08	IgA-/IgM-	ASV_149	Firmicutes	Lachnospiraceae	Blautia	NA
7.34094e+06	8.94315e+06	3.43689e+07	6.41633e+07	IgA-/IgM-	ASV_152	Firmicutes	Lachnospiraceae	Blautia	NA
6.75748e+06	1.84739e+07	1.03446e+06	4.13783e+06	IgA-/IgM-	ASV_1526	Firmicutes	Lachnospiraceae	Blautia	NA
2.94518e+06	4.98016e+06	4.55388e+06	1.17141e+07	IgA-/IgM-	ASV_1527	Firmicutes	Lachnospiraceae	Blautia	NA
3.11632e+06	1.24653e+07	5.33638e+06	2.13455e+07	IgA-/IgM-	ASV_1528	Firmicutes	Lachnospiraceae	Blautia	NA
5.33398e+06	2.13359e+07	0	0	IgA-	ASV_1535	Firmicutes	Lachnospiraceae	Blautia	NA
0	0	2.19819e+07	7.71041e+07	IgM-	ASV_1536	Firmicutes	Lachnospiraceae	Blautia	NA
0	0	1.59688e+07	4.82711e+07	IgM-	ASV_1563	Firmicutes	Lachnospiraceae	Blautia	NA
0	0	3.76936e+06	1.50775e+07	IgM-	ASV_1579	Firmicutes	Lachnospiraceae	Blautia	NA
2.91884e+06	6.83954e+06	3.42666e+06	7.58128e+06	IgA-/IgM-	ASV_1580	Firmicutes	Lachnospiraceae	Blautia	NA
0	0	1.57057e+07	6.28227e+07	IgM-	ASV_1591	Firmicutes	Lachnospiraceae	Blautia	NA
1.16092e+07	3.59313e+07	5.69214e+06	2.27686e+07	IgA-/IgM-	ASV_1606	Firmicutes	Lachnospiraceae	Blautia	NA
1.73814e+07	4.6403e+07	8.57029e+07	2.49996e+08	IgA-/IgM-	ASV_163	Firmicutes	Lachnospiraceae	Blautia	stercoris
0	0	4.79416e+06	1.91766e+07	IgM-	ASV_1645	Firmicutes	Lachnospiraceae	Blautia	NA
1.66333e+06	3.87646e+06	1.26926e+06	3.09466e+06	IgA-/IgM-	ASV_1714	Firmicutes	Lachnospiraceae	Blautia	NA
5.0814e+07	1.15679e+08	4.82942e+07	1.0466e+08	IgA-/IgM-	ASV_172	Firmicutes	Lachnospiraceae	Blautia	NA
4.04476e+07	8.03579e+07	2.75098e+07	4.71527e+07	IgA-/IgM-	ASV_173	Firmicutes	Lachnospiraceae	Blautia	NA
2.08794e+07	3.04421e+07	2.25228e+07	2.49252e+07	IgA-/IgM-	ASV_174	Firmicutes	Lachnospiraceae	Blautia	NA
0	0	7.95755e+06	3.18302e+07	IgM-	ASV_1761	Firmicutes	Lachnospiraceae	Blautia	NA
0	0	1.58892e+06	6.35568e+06	IgM-	ASV_1807	Firmicutes	Lachnospiraceae	Blautia	NA
0	0	8.4538e+06	2.54937e+07	IgM-	ASV_1823	Firmicutes	Lachnospiraceae	Blautia	NA
0	0	1.6563e+06	6.62521e+06	IgM-	ASV_1824	Firmicutes	Lachnospiraceae	Blautia	NA
0	0	2.37676e+06	9.50703e+06	IgM-	ASV_1832	Firmicutes	Lachnospiraceae	Blautia	NA
2.06517e+06	8.26069e+06	9.2938e+06	2.92179e+07	IgA-/IgM-	ASV_1838	Firmicutes	Lachnospiraceae	Blautia	NA
1.08853e+06	4.35412e+06	0	0	IgA-	ASV_1849	Firmicutes	Lachnospiraceae	Blautia	NA
7.21012e+06	1.97676e+07	0	0	IgA-	ASV_1856	Firmicutes	Lachnospiraceae	Blautia	NA
4.15e+07	1.28719e+08	3.75772e+08	1.15119e+09	IgA-/IgM-	ASV_186	Firmicutes	Lachnospiraceae	Blautia	NA
4.70342e+06	1.33226e+07	0	0	IgA-	ASV_1873	Firmicutes	Lachnospiraceae	Blautia	NA
1.07955e+07	4.31819e+07	0	0	IgA-	ASV_1886	Firmicutes	Lachnospiraceae	Blautia	NA
2.28904e+07	3.02018e+07	1.26259e+07	3.44079e+07	IgA-/IgM-	ASV_190	Firmicutes	Lachnospiraceae	Blautia	NA
0	0	3.62316e+06	1.44926e+07	IgM-	ASV_1910	Firmicutes	Lachnospiraceae	Blautia	luti
2.80318e+06	1.12127e+07	0	0	IgA-	ASV_1912	Firmicutes	Lachnospiraceae	Blautia	NA
0	0	4.22922e+06	1.69169e+07	IgM-	ASV_1948	Firmicutes	Lachnospiraceae	Blautia	NA
9.98782e+06	3.99513e+07	1.28613e+07	5.14452e+07	IgA-/IgM-	ASV_1968	Firmicutes	Lachnospiraceae	Blautia	NA
1.21768e+06	3.11876e+06	3.60627e+06	1.09558e+07	IgA-/IgM-	ASV_1977	Firmicutes	Lachnospiraceae	Blautia	NA
2.78829e+06	1.11531e+07	0	0	IgA-	ASV_2006	Firmicutes	Lachnospiraceae	Blautia	NA
2.68561e+07	7.03258e+07	4.62303e+07	9.19025e+07	IgA-/IgM-	ASV_203	Firmicutes	Lachnospiraceae	Blautia	NA
2.85273e+07	4.91391e+07	2.09363e+07	4.31411e+07	IgA-/IgM-	ASV_204	Firmicutes	Lachnospiraceae	Blautia	NA
0	0	1.02184e+07	2.90667e+07	IgM-	ASV_2043	Firmicutes	Lachnospiraceae	Blautia	NA
0	0	2.74899e+06	1.0996e+07	IgM-	ASV_2079	Firmicutes	Lachnospiraceae	Blautia	NA
1.24355e+08	4.36031e+08	1.32691e+08	5.14209e+08	IgA-/IgM-	ASV_208	Firmicutes	Lachnospiraceae	Blautia	NA
8.42832e+06	3.37133e+07	0	0	IgA-	ASV_2109	Firmicutes	Lachnospiraceae	Blautia	NA
9.29748e+06	1.88728e+07	1.26387e+07	2.48612e+07	IgA-/IgM-	ASV_211	Firmicutes	Lachnospiraceae	Blautia	NA
1.6022e+07	2.43577e+07	1.78286e+07	5.00602e+07	IgA-/IgM-	ASV_212	Firmicutes	Lachnospiraceae	Blautia	NA
0	0	3.19285e+06	1.27714e+07	IgM-	ASV_2122	Firmicutes	Lachnospiraceae	Blautia	NA
1.98801e+07	2.89587e+07	2.31582e+07	3.80808e+07	IgA-/IgM-	ASV_217	Firmicutes	Lachnospiraceae	Blautia	NA
4.25344e+06	1.302e+07	2.98996e+07	7.5188e+07	IgA-/IgM-	ASV_219	Firmicutes	Lachnospiraceae	Blautia	NA
5.81497e+06	2.32599e+07	0	0	IgA-	ASV_2196	Firmicutes	Lachnospiraceae	Blautia	faecis
0	0	8.03429e+06	3.21371e+07	IgM-	ASV_2221	Firmicutes	Lachnospiraceae	Blautia	NA
0	0	5.16974e+06	2.06789e+07	IgM-	ASV_2252	Firmicutes	Lachnospiraceae	Blautia	NA
0	0	1.23551e+07	4.94205e+07	IgM-	ASV_2255	Firmicutes	Lachnospiraceae	Blautia	NA
0	0	2.98608e+06	1.19443e+07	IgM-	ASV_2265	Firmicutes	Lachnospiraceae	Blautia	NA
1.23555e+06	2.33261e+06	4.40734e+06	1.09551e+07	IgA-/IgM-	ASV_2278	Firmicutes	Lachnospiraceae	Blautia	NA
0	0	6.40366e+06	2.56146e+07	IgM-	ASV_2377	Firmicutes	Lachnospiraceae	Blautia	NA
2.30105e+07	3.8511e+07	1.00992e+07	1.66411e+07	IgA-/IgM-	ASV_242	Firmicutes	Lachnospiraceae	Blautia	NA
0	0	1.51241e+07	4.38117e+07	IgM-	ASV_2434	Firmicutes	Lachnospiraceae	Blautia	NA
0	0	5.376e+06	2.1504e+07	IgM-	ASV_2462	Firmicutes	Lachnospiraceae	Blautia	NA
0	0	1.00444e+07	4.01776e+07	IgM-	ASV_2469	Firmicutes	Lachnospiraceae	Blautia	NA
2.31983e+07	2.94104e+07	3.16971e+07	4.9882e+07	IgA-/IgM-	ASV_247	Firmicutes	Lachnospiraceae	Blautia	NA
1.37911e+07	1.99097e+07	1.65285e+07	3.08889e+07	IgA-/IgM-	ASV_253	Firmicutes	Lachnospiraceae	Blautia	NA
0	0	3.3924e+06	1.35696e+07	IgM-	ASV_2561	Firmicutes	Lachnospiraceae	Blautia	NA
1.2468e+08	4.73576e+08	2.90833e+07	8.17187e+07	IgA-/IgM-	ASV_258	Firmicutes	Lachnospiraceae	Blautia	faecis
4.99138e+06	1.99655e+07	0	0	IgA-	ASV_2582	Firmicutes	Lachnospiraceae	Blautia	NA
0	0	4.97987e+06	1.99195e+07	IgM-	ASV_2593	Firmicutes	Lachnospiraceae	Blautia	NA
9.98928e+06	1.29174e+07	1.38959e+07	1.78106e+07	IgA-/IgM-	ASV_262	Firmicutes	Lachnospiraceae	Blautia	NA
2.34218e+07	5.00008e+07	2.01371e+07	4.01525e+07	IgA-/IgM-	ASV_266	Firmicutes	Lachnospiraceae	Blautia	NA
3.02254e+06	5.89755e+06	4.78772e+06	9.89993e+06	IgA-/IgM-	ASV_269	Firmicutes	Lachnospiraceae	Blautia	NA
4.75649e+06	1.90259e+07	0	0	IgA-	ASV_2703	Firmicutes	Lachnospiraceae	Blautia	NA
1.0353e+07	1.35212e+07	3.55294e+07	9.017e+07	IgA-/IgM-	ASV_272	Firmicutes	Lachnospiraceae	Blautia	NA
3.34088e+08	5.57667e+08	3.09811e+08	7.27519e+08	IgA-/IgM-	ASV_28	Firmicutes	Lachnospiraceae	Blautia	obeum
1.07878e+07	2.69285e+07	1.72018e+07	2.65053e+07	IgA-/IgM-	ASV_288	Firmicutes	Lachnospiraceae	Blautia	NA
1.24851e+07	4.99403e+07	0	0	IgA-	ASV_2919	Firmicutes	Lachnospiraceae	Blautia	NA
2.62427e+06	1.04971e+07	0	0	IgA-	ASV_2956	Firmicutes	Lachnospiraceae	Blautia	NA
1.74427e+07	3.09063e+07	1.79945e+07	2.44252e+07	IgA-/IgM-	ASV_305	Firmicutes	Lachnospiraceae	Blautia	NA
0	0	4.18818e+06	1.67527e+07	IgM-	ASV_3092	Firmicutes	Lachnospiraceae	Blautia	NA
1.08853e+06	4.35412e+06	0	0	IgA-	ASV_3126	Firmicutes	Lachnospiraceae	Blautia	NA
2.14349e+07	2.57674e+07	3.34882e+07	6.12987e+07	IgA-/IgM-	ASV_316	Firmicutes	Lachnospiraceae	Blautia	NA
2.6902e+07	6.15597e+07	5.49055e+07	1.42132e+08	IgA-/IgM-	ASV_318	Firmicutes	Lachnospiraceae	Blautia	NA
3.99779e+07	7.95876e+07	2.13604e+07	4.71495e+07	IgA-/IgM-	ASV_321	Firmicutes	Lachnospiraceae	Blautia	NA
0	0	6.00409e+06	2.40164e+07	IgM-	ASV_3298	Firmicutes	Lachnospiraceae	Blautia	NA
4.78189e+06	1.91276e+07	0	0	IgA-	ASV_3310	Firmicutes	Lachnospiraceae	Blautia	NA
0	0	1.82414e+06	7.29654e+06	IgM-	ASV_3332	Firmicutes	Lachnospiraceae	Blautia	NA
1.05194e+07	1.86569e+07	3.06762e+07	1.21856e+08	IgA-/IgM-	ASV_335	Firmicutes	Lachnospiraceae	Blautia	NA
1.47468e+07	2.70151e+07	1.99682e+07	4.06247e+07	IgA-/IgM-	ASV_338	Firmicutes	Lachnospiraceae	Blautia	NA
1.92232e+07	3.65888e+07	9.70663e+06	3.06682e+07	IgA-/IgM-	ASV_340	Firmicutes	Lachnospiraceae	Blautia	NA
2.68811e+06	5.29416e+06	0	0	IgA-	ASV_3480	Firmicutes	Lachnospiraceae	Blautia	NA
2.21361e+08	4.39536e+08	5.57978e+08	1.40288e+09	IgA-/IgM-	ASV_35	Firmicutes	Lachnospiraceae	Blautia	faecis
0	0	6.0479e+06	2.41916e+07	IgM-	ASV_3522	Firmicutes	Lachnospiraceae	Blautia	NA
7.79346e+06	1.56545e+07	3.39557e+07	9.83405e+07	IgA-/IgM-	ASV_353	Firmicutes	Lachnospiraceae	Blautia	NA
2.66975e+06	4.44333e+06	9.96739e+06	1.51775e+07	IgA-/IgM-	ASV_359	Firmicutes	Lachnospiraceae	Blautia	NA
8.35235e+06	1.86128e+07	1.27637e+07	2.1987e+07	IgA-/IgM-	ASV_365	Firmicutes	Lachnospiraceae	Blautia	NA
0	0	2.27741e+06	9.10966e+06	IgM-	ASV_3651	Firmicutes	Lachnospiraceae	Blautia	NA
6.66529e+06	1.1708e+07	8.40826e+06	1.37571e+07	IgA-/IgM-	ASV_366	Firmicutes	Lachnospiraceae	Blautia	NA
8.70203e+06	1.82016e+07	1.13826e+07	2.26574e+07	IgA-/IgM-	ASV_368	Firmicutes	Lachnospiraceae	Blautia	luti
2.5445e+07	9.00147e+07	0	0	IgA-	ASV_370	Firmicutes	Lachnospiraceae	Blautia	NA
1.01558e+07	1.63096e+07	1.63535e+07	3.90254e+07	IgA-/IgM-	ASV_374	Firmicutes	Lachnospiraceae	Blautia	massiliensis
8.2952e+06	2.67924e+07	2.29419e+07	5.60211e+07	IgA-/IgM-	ASV_376	Firmicutes	Lachnospiraceae	Blautia	NA
1.41579e+08	2.00135e+08	2.69293e+08	4.5495e+08	IgA-/IgM-	ASV_38	Firmicutes	Lachnospiraceae	Blautia	NA
0	0	3.32042e+06	1.32817e+07	IgM-	ASV_3818	Firmicutes	Lachnospiraceae	Blautia	NA
1.63174e+07	2.1273e+07	1.10176e+07	1.36549e+07	IgA-/IgM-	ASV_385	Firmicutes	Lachnospiraceae	Blautia	NA
5.17041e+06	1.0974e+07	1.70416e+07	5.32887e+07	IgA-/IgM-	ASV_401	Firmicutes	Lachnospiraceae	Blautia	NA
1.58172e+07	6.12267e+07	7.44203e+06	9.6918e+06	IgA-/IgM-	ASV_402	Firmicutes	Lachnospiraceae	Blautia	NA
2.75775e+08	6.568e+08	7.34071e+08	2.31774e+09	IgA-/IgM-	ASV_41	Firmicutes	Lachnospiraceae	Blautia	NA
5.52391e+06	2.20956e+07	0	0	IgA-	ASV_440	Firmicutes	Lachnospiraceae	Blautia	NA
1.51448e+06	6.0579e+06	0	0	IgA-	ASV_4440	Firmicutes	Lachnospiraceae	Blautia	NA
2.63828e+06	1.05531e+07	0	0	IgA-	ASV_4451	Firmicutes	Lachnospiraceae	Blautia	NA
9.04399e+06	1.39455e+07	3.80833e+06	5.69664e+06	IgA-/IgM-	ASV_446	Firmicutes	Lachnospiraceae	Blautia	NA
9.17888e+07	1.16294e+08	1.94173e+08	2.84322e+08	IgA-/IgM-	ASV_45	Firmicutes	Lachnospiraceae	Blautia	NA
0	0	6.28227e+06	2.51291e+07	IgM-	ASV_4553	Firmicutes	Lachnospiraceae	Blautia	NA
2.47339e+06	9.89356e+06	0	0	IgA-	ASV_4579	Firmicutes	Lachnospiraceae	Blautia	NA
1.38704e+08	2.57383e+08	3.87788e+08	6.60735e+08	IgA-/IgM-	ASV_46	Firmicutes	Lachnospiraceae	Blautia	NA
4.23316e+06	1.01271e+07	8.94127e+06	1.62089e+07	IgA-/IgM-	ASV_460	Firmicutes	Lachnospiraceae	Blautia	NA
1.30055e+07	3.00315e+07	3.50121e+07	9.15612e+07	IgA-/IgM-	ASV_465	Firmicutes	Lachnospiraceae	Blautia	NA
4.95983e+06	1.98393e+07	0	0	IgA-	ASV_4654	Firmicutes	Lachnospiraceae	Blautia	NA
8.47451e+06	3.38981e+07	0	0	IgA-	ASV_4700	Firmicutes	Lachnospiraceae	Blautia	NA
3.96486e+07	1.58594e+08	1.75668e+07	4.30683e+07	IgA-/IgM-	ASV_474	Firmicutes	Lachnospiraceae	Blautia	NA
0	0	4.08055e+07	1.22553e+08	IgM-	ASV_482	Firmicutes	Lachnospiraceae	Blautia	NA
3.64496e+07	1.01274e+08	2.09897e+07	7.44547e+07	IgA-/IgM-	ASV_488	Firmicutes	Lachnospiraceae	Blautia	NA
0	0	2.10003e+07	5.34591e+07	IgM-	ASV_494	Firmicutes	Lachnospiraceae	Blautia	NA
4.27571e+06	1.71029e+07	1.53551e+07	3.45557e+07	IgA-/IgM-	ASV_506	Firmicutes	Lachnospiraceae	Blautia	NA
2.46535e+07	3.70877e+07	6.93555e+06	2.43171e+07	IgA-/IgM-	ASV_511	Firmicutes	Lachnospiraceae	Blautia	NA
8.493e+06	1.60579e+07	2.28789e+07	4.76765e+07	IgA-/IgM-	ASV_514	Firmicutes	Lachnospiraceae	Blautia	NA
1.50698e+07	4.57987e+07	8.30122e+06	1.49964e+07	IgA-/IgM-	ASV_518	Firmicutes	Lachnospiraceae	Blautia	NA
3.77239e+06	1.50895e+07	0	0	IgA-	ASV_5181	Firmicutes	Lachnospiraceae	Blautia	NA
0	0	4.607e+06	1.8428e+07	IgM-	ASV_5272	Firmicutes	Lachnospiraceae	Blautia	NA
0	0	665421	2.66169e+06	IgM-	ASV_5405	Firmicutes	Lachnospiraceae	Blautia	NA
1.15185e+07	1.76864e+07	7.85195e+06	1.20124e+07	IgA-/IgM-	ASV_552	Firmicutes	Lachnospiraceae	Blautia	NA
2.47339e+06	9.89356e+06	8.57813e+06	3.12157e+07	IgA-/IgM-	ASV_553	Firmicutes	Lachnospiraceae	Blautia	NA
9.3434e+06	1.07114e+07	1.30736e+07	1.97389e+07	IgA-/IgM-	ASV_563	Firmicutes	Lachnospiraceae	Blautia	NA
9.67425e+06	1.94084e+07	4.96627e+06	1.15822e+07	IgA-/IgM-	ASV_570	Firmicutes	Lachnospiraceae	Blautia	NA
0	0	2.30808e+07	5.48012e+07	IgM-	ASV_575	Firmicutes	Lachnospiraceae	Blautia	NA
3.4663e+07	9.58036e+07	1.59611e+08	4.79383e+08	IgA-/IgM-	ASV_58	Firmicutes	Lachnospiraceae	Blautia	NA
3.25579e+07	7.54547e+07	1.18303e+07	3.24235e+07	IgA-/IgM-	ASV_581	Firmicutes	Lachnospiraceae	Blautia	NA
5.88632e+07	5.96451e+07	2.95139e+08	8.37817e+08	IgA-/IgM-	ASV_59	Firmicutes	Lachnospiraceae	Blautia	NA
1.75024e+07	5.07409e+07	9.14422e+06	1.62226e+07	IgA-/IgM-	ASV_594	Firmicutes	Lachnospiraceae	Blautia	NA
0	0	1.99611e+07	5.42414e+07	IgM-	ASV_595	Firmicutes	Lachnospiraceae	Blautia	NA
1.85557e+07	4.72711e+07	1.37129e+07	2.57413e+07	IgA-/IgM-	ASV_599	Firmicutes	Lachnospiraceae	Blautia	NA
9.36292e+06	1.15717e+07	8.08829e+06	1.30319e+07	IgA-/IgM-	ASV_601	Firmicutes	Lachnospiraceae	Blautia	NA
1.29732e+07	3.59651e+07	2.33174e+07	6.58719e+07	IgA-/IgM-	ASV_648	Firmicutes	Lachnospiraceae	Blautia	NA
1.01694e+07	2.68806e+07	1.42246e+07	5.17393e+07	IgA-/IgM-	ASV_654	Firmicutes	Lachnospiraceae	Blautia	NA
5.7887e+06	1.14289e+07	8.44954e+06	1.74336e+07	IgA-/IgM-	ASV_674	Firmicutes	Lachnospiraceae	Blautia	NA
4.34147e+06	1.73659e+07	1.83124e+07	6.0001e+07	IgA-/IgM-	ASV_679	Firmicutes	Lachnospiraceae	Blautia	NA
0	0	6.53152e+07	2.61261e+08	IgM-	ASV_683	Firmicutes	Lachnospiraceae	Blautia	NA
1.91143e+06	4.04717e+06	8.47789e+06	1.79384e+07	IgA-/IgM-	ASV_689	Firmicutes	Lachnospiraceae	Blautia	NA
1.49189e+08	3.44827e+08	1.71631e+08	5.18115e+08	IgA-/IgM-	ASV_69	Firmicutes	Lachnospiraceae	Blautia	massiliensis
7.9441e+07	1.44651e+08	1.01563e+08	1.18847e+08	IgA-/IgM-	ASV_70	Firmicutes	Lachnospiraceae	Blautia	NA
2.25014e+06	4.11604e+06	7.65222e+06	9.72711e+06	IgA-/IgM-	ASV_703	Firmicutes	Lachnospiraceae	Blautia	NA
1.40303e+07	4.45425e+07	3.56217e+06	1.10037e+07	IgA-/IgM-	ASV_709	Firmicutes	Lachnospiraceae	Blautia	NA
7.36256e+06	1.87878e+07	5.98596e+06	1.28242e+07	IgA-/IgM-	ASV_736	Firmicutes	Lachnospiraceae	Blautia	NA
3.40078e+06	8.61953e+06	2.80306e+06	5.29528e+06	IgA-/IgM-	ASV_739	Firmicutes	Lachnospiraceae	Blautia	NA
1.8033e+07	3.14972e+07	1.57238e+07	5.5166e+07	IgA-/IgM-	ASV_742	Firmicutes	Lachnospiraceae	Blautia	NA
3.19255e+06	1.27702e+07	0	0	IgA-	ASV_754	Firmicutes	Lachnospiraceae	Blautia	NA
2.83539e+06	4.60687e+06	1.14203e+07	2.23099e+07	IgA-/IgM-	ASV_759	Firmicutes	Lachnospiraceae	Blautia	NA
0	0	3.91751e+06	1.56701e+07	IgM-	ASV_768	Firmicutes	Lachnospiraceae	Blautia	NA
2.26422e+06	4.49047e+06	1.34894e+07	3.52575e+07	IgA-/IgM-	ASV_769	Firmicutes	Lachnospiraceae	Blautia	NA
0	0	1.18409e+06	4.73635e+06	IgM-	ASV_770	Firmicutes	Lachnospiraceae	Blautia	NA
3.6097e+06	7.90537e+06	9.12199e+06	1.07219e+07	IgA-/IgM-	ASV_771	Firmicutes	Lachnospiraceae	Blautia	NA
3.78666e+06	6.60056e+06	3.30616e+06	4.79959e+06	IgA-/IgM-	ASV_772	Firmicutes	Lachnospiraceae	Blautia	NA
6.04639e+07	8.22095e+07	6.6142e+07	8.244e+07	IgA-/IgM-	ASV_78	Firmicutes	Lachnospiraceae	Blautia	NA
3.68248e+06	8.86477e+06	8.96889e+06	2.82533e+07	IgA-/IgM-	ASV_787	Firmicutes	Lachnospiraceae	Blautia	NA
1.1823e+08	4.45986e+08	3.92915e+06	1.28182e+07	IgA-/IgM-	ASV_789	Firmicutes	Lachnospiraceae	Blautia	NA
4.78189e+06	1.91276e+07	9.96562e+06	3.30589e+07	IgA-/IgM-	ASV_797	Firmicutes	Lachnospiraceae	Blautia	NA
9.30139e+06	1.64167e+07	7.20277e+06	1.47341e+07	IgA-/IgM-	ASV_800	Firmicutes	Lachnospiraceae	Blautia	NA
4.0369e+07	6.71677e+07	1.85118e+08	6.19136e+08	IgA-/IgM-	ASV_81	Firmicutes	Lachnospiraceae	Blautia	NA
1.39224e+07	5.56897e+07	5.91521e+06	1.75795e+07	IgA-/IgM-	ASV_831	Firmicutes	Lachnospiraceae	Blautia	NA
3.01323e+07	7.82362e+07	5.65405e+06	2.26162e+07	IgA-/IgM-	ASV_837	Firmicutes	Lachnospiraceae	Blautia	NA
2.56543e+06	1.02617e+07	1.32773e+07	4.61385e+07	IgA-/IgM-	ASV_850	Firmicutes	Lachnospiraceae	Blautia	NA
5.77913e+06	1.58301e+07	0	0	IgA-	ASV_851	Firmicutes	Lachnospiraceae	Blautia	NA
8.07712e+06	1.45319e+07	7.30754e+06	1.93029e+07	IgA-/IgM-	ASV_858	Firmicutes	Lachnospiraceae	Blautia	NA
4.38907e+06	8.33813e+06	7.71005e+06	2.28282e+07	IgA-/IgM-	ASV_869	Firmicutes	Lachnospiraceae	Blautia	NA
6.29454e+06	2.51782e+07	0	0	IgA-	ASV_871	Firmicutes	Lachnospiraceae	Blautia	NA
3.52445e+07	6.25121e+07	7.92746e+07	1.67303e+08	IgA-/IgM-	ASV_89	Firmicutes	Lachnospiraceae	Blautia	NA
3.4514e+06	1.38056e+07	8.70029e+06	3.48011e+07	IgA-/IgM-	ASV_901	Firmicutes	Lachnospiraceae	Blautia	NA
4.10241e+07	8.25361e+07	1.36471e+08	5.35416e+08	IgA-/IgM-	ASV_91	Firmicutes	Lachnospiraceae	Blautia	NA
328034	1.31213e+06	2.80225e+07	1.00844e+08	IgA-/IgM-	ASV_923	Firmicutes	Lachnospiraceae	Blautia	NA
3.46215e+06	8.54303e+06	7.04231e+06	1.75584e+07	IgA-/IgM-	ASV_928	Firmicutes	Lachnospiraceae	Blautia	NA
884631	2.43467e+06	4.98999e+06	8.79696e+06	IgA-/IgM-	ASV_958	Firmicutes	Lachnospiraceae	Blautia	NA
4.60529e+06	7.44203e+06	3.05511e+06	5.72571e+06	IgA-/IgM-	ASV_977	Firmicutes	Lachnospiraceae	Blautia	NA
2.37874e+06	9.51495e+06	0	0	IgA-	ASV_1006	Firmicutes	Lachnospiraceae	Butyrivibrio	NA
1.70973e+07	4.82303e+07	0	0	IgA-	ASV_1071	Firmicutes	Lachnospiraceae	Butyrivibrio	NA
5.91784e+06	2.36713e+07	0	0	IgA-	ASV_2365	Firmicutes	Lachnospiraceae	Butyrivibrio	NA
1.2764e+06	5.10558e+06	0	0	IgA-	ASV_3218	Firmicutes	Lachnospiraceae	Butyrivibrio	NA
2.9009e+06	1.16036e+07	0	0	IgA-	ASV_3544	Firmicutes	Lachnospiraceae	Butyrivibrio	NA
4.14112e+07	1.13362e+08	0	0	IgA-	ASV_378	Firmicutes	Lachnospiraceae	Butyrivibrio	crossotus
1.74054e+06	6.96216e+06	0	0	IgA-	ASV_4542	Firmicutes	Lachnospiraceae	Butyrivibrio	NA
4.28921e+06	1.71568e+07	0	0	IgA-	ASV_4749	Firmicutes	Lachnospiraceae	Butyrivibrio	NA
2.93475e+07	4.33137e+07	2.95281e+07	5.25634e+07	IgA-/IgM-	ASV_108	Firmicutes	Lachnospiraceae	CAG-56	NA
1.57504e+06	3.51257e+06	2.1924e+06	6.67524e+06	IgA-/IgM-	ASV_1189	Firmicutes	Lachnospiraceae	CAG-56	NA
1.03129e+07	2.83723e+07	0	0	IgA-	ASV_1320	Firmicutes	Lachnospiraceae	CAG-56	NA
5.5986e+06	1.69576e+07	4.08341e+06	8.17043e+06	IgA-/IgM-	ASV_1325	Firmicutes	Lachnospiraceae	CAG-56	NA
2.46025e+06	9.84101e+06	1.24223e+06	4.9689e+06	IgA-/IgM-	ASV_1332	Firmicutes	Lachnospiraceae	CAG-56	NA
3.96867e+07	8.33851e+07	3.14607e+07	7.58528e+07	IgA-/IgM-	ASV_251	Firmicutes	Lachnospiraceae	CAG-56	NA
1.31327e+07	1.5682e+07	2.21581e+07	4.73028e+07	IgA-/IgM-	ASV_263	Firmicutes	Lachnospiraceae	CAG-56	NA
2.15612e+07	6.23963e+07	3.68873e+07	8.16954e+07	IgA-/IgM-	ASV_265	Firmicutes	Lachnospiraceae	CAG-56	NA
9.07984e+06	3.63193e+07	0	0	IgA-	ASV_3071	Firmicutes	Lachnospiraceae	CAG-56	NA
1.09661e+07	2.27298e+07	1.54691e+07	3.44138e+07	IgA-/IgM-	ASV_469	Firmicutes	Lachnospiraceae	CAG-56	NA
1.41844e+07	2.47544e+07	8.69798e+06	1.75822e+07	IgA-/IgM-	ASV_487	Firmicutes	Lachnospiraceae	CAG-56	NA
3.06484e+06	1.22594e+07	0	0	IgA-	ASV_5092	Firmicutes	Lachnospiraceae	CAG-56	NA
3.9346e+06	1.57384e+07	2.18173e+07	5.74174e+07	IgA-/IgM-	ASV_606	Firmicutes	Lachnospiraceae	CAG-56	NA
2.05178e+07	4.95282e+07	6.85722e+06	2.15124e+07	IgA-/IgM-	ASV_624	Firmicutes	Lachnospiraceae	CAG-56	NA
6.93787e+06	1.94821e+07	1.87714e+07	4.83123e+07	IgA-/IgM-	ASV_692	Firmicutes	Lachnospiraceae	CAG-56	NA
1.80894e+07	4.95676e+07	0	0	IgA-	ASV_794	Firmicutes	Lachnospiraceae	CAG-56	NA
0	0	6.62521e+06	2.65008e+07	IgM-	ASV_946	Firmicutes	Lachnospiraceae	CAG-56	NA
8.24196e+06	1.88841e+07	3.39528e+06	1.13851e+07	IgA-/IgM-	ASV_976	Firmicutes	Lachnospiraceae	CAG-56	NA
2.49477e+06	9.9791e+06	0	0	IgA-	ASV_3815	Firmicutes	Lachnospiraceae	Cellulosilyticum	NA
2.08865e+06	8.35459e+06	0	0	IgA-	ASV_4157	Firmicutes	Lachnospiraceae	Cellulosilyticum	NA
4.85267e+06	1.94107e+07	3.25647e+06	8.93152e+06	IgA-/IgM-	ASV_1130	Firmicutes	Lachnospiraceae	Coprococcus_1	NA
2.86546e+07	4.50442e+07	4.54502e+07	7.81819e+07	IgA-/IgM-	ASV_151	Firmicutes	Lachnospiraceae	Coprococcus_1	catus
1.61977e+07	4.71807e+07	0	0	IgA-	ASV_1661	Firmicutes	Lachnospiraceae	Coprococcus_1	catus
1.75671e+06	3.45581e+06	1.13733e+06	2.31401e+06	IgA-/IgM-	ASV_2442	Firmicutes	Lachnospiraceae	Coprococcus_1	NA
7.4474e+06	2.09014e+07	0	0	IgA-	ASV_3722	Firmicutes	Lachnospiraceae	Coprococcus_1	NA
4.37929e+06	1.75172e+07	0	0	IgA-	ASV_3837	Firmicutes	Lachnospiraceae	Coprococcus_1	NA
0	0	7.74814e+06	3.09925e+07	IgM-	ASV_4109	Firmicutes	Lachnospiraceae	Coprococcus_1	NA
9.7161e+06	2.05693e+07	1.98455e+07	2.68158e+07	IgA-/IgM-	ASV_421	Firmicutes	Lachnospiraceae	Coprococcus_1	NA
8.61868e+06	1.82724e+07	6.96549e+06	9.36793e+06	IgA-/IgM-	ASV_453	Firmicutes	Lachnospiraceae	Coprococcus_1	NA
3.81263e+06	1.52505e+07	0	0	IgA-	ASV_5038	Firmicutes	Lachnospiraceae	Coprococcus_1	NA
2.00917e+07	5.41611e+07	7.15132e+06	1.65337e+07	IgA-/IgM-	ASV_537	Firmicutes	Lachnospiraceae	Coprococcus_1	catus
1.60339e+07	2.217e+07	1.46811e+07	2.194e+07	IgA-/IgM-	ASV_558	Firmicutes	Lachnospiraceae	Coprococcus_1	NA
6.49506e+06	1.98168e+07	3.58287e+06	1.01059e+07	IgA-/IgM-	ASV_785	Firmicutes	Lachnospiraceae	Coprococcus_1	NA
1.12948e+07	2.58962e+07	3.62316e+06	1.44926e+07	IgA-/IgM-	ASV_852	Firmicutes	Lachnospiraceae	Coprococcus_1	NA
5.91179e+06	1.80689e+07	0	0	IgA-	ASV_1022	Firmicutes	Lachnospiraceae	Coprococcus_2	NA
1.54357e+07	6.17429e+07	5.08861e+06	2.03544e+07	IgA-/IgM-	ASV_1109	Firmicutes	Lachnospiraceae	Coprococcus_2	NA
0	0	2.51399e+06	1.0056e+07	IgM-	ASV_1217	Firmicutes	Lachnospiraceae	Coprococcus_2	NA
9.12051e+06	2.61303e+07	0	0	IgA-	ASV_1381	Firmicutes	Lachnospiraceae	Coprococcus_2	NA
4.50226e+06	1.80091e+07	2.69794e+06	1.07918e+07	IgA-/IgM-	ASV_1393	Firmicutes	Lachnospiraceae	Coprococcus_2	NA
0	0	1.41388e+07	3.88142e+07	IgM-	ASV_1413	Firmicutes	Lachnospiraceae	Coprococcus_2	NA
0	0	3.79151e+06	1.5166e+07	IgM-	ASV_1498	Firmicutes	Lachnospiraceae	Coprococcus_2	eutactus
4.44807e+06	1.77923e+07	0	0	IgA-	ASV_1589	Firmicutes	Lachnospiraceae	Coprococcus_2	NA
3.33605e+06	1.33442e+07	0	0	IgA-	ASV_1944	Firmicutes	Lachnospiraceae	Coprococcus_2	NA
2.78829e+06	1.11531e+07	0	0	IgA-	ASV_2326	Firmicutes	Lachnospiraceae	Coprococcus_2	NA
2.1076e+07	5.76711e+07	2.18364e+07	7.69287e+07	IgA-/IgM-	ASV_243	Firmicutes	Lachnospiraceae	Coprococcus_2	NA
5.4216e+07	1.19778e+08	0	0	IgA-	ASV_246	Firmicutes	Lachnospiraceae	Coprococcus_2	NA
4.4961e+06	1.79844e+07	0	0	IgA-	ASV_2478	Firmicutes	Lachnospiraceae	Coprococcus_2	NA
2.62427e+06	1.04971e+07	0	0	IgA-	ASV_2564	Firmicutes	Lachnospiraceae	Coprococcus_2	NA
2.60105e+07	5.99444e+07	2.93173e+06	1.17269e+07	IgA-/IgM-	ASV_261	Firmicutes	Lachnospiraceae	Coprococcus_2	NA
4.19459e+06	1.18681e+07	0	0	IgA-	ASV_2673	Firmicutes	Lachnospiraceae	Coprococcus_2	NA
5.63951e+07	2.2558e+08	0	0	IgA-	ASV_285	Firmicutes	Lachnospiraceae	Coprococcus_2	eutactus
3.50182e+07	7.24645e+07	0	0	IgA-	ASV_295	Firmicutes	Lachnospiraceae	Coprococcus_2	NA
1.32517e+06	5.30067e+06	0	0	IgA-	ASV_2960	Firmicutes	Lachnospiraceae	Coprococcus_2	NA
3.12361e+06	1.24944e+07	0	0	IgA-	ASV_3081	Firmicutes	Lachnospiraceae	Coprococcus_2	NA
2.85163e+06	1.14065e+07	0	0	IgA-	ASV_3200	Firmicutes	Lachnospiraceae	Coprococcus_2	NA
2.15431e+07	4.86433e+07	0	0	IgA-	ASV_377	Firmicutes	Lachnospiraceae	Coprococcus_2	NA
1.11985e+07	4.47939e+07	0	0	IgA-	ASV_4107	Firmicutes	Lachnospiraceae	Coprococcus_2	NA
2.03063e+06	8.12252e+06	0	0	IgA-	ASV_4216	Firmicutes	Lachnospiraceae	Coprococcus_2	NA
0	0	3.09308e+06	1.23723e+07	IgM-	ASV_4513	Firmicutes	Lachnospiraceae	Coprococcus_2	NA
7.86919e+06	3.14768e+07	0	0	IgA-	ASV_4870	Firmicutes	Lachnospiraceae	Coprococcus_2	NA
0	0	3.33061e+07	9.11969e+07	IgM-	ASV_545	Firmicutes	Lachnospiraceae	Coprococcus_2	eutactus
9.04624e+06	2.02293e+07	0	0	IgA-	ASV_613	Firmicutes	Lachnospiraceae	Coprococcus_2	NA
1.50931e+08	2.94272e+08	2.37412e+07	7.36228e+07	IgA-/IgM-	ASV_66	Firmicutes	Lachnospiraceae	Coprococcus_2	eutactus
9.27192e+06	2.53595e+07	0	0	IgA-	ASV_777	Firmicutes	Lachnospiraceae	Coprococcus_2	NA
0	0	1.14413e+07	3.20585e+07	IgM-	ASV_803	Firmicutes	Lachnospiraceae	Coprococcus_2	NA
1.51382e+07	4.20441e+07	0	0	IgA-	ASV_882	Firmicutes	Lachnospiraceae	Coprococcus_2	NA
1.11034e+07	3.09076e+07	0	0	IgA-	ASV_967	Firmicutes	Lachnospiraceae	Coprococcus_2	NA
3.3935e+07	5.48362e+07	1.62721e+07	1.79487e+07	IgA-/IgM-	ASV_12	Firmicutes	Lachnospiraceae	Coprococcus_3	comes
0	0	4.66414e+06	9.47742e+06	IgM-	ASV_1746	Firmicutes	Lachnospiraceae	Coprococcus_3	NA
2.03754e+06	8.15016e+06	0	0	IgA-	ASV_2917	Firmicutes	Lachnospiraceae	Coprococcus_3	NA
0	0	1.66534e+06	6.66137e+06	IgM-	ASV_380	Firmicutes	Lachnospiraceae	Coprococcus_3	NA
8.13764e+06	1.93139e+07	3.98176e+06	8.36149e+06	IgA-/IgM-	ASV_516	Firmicutes	Lachnospiraceae	Coprococcus_3	NA
1.1211e+07	3.49202e+07	2.02622e+07	6.76013e+07	IgA-/IgM-	ASV_92	Firmicutes	Lachnospiraceae	Coprococcus_3	comes
0	0	5.5852e+06	9.77423e+06	IgM-	ASV_937	Firmicutes	Lachnospiraceae	Coprococcus_3	NA
3.80771e+06	6.95154e+06	5.21466e+06	9.82828e+06	IgA-/IgM-	ASV_1012	Firmicutes	Lachnospiraceae	Dorea	NA
2.3817e+06	4.94046e+06	3.90406e+06	9.18003e+06	IgA-/IgM-	ASV_1053	Firmicutes	Lachnospiraceae	Dorea	NA
1.62641e+06	6.50562e+06	1.44926e+06	5.79705e+06	IgA-/IgM-	ASV_1151	Firmicutes	Lachnospiraceae	Dorea	NA
0	0	6.41257e+06	1.50247e+07	IgM-	ASV_1223	Firmicutes	Lachnospiraceae	Dorea	NA
3.01833e+06	1.20733e+07	3.99233e+06	1.18655e+07	IgA-/IgM-	ASV_1303	Firmicutes	Lachnospiraceae	Dorea	NA
0	0	4.34108e+06	1.73643e+07	IgM-	ASV_1313	Firmicutes	Lachnospiraceae	Dorea	NA
0	0	2.88349e+06	1.1534e+07	IgM-	ASV_1382	Firmicutes	Lachnospiraceae	Dorea	NA
2.34646e+07	4.16512e+07	1.68479e+07	2.52707e+07	IgA-/IgM-	ASV_148	Firmicutes	Lachnospiraceae	Dorea	NA
0	0	1.39687e+06	5.58749e+06	IgM-	ASV_1632	Firmicutes	Lachnospiraceae	Dorea	NA
1.39491e+07	2.02561e+07	1.1435e+07	1.18348e+07	IgA-/IgM-	ASV_164	Firmicutes	Lachnospiraceae	Dorea	formicigenerans
1.8925e+07	3.29738e+07	2.16743e+07	2.83807e+07	IgA-/IgM-	ASV_167	Firmicutes	Lachnospiraceae	Dorea	NA
0	0	1.79598e+06	7.18392e+06	IgM-	ASV_1688	Firmicutes	Lachnospiraceae	Dorea	NA
1.53525e+07	3.04571e+07	2.39719e+07	3.61184e+07	IgA-/IgM-	ASV_171	Firmicutes	Lachnospiraceae	Dorea	NA
0	0	3.51723e+06	1.40689e+07	IgM-	ASV_1723	Firmicutes	Lachnospiraceae	Dorea	NA
2.50602e+07	5.04273e+07	2.02398e+07	2.33424e+07	IgA-/IgM-	ASV_184	Firmicutes	Lachnospiraceae	Dorea	NA
0	0	2.49442e+06	9.97766e+06	IgM-	ASV_2057	Firmicutes	Lachnospiraceae	Dorea	NA
0	0	1.0766e+07	4.30638e+07	IgM-	ASV_2329	Firmicutes	Lachnospiraceae	Dorea	NA
0	0	1.55278e+06	6.21113e+06	IgM-	ASV_2404	Firmicutes	Lachnospiraceae	Dorea	NA
0	0	1.86334e+06	7.45336e+06	IgM-	ASV_2528	Firmicutes	Lachnospiraceae	Dorea	NA
0	0	4.79981e+06	1.42431e+07	IgM-	ASV_2632	Firmicutes	Lachnospiraceae	Dorea	NA
3.93366e+06	1.57346e+07	0	0	IgA-	ASV_2962	Firmicutes	Lachnospiraceae	Dorea	longicatena
4.48635e+06	7.02207e+06	7.30206e+06	1.74799e+07	IgA-/IgM-	ASV_298	Firmicutes	Lachnospiraceae	Dorea	NA
5.86896e+06	1.27433e+07	5.49621e+06	8.62324e+06	IgA-/IgM-	ASV_315	Firmicutes	Lachnospiraceae	Dorea	NA
8.03335e+06	1.22482e+07	4.62483e+06	1.0171e+07	IgA-/IgM-	ASV_325	Firmicutes	Lachnospiraceae	Dorea	NA
0	0	2.87128e+06	1.14851e+07	IgM-	ASV_3559	Firmicutes	Lachnospiraceae	Dorea	NA
8.77819e+06	1.84496e+07	9.47488e+06	1.08086e+07	IgA-/IgM-	ASV_398	Firmicutes	Lachnospiraceae	Dorea	NA
8.28783e+06	1.43993e+07	1.04586e+07	1.50659e+07	IgA-/IgM-	ASV_443	Firmicutes	Lachnospiraceae	Dorea	NA
3.86591e+06	7.02213e+06	4.50427e+06	1.04215e+07	IgA-/IgM-	ASV_477	Firmicutes	Lachnospiraceae	Dorea	NA
0	0	4.27771e+06	1.71108e+07	IgM-	ASV_490	Firmicutes	Lachnospiraceae	Dorea	NA
2.83718e+06	3.96364e+06	1.98163e+06	3.36536e+06	IgA-/IgM-	ASV_496	Firmicutes	Lachnospiraceae	Dorea	NA
1.49618e+07	3.48302e+07	1.72626e+07	4.1495e+07	IgA-/IgM-	ASV_532	Firmicutes	Lachnospiraceae	Dorea	NA
1.15967e+07	4.6387e+07	7.86617e+06	2.25016e+07	IgA-/IgM-	ASV_535	Firmicutes	Lachnospiraceae	Dorea	longicatena
7.37402e+06	1.20982e+07	9.55014e+06	1.46287e+07	IgA-/IgM-	ASV_536	Firmicutes	Lachnospiraceae	Dorea	NA
3.53749e+06	1.415e+07	1.3157e+07	3.60729e+07	IgA-/IgM-	ASV_569	Firmicutes	Lachnospiraceae	Dorea	NA
5.1427e+07	9.80022e+07	2.63046e+07	3.46167e+07	IgA-/IgM-	ASV_65	Firmicutes	Lachnospiraceae	Dorea	longicatena
2.68504e+06	4.65577e+06	2.20849e+06	5.90723e+06	IgA-/IgM-	ASV_663	Firmicutes	Lachnospiraceae	Dorea	NA
9.06844e+06	1.95673e+07	2.40982e+07	5.78009e+07	IgA-/IgM-	ASV_790	Firmicutes	Lachnospiraceae	Dorea	NA
902980	1.98655e+06	0	0	IgA-	ASV_878	Firmicutes	Lachnospiraceae	Dorea	NA
0	0	2.69149e+06	1.0766e+07	IgM-	ASV_898	Firmicutes	Lachnospiraceae	Dorea	formicigenerans
2.10258e+06	6.56628e+06	2.19407e+06	4.42788e+06	IgA-/IgM-	ASV_916	Firmicutes	Lachnospiraceae	Dorea	NA
2.06517e+06	8.26069e+06	3.93372e+06	1.57349e+07	IgA-/IgM-	ASV_953	Firmicutes	Lachnospiraceae	Dorea	NA
1.61887e+06	6.47547e+06	0	0	IgA-	ASV_1860	Firmicutes	Lachnospiraceae	Eisenbergiella	tayi
9.52451e+06	3.16401e+07	0	0	IgA-	ASV_1644	Firmicutes	Lachnospiraceae	Epulopiscium	NA
5.19405e+06	2.07762e+07	0	0	IgA-	ASV_3526	Firmicutes	Lachnospiraceae	Epulopiscium	NA
4.27745e+06	1.71098e+07	0	0	IgA-	ASV_3878	Firmicutes	Lachnospiraceae	Epulopiscium	NA
880532	1.69922e+06	1.71914e+07	6.75117e+07	IgA-/IgM-	ASV_1013	Firmicutes	Lachnospiraceae	Fusicatenibacter	NA
1.73263e+06	4.57364e+06	1.55388e+06	3.40892e+06	IgA-/IgM-	ASV_1014	Firmicutes	Lachnospiraceae	Fusicatenibacter	NA
2.43133e+06	3.83709e+06	1.9978e+06	4.99427e+06	IgA-/IgM-	ASV_1068	Firmicutes	Lachnospiraceae	Fusicatenibacter	NA
3.41955e+07	5.36505e+07	1.80603e+07	2.17843e+07	IgA-/IgM-	ASV_109	Firmicutes	Lachnospiraceae	Fusicatenibacter	NA
6.17055e+07	1.10953e+08	3.07181e+07	5.09672e+07	IgA-/IgM-	ASV_114	Firmicutes	Lachnospiraceae	Fusicatenibacter	NA
8.02495e+07	1.91477e+08	1.12661e+08	2.7702e+08	IgA-/IgM-	ASV_120	Firmicutes	Lachnospiraceae	Fusicatenibacter	saccharivorans
7.50158e+06	2.16811e+07	8.39499e+06	2.50045e+07	IgA-/IgM-	ASV_1259	Firmicutes	Lachnospiraceae	Fusicatenibacter	NA
4.86574e+06	9.56581e+06	9.02086e+06	1.26131e+07	IgA-/IgM-	ASV_126	Firmicutes	Lachnospiraceae	Fusicatenibacter	NA
3.25059e+07	4.92057e+07	2.48611e+07	3.75591e+07	IgA-/IgM-	ASV_128	Firmicutes	Lachnospiraceae	Fusicatenibacter	NA
1.93019e+07	3.38699e+07	3.64016e+07	6.13669e+07	IgA-/IgM-	ASV_134	Firmicutes	Lachnospiraceae	Fusicatenibacter	NA
3.46275e+06	1.3851e+07	1.26018e+06	5.04072e+06	IgA-/IgM-	ASV_136	Firmicutes	Lachnospiraceae	Fusicatenibacter	NA
2.39094e+06	9.56378e+06	0	0	IgA-	ASV_1423	Firmicutes	Lachnospiraceae	Fusicatenibacter	NA
1.8702e+07	2.98684e+07	2.52521e+07	5.29461e+07	IgA-/IgM-	ASV_227	Firmicutes	Lachnospiraceae	Fusicatenibacter	NA
3.06544e+06	6.50895e+06	0	0	IgA-	ASV_2282	Firmicutes	Lachnospiraceae	Fusicatenibacter	NA
5.56057e+06	1.0528e+07	8.22111e+06	1.98699e+07	IgA-/IgM-	ASV_232	Firmicutes	Lachnospiraceae	Fusicatenibacter	NA
2.35323e+06	9.4129e+06	0	0	IgA-	ASV_2566	Firmicutes	Lachnospiraceae	Fusicatenibacter	NA
0	0	3.06066e+06	8.58663e+06	IgM-	ASV_2761	Firmicutes	Lachnospiraceae	Fusicatenibacter	NA
5.82423e+06	1.0564e+07	6.81593e+06	1.95882e+07	IgA-/IgM-	ASV_308	Firmicutes	Lachnospiraceae	Fusicatenibacter	NA
2.56852e+06	4.51815e+06	8.68235e+06	1.41078e+07	IgA-/IgM-	ASV_311	Firmicutes	Lachnospiraceae	Fusicatenibacter	NA
0	0	6.10761e+06	2.44304e+07	IgM-	ASV_3267	Firmicutes	Lachnospiraceae	Fusicatenibacter	NA
1.32662e+08	1.3457e+08	2.08904e+08	3.11871e+08	IgA-/IgM-	ASV_33	Firmicutes	Lachnospiraceae	Fusicatenibacter	NA
4.00008e+06	4.93675e+06	8.28126e+06	1.42334e+07	IgA-/IgM-	ASV_339	Firmicutes	Lachnospiraceae	Fusicatenibacter	NA
2.05291e+07	4.86134e+07	5.27088e+07	1.36424e+08	IgA-/IgM-	ASV_361	Firmicutes	Lachnospiraceae	Fusicatenibacter	NA
9.12756e+06	1.41049e+07	9.40118e+06	2.34061e+07	IgA-/IgM-	ASV_362	Firmicutes	Lachnospiraceae	Fusicatenibacter	NA
0	0	4.9689e+06	1.98756e+07	IgM-	ASV_3631	Firmicutes	Lachnospiraceae	Fusicatenibacter	NA
0	0	2.78421e+06	1.11368e+07	IgM-	ASV_404	Firmicutes	Lachnospiraceae	Fusicatenibacter	NA
2.5974e+07	5.87022e+07	4.1082e+07	1.02564e+08	IgA-/IgM-	ASV_427	Firmicutes	Lachnospiraceae	Fusicatenibacter	NA
1.66176e+08	3.05923e+08	2.15563e+08	3.52884e+08	IgA-/IgM-	ASV_43	Firmicutes	Lachnospiraceae	Fusicatenibacter	NA
0	0	1.92404e+06	7.69617e+06	IgM-	ASV_475	Firmicutes	Lachnospiraceae	Fusicatenibacter	NA
0	0	5.10836e+07	1.97743e+08	IgM-	ASV_498	Firmicutes	Lachnospiraceae	Fusicatenibacter	NA
2.03306e+06	3.30973e+06	1.34085e+06	3.82903e+06	IgA-/IgM-	ASV_607	Firmicutes	Lachnospiraceae	Fusicatenibacter	NA
1.2512e+07	2.9268e+07	4.48548e+06	9.11245e+06	IgA-/IgM-	ASV_617	Firmicutes	Lachnospiraceae	Fusicatenibacter	NA
6.00457e+06	1.7378e+07	2.9644e+06	7.06971e+06	IgA-/IgM-	ASV_676	Firmicutes	Lachnospiraceae	Fusicatenibacter	NA
3.65273e+06	5.99911e+06	3.84392e+06	9.73916e+06	IgA-/IgM-	ASV_691	Firmicutes	Lachnospiraceae	Fusicatenibacter	NA
4.0126e+08	4.47786e+08	3.55453e+08	5.16248e+08	IgA-/IgM-	ASV_7	Firmicutes	Lachnospiraceae	Fusicatenibacter	saccharivorans
5.3209e+06	1.1774e+07	5.89215e+06	2.05439e+07	IgA-/IgM-	ASV_735	Firmicutes	Lachnospiraceae	Fusicatenibacter	NA
3.43073e+06	7.41148e+06	5.82542e+06	2.31943e+07	IgA-/IgM-	ASV_765	Firmicutes	Lachnospiraceae	Fusicatenibacter	NA
4.8409e+07	7.00769e+07	5.03774e+07	7.78359e+07	IgA-/IgM-	ASV_79	Firmicutes	Lachnospiraceae	Fusicatenibacter	NA
4.61654e+06	6.8163e+06	3.92079e+06	6.42355e+06	IgA-/IgM-	ASV_877	Firmicutes	Lachnospiraceae	Fusicatenibacter	NA
1.20995e+06	3.70779e+06	1.20025e+07	2.66725e+07	IgA-/IgM-	ASV_889	Firmicutes	Lachnospiraceae	Fusicatenibacter	NA
6.17368e+06	1.29749e+07	2.23411e+07	6.82136e+07	IgA-/IgM-	ASV_939	Firmicutes	Lachnospiraceae	Fusicatenibacter	NA
9.17474e+06	2.01154e+07	1.11562e+06	3.28446e+06	IgA-/IgM-	ASV_1203	Firmicutes	Lachnospiraceae	GCA-900066755	NA
178447	713788	3.23543e+06	7.47282e+06	IgA-/IgM-	ASV_1870	Firmicutes	Lachnospiraceae	GCA-900066755	NA
0	0	1.04566e+06	4.18265e+06	IgM-	ASV_4376	Firmicutes	Lachnospiraceae	GCA-900066755	NA
6.96121e+06	2.78448e+07	0	0	IgA-	ASV_5173	Firmicutes	Lachnospiraceae	GCA-900066755	NA
1.81931e+07	4.99956e+07	2.39691e+06	9.58766e+06	IgA-/IgM-	ASV_659	Firmicutes	Lachnospiraceae	GCA-900066755	NA
2.63828e+06	1.05531e+07	0	0	IgA-	ASV_1002	Firmicutes	Lachnospiraceae	Lachnoclostridium	NA
0	0	2.08807e+07	7.37108e+07	IgM-	ASV_1055	Firmicutes	Lachnospiraceae	Lachnoclostridium	NA
0	0	6.30666e+06	1.7794e+07	IgM-	ASV_1075	Firmicutes	Lachnospiraceae	Lachnoclostridium	NA
4.17355e+06	8.87365e+06	2.08064e+06	6.06399e+06	IgA-/IgM-	ASV_1105	Firmicutes	Lachnospiraceae	Lachnoclostridium	NA
2.63937e+06	5.18007e+06	2.81888e+06	7.90615e+06	IgA-/IgM-	ASV_1123	Firmicutes	Lachnospiraceae	Lachnoclostridium	NA
0	0	2.8689e+07	1.14756e+08	IgM-	ASV_1174	Firmicutes	Lachnospiraceae	Lachnoclostridium	NA
7.90202e+06	1.79008e+07	5.64982e+06	1.04643e+07	IgA-/IgM-	ASV_1188	Firmicutes	Lachnospiraceae	Lachnoclostridium	NA
4.11747e+06	1.40783e+07	0	0	IgA-	ASV_1230	Firmicutes	Lachnospiraceae	Lachnoclostridium	NA
0	0	1.26966e+07	3.65642e+07	IgM-	ASV_1386	Firmicutes	Lachnospiraceae	Lachnoclostridium	NA
1.52176e+06	2.86795e+06	1.99069e+06	3.66487e+06	IgA-/IgM-	ASV_1434	Firmicutes	Lachnospiraceae	Lachnoclostridium	NA
5.74366e+07	1.98248e+08	5.52932e+06	8.04925e+06	IgA-/IgM-	ASV_144	Firmicutes	Lachnospiraceae	Lachnoclostridium	NA
0	0	1.71715e+07	6.86862e+07	IgM-	ASV_1537	Firmicutes	Lachnospiraceae	Lachnoclostridium	NA
1.48705e+07	3.49785e+07	1.15268e+07	2.19089e+07	IgA-/IgM-	ASV_157	Firmicutes	Lachnospiraceae	Lachnoclostridium	NA
2.63828e+06	1.05531e+07	0	0	IgA-	ASV_1574	Firmicutes	Lachnospiraceae	Lachnoclostridium	NA
0	0	1.4868e+07	5.94722e+07	IgM-	ASV_1618	Firmicutes	Lachnospiraceae	Lachnoclostridium	NA
3.73558e+06	1.48339e+07	1.94745e+06	4.12651e+06	IgA-/IgM-	ASV_1663	Firmicutes	Lachnospiraceae	Lachnoclostridium	NA
3.82755e+06	9.05932e+06	1.69448e+06	3.06732e+06	IgA-/IgM-	ASV_1665	Firmicutes	Lachnospiraceae	Lachnoclostridium	NA
3.89116e+06	9.98203e+06	6.48174e+06	1.77258e+07	IgA-/IgM-	ASV_1730	Firmicutes	Lachnospiraceae	Lachnoclostridium	NA
2.1436e+06	8.57442e+06	0	0	IgA-	ASV_1772	Firmicutes	Lachnospiraceae	Lachnoclostridium	NA
3.29785e+06	1.31914e+07	0	0	IgA-	ASV_2137	Firmicutes	Lachnospiraceae	Lachnoclostridium	NA
2.17933e+06	4.64714e+06	0	0	IgA-	ASV_2303	Firmicutes	Lachnospiraceae	Lachnoclostridium	NA
1.31245e+07	3.70625e+07	4.5498e+06	1.03206e+07	IgA-/IgM-	ASV_236	Firmicutes	Lachnospiraceae	Lachnoclostridium	NA
4.20476e+06	1.68191e+07	0	0	IgA-	ASV_2457	Firmicutes	Lachnospiraceae	Lachnoclostridium	NA
0	0	5.6741e+06	2.26964e+07	IgM-	ASV_2463	Firmicutes	Lachnospiraceae	Lachnoclostridium	NA
2.39094e+06	9.56378e+06	0	0	IgA-	ASV_2507	Firmicutes	Lachnospiraceae	Lachnoclostridium	NA
3.28034e+06	1.31213e+07	0	0	IgA-	ASV_2610	Firmicutes	Lachnospiraceae	Lachnoclostridium	NA
0	0	1.15175e+07	4.607e+07	IgM-	ASV_2727	Firmicutes	Lachnospiraceae	Lachnoclostridium	NA
1.27305e+07	2.43649e+07	9.32406e+06	1.96409e+07	IgA-/IgM-	ASV_273	Firmicutes	Lachnospiraceae	Lachnoclostridium	NA
2.87522e+06	4.76345e+06	0	0	IgA-	ASV_2764	Firmicutes	Lachnospiraceae	Lachnoclostridium	NA
0	0	2.43874e+06	4.52806e+06	IgM-	ASV_2787	Firmicutes	Lachnospiraceae	Lachnoclostridium	NA
0	0	4.39759e+06	1.75904e+07	IgM-	ASV_3239	Firmicutes	Lachnospiraceae	Lachnoclostridium	NA
3.54519e+06	1.41808e+07	0	0	IgA-	ASV_3842	Firmicutes	Lachnospiraceae	Lachnoclostridium	NA
3.13317e+06	7.48829e+06	2.80209e+06	6.23764e+06	IgA-/IgM-	ASV_405	Firmicutes	Lachnospiraceae	Lachnoclostridium	NA
6.23264e+06	2.49305e+07	0	0	IgA-	ASV_4061	Firmicutes	Lachnospiraceae	Lachnoclostridium	NA
6.49908e+06	2.59963e+07	0	0	IgA-	ASV_4074	Firmicutes	Lachnospiraceae	Lachnoclostridium	NA
2.98668e+07	9.98223e+07	1.10815e+07	1.71441e+07	IgA-/IgM-	ASV_408	Firmicutes	Lachnospiraceae	Lachnoclostridium	NA
1.97298e+07	7.42681e+07	8.35529e+06	1.44425e+07	IgA-/IgM-	ASV_411	Firmicutes	Lachnospiraceae	Lachnoclostridium	NA
2.80318e+06	1.12127e+07	0	0	IgA-	ASV_4310	Firmicutes	Lachnospiraceae	Lachnoclostridium	NA
5.32551e+06	1.27156e+07	1.14997e+07	2.67384e+07	IgA-/IgM-	ASV_444	Firmicutes	Lachnospiraceae	Lachnoclostridium	NA
0	0	3.00205e+06	1.20082e+07	IgM-	ASV_4623	Firmicutes	Lachnospiraceae	Lachnoclostridium	NA
1.41688e+07	4.32921e+07	7.15242e+06	1.18877e+07	IgA-/IgM-	ASV_466	Firmicutes	Lachnospiraceae	Lachnoclostridium	NA
4.26444e+06	1.70577e+07	0	0	IgA-	ASV_4878	Firmicutes	Lachnospiraceae	Lachnoclostridium	NA
1.13776e+07	4.55104e+07	0	0	IgA-	ASV_509	Firmicutes	Lachnospiraceae	Lachnoclostridium	NA
0	0	2.27741e+06	9.10966e+06	IgM-	ASV_5267	Firmicutes	Lachnospiraceae	Lachnoclostridium	NA
9.06707e+06	2.18196e+07	5.96702e+06	6.95721e+06	IgA-/IgM-	ASV_632	Firmicutes	Lachnospiraceae	Lachnoclostridium	NA
3.81334e+06	8.74039e+06	4.61001e+06	9.06962e+06	IgA-/IgM-	ASV_643	Firmicutes	Lachnospiraceae	Lachnoclostridium	NA
1.25271e+06	4.58363e+06	1.80868e+07	5.71519e+07	IgA-/IgM-	ASV_661	Firmicutes	Lachnospiraceae	Lachnoclostridium	NA
1.17904e+07	3.4803e+07	1.32064e+07	3.51725e+07	IgA-/IgM-	ASV_666	Firmicutes	Lachnospiraceae	Lachnoclostridium	NA
0	0	1.18584e+06	4.74337e+06	IgM-	ASV_671	Firmicutes	Lachnospiraceae	Lachnoclostridium	NA
9.88199e+06	2.04102e+07	1.13177e+07	2.30492e+07	IgA-/IgM-	ASV_721	Firmicutes	Lachnospiraceae	Lachnoclostridium	NA
3.76263e+06	1.50505e+07	0	0	IgA-	ASV_792	Firmicutes	Lachnospiraceae	Lachnoclostridium	NA
7.00267e+06	1.84103e+07	6.4405e+06	1.17535e+07	IgA-/IgM-	ASV_927	Firmicutes	Lachnospiraceae	Lachnoclostridium	NA
5.47858e+06	1.50588e+07	2.9933e+06	1.19732e+07	IgA-/IgM-	ASV_940	Firmicutes	Lachnospiraceae	Lachnoclostridium	NA
2.44245e+06	4.75535e+06	5.33356e+06	9.85659e+06	IgA-/IgM-	ASV_1010	Firmicutes	Lachnospiraceae	Lachnospira	NA
2.78486e+06	1.11395e+07	4.58972e+06	1.83589e+07	IgA-/IgM-	ASV_1138	Firmicutes	Lachnospiraceae	Lachnospira	NA
1.94042e+06	7.76169e+06	8.19592e+06	3.27837e+07	IgA-/IgM-	ASV_1190	Firmicutes	Lachnospiraceae	Lachnospira	NA
1.31384e+07	3.07827e+07	3.56749e+07	1.06072e+08	IgA-/IgM-	ASV_121	Firmicutes	Lachnospiraceae	Lachnospira	pectinoschiza
0	0	2.85472e+06	1.14189e+07	IgM-	ASV_1224	Firmicutes	Lachnospiraceae	Lachnospira	NA
0	0	2.4318e+06	9.7272e+06	IgM-	ASV_1297	Firmicutes	Lachnospiraceae	Lachnospira	NA
0	0	3.69173e+06	1.47669e+07	IgM-	ASV_1312	Firmicutes	Lachnospiraceae	Lachnospira	pectinoschiza
4.42307e+06	1.22391e+07	2.19509e+06	8.78034e+06	IgA-/IgM-	ASV_1363	Firmicutes	Lachnospiraceae	Lachnospira	NA
4.18067e+06	1.67227e+07	3.17191e+06	1.26876e+07	IgA-/IgM-	ASV_1664	Firmicutes	Lachnospiraceae	Lachnospira	NA
0	0	8.5742e+06	3.42968e+07	IgM-	ASV_1825	Firmicutes	Lachnospiraceae	Lachnospira	NA
0	0	4.12349e+06	1.64939e+07	IgM-	ASV_1911	Firmicutes	Lachnospiraceae	Lachnospira	NA
3.37144e+06	8.10199e+06	0	0	IgA-	ASV_1963	Firmicutes	Lachnospiraceae	Lachnospira	NA
5.59593e+06	1.52952e+07	0	0	IgA-	ASV_2538	Firmicutes	Lachnospiraceae	Lachnospira	NA
0	0	1.14743e+07	4.58972e+07	IgM-	ASV_2549	Firmicutes	Lachnospiraceae	Lachnospira	NA
3.49491e+06	1.39796e+07	0	0	IgA-	ASV_3024	Firmicutes	Lachnospiraceae	Lachnospira	NA
1.07741e+07	1.82214e+07	2.66802e+07	5.33708e+07	IgA-/IgM-	ASV_313	Firmicutes	Lachnospiraceae	Lachnospira	NA
0	0	4.39017e+06	1.75607e+07	IgM-	ASV_3790	Firmicutes	Lachnospiraceae	Lachnospira	NA
1.08291e+07	1.96856e+07	9.25376e+06	1.76254e+07	IgA-/IgM-	ASV_387	Firmicutes	Lachnospiraceae	Lachnospira	NA
4.44807e+06	1.77923e+07	0	0	IgA-	ASV_4146	Firmicutes	Lachnospiraceae	Lachnospira	NA
1.90682e+06	7.62728e+06	0	0	IgA-	ASV_4288	Firmicutes	Lachnospiraceae	Lachnospira	NA
0	0	3.06585e+06	1.22634e+07	IgM-	ASV_476	Firmicutes	Lachnospiraceae	Lachnospira	NA
0	0	2.4318e+06	9.7272e+06	IgM-	ASV_5149	Firmicutes	Lachnospiraceae	Lachnospira	NA
0	0	9.55002e+06	3.34348e+07	IgM-	ASV_521	Firmicutes	Lachnospiraceae	Lachnospira	NA
2.8032e+06	6.73315e+06	1.42484e+07	4.71712e+07	IgA-/IgM-	ASV_610	Firmicutes	Lachnospiraceae	Lachnospira	pectinoschiza
2.85163e+06	1.14065e+07	1.2159e+07	4.8636e+07	IgA-/IgM-	ASV_630	Firmicutes	Lachnospiraceae	Lachnospira	NA
3.24145e+06	5.10762e+06	1.16661e+07	2.43247e+07	IgA-/IgM-	ASV_804	Firmicutes	Lachnospiraceae	Lachnospira	NA
4.98739e+06	1.11502e+07	3.87368e+06	7.31341e+06	IgA-/IgM-	ASV_806	Firmicutes	Lachnospiraceae	Lachnospira	NA
2.95348e+06	1.18139e+07	0	0	IgA-	ASV_808	Firmicutes	Lachnospiraceae	Lachnospira	NA
1.16036e+06	4.64144e+06	4.03492e+06	1.61397e+07	IgA-/IgM-	ASV_897	Firmicutes	Lachnospiraceae	Lachnospira	NA
8.04818e+06	1.95596e+07	983997	3.93599e+06	IgA-/IgM-	ASV_904	Firmicutes	Lachnospiraceae	Lachnospira	NA
0	0	4.33495e+06	1.73398e+07	IgM-	ASV_968	Firmicutes	Lachnospiraceae	Lachnospira	NA
2.50835e+06	1.00334e+07	1.82603e+06	5.19512e+06	IgA-/IgM-	ASV_608	Firmicutes	Lachnospiraceae	Lachnospiraceae_AC2044_group	NA
4.16177e+06	9.58497e+06	0	0	IgA-	ASV_1351	Firmicutes	Lachnospiraceae	Lachnospiraceae_FCS020_group	NA
1.21372e+06	2.42526e+06	5.27652e+06	1.15947e+07	IgA-/IgM-	ASV_1364	Firmicutes	Lachnospiraceae	Lachnospiraceae_FCS020_group	NA
6.17075e+06	1.82145e+07	0	0	IgA-	ASV_1452	Firmicutes	Lachnospiraceae	Lachnospiraceae_FCS020_group	NA
6.65855e+06	2.66342e+07	0	0	IgA-	ASV_1488	Firmicutes	Lachnospiraceae	Lachnospiraceae_FCS020_group	NA
4.98465e+06	1.99386e+07	0	0	IgA-	ASV_1571	Firmicutes	Lachnospiraceae	Lachnospiraceae_FCS020_group	bacterium
3.32927e+06	1.33171e+07	0	0	IgA-	ASV_1590	Firmicutes	Lachnospiraceae	Lachnospiraceae_FCS020_group	NA
2.2745e+06	5.42894e+06	0	0	IgA-	ASV_1923	Firmicutes	Lachnospiraceae	Lachnospiraceae_FCS020_group	NA
1.50672e+07	2.16858e+07	1.57034e+07	2.3534e+07	IgA-/IgM-	ASV_199	Firmicutes	Lachnospiraceae	Lachnospiraceae_FCS020_group	NA
0	0	7.60546e+06	2.12229e+07	IgM-	ASV_2015	Firmicutes	Lachnospiraceae	Lachnospiraceae_FCS020_group	bacterium
6.35882e+06	1.03794e+07	5.21095e+06	8.8871e+06	IgA-/IgM-	ASV_213	Firmicutes	Lachnospiraceae	Lachnospiraceae_FCS020_group	NA
2.00415e+07	3.09154e+07	4.69367e+06	8.88873e+06	IgA-/IgM-	ASV_257	Firmicutes	Lachnospiraceae	Lachnospiraceae_FCS020_group	NA
1.20083e+07	2.75608e+07	1.37659e+07	2.58217e+07	IgA-/IgM-	ASV_328	Firmicutes	Lachnospiraceae	Lachnospiraceae_FCS020_group	NA
7.63657e+06	1.7825e+07	0	0	IgA-	ASV_383	Firmicutes	Lachnospiraceae	Lachnospiraceae_FCS020_group	bacterium
7.88665e+06	1.7336e+07	4.62566e+06	9.49992e+06	IgA-/IgM-	ASV_483	Firmicutes	Lachnospiraceae	Lachnospiraceae_FCS020_group	NA
5.04739e+06	1.203e+07	5.0457e+06	1.19812e+07	IgA-/IgM-	ASV_704	Firmicutes	Lachnospiraceae	Lachnospiraceae_FCS020_group	NA
3.08825e+07	4.02534e+07	1.96947e+07	3.09323e+07	IgA-/IgM-	ASV_80	Firmicutes	Lachnospiraceae	Lachnospiraceae_FCS020_group	NA
1.41171e+07	3.58625e+07	3.04943e+06	8.33425e+06	IgA-/IgM-	ASV_832	Firmicutes	Lachnospiraceae	Lachnospiraceae_FCS020_group	NA
1.56649e+06	6.26594e+06	0	0	IgA-	ASV_4761	Firmicutes	Lachnospiraceae	Lachnospiraceae_NC2004_group	NA
5.16457e+06	9.34279e+06	7.83918e+06	1.96305e+07	IgA-/IgM-	ASV_1165	Firmicutes	Lachnospiraceae	Lachnospiraceae_ND3007_group	NA
8.33665e+06	1.73162e+07	6.16289e+06	1.21468e+07	IgA-/IgM-	ASV_1194	Firmicutes	Lachnospiraceae	Lachnospiraceae_ND3007_group	NA
1.07748e+07	4.30992e+07	0	0	IgA-	ASV_1279	Firmicutes	Lachnospiraceae	Lachnospiraceae_ND3007_group	NA
5.30624e+06	2.1225e+07	5.9419e+06	2.37676e+07	IgA-/IgM-	ASV_1280	Firmicutes	Lachnospiraceae	Lachnospiraceae_ND3007_group	NA
4.18067e+06	1.67227e+07	0	0	IgA-	ASV_1405	Firmicutes	Lachnospiraceae	Lachnospiraceae_ND3007_group	NA
5.5823e+06	2.23292e+07	0	0	IgA-	ASV_1496	Firmicutes	Lachnospiraceae	Lachnospiraceae_ND3007_group	NA
6.2999e+07	1.09496e+08	4.54997e+07	7.75538e+07	IgA-/IgM-	ASV_150	Firmicutes	Lachnospiraceae	Lachnospiraceae_ND3007_group	NA
2.3944e+06	9.5776e+06	2.27741e+06	9.10966e+06	IgA-/IgM-	ASV_1523	Firmicutes	Lachnospiraceae	Lachnospiraceae_ND3007_group	NA
1.17658e+07	3.2634e+07	5.09648e+07	1.9776e+08	IgA-/IgM-	ASV_1558	Firmicutes	Lachnospiraceae	Lachnospiraceae_ND3007_group	NA
3.53749e+06	1.415e+07	0	0	IgA-	ASV_1634	Firmicutes	Lachnospiraceae	Lachnospiraceae_ND3007_group	NA
4.27745e+06	1.71098e+07	0	0	IgA-	ASV_1656	Firmicutes	Lachnospiraceae	Lachnospiraceae_ND3007_group	NA
0	0	2.18638e+06	8.74554e+06	IgM-	ASV_1756	Firmicutes	Lachnospiraceae	Lachnospiraceae_ND3007_group	NA
7.04871e+07	1.73631e+08	1.99705e+07	4.14224e+07	IgA-/IgM-	ASV_178	Firmicutes	Lachnospiraceae	Lachnospiraceae_ND3007_group	NA
0	0	1.75982e+06	7.03928e+06	IgM-	ASV_1815	Firmicutes	Lachnospiraceae	Lachnospiraceae_ND3007_group	NA
2.60637e+07	4.5066e+07	1.78402e+07	3.14218e+07	IgA-/IgM-	ASV_205	Firmicutes	Lachnospiraceae	Lachnospiraceae_ND3007_group	NA
1.6216e+08	4.49651e+08	2.73355e+08	9.85601e+08	IgA-/IgM-	ASV_206	Firmicutes	Lachnospiraceae	Lachnospiraceae_ND3007_group	NA
3.96824e+07	8.50238e+07	2.75951e+07	6.31306e+07	IgA-/IgM-	ASV_216	Firmicutes	Lachnospiraceae	Lachnospiraceae_ND3007_group	NA
2.00103e+07	8.00414e+07	0	0	IgA-	ASV_2164	Firmicutes	Lachnospiraceae	Lachnospiraceae_ND3007_group	NA
0	0	2.4318e+06	9.7272e+06	IgM-	ASV_2195	Firmicutes	Lachnospiraceae	Lachnospiraceae_ND3007_group	NA
4.36743e+08	6.92633e+08	2.74558e+08	5.20225e+08	IgA-/IgM-	ASV_22	Firmicutes	Lachnospiraceae	Lachnospiraceae_ND3007_group	NA
0	0	2.32017e+06	9.28067e+06	IgM-	ASV_2311	Firmicutes	Lachnospiraceae	Lachnospiraceae_ND3007_group	NA
0	0	1.0573e+07	4.22922e+07	IgM-	ASV_2390	Firmicutes	Lachnospiraceae	Lachnospiraceae_ND3007_group	NA
0	0	1.90315e+06	7.61259e+06	IgM-	ASV_2464	Firmicutes	Lachnospiraceae	Lachnospiraceae_ND3007_group	NA
2.90749e+06	1.16299e+07	1.41474e+06	5.65895e+06	IgA-/IgM-	ASV_2592	Firmicutes	Lachnospiraceae	Lachnospiraceae_ND3007_group	NA
3.77879e+07	9.21415e+07	1.05546e+07	2.36238e+07	IgA-/IgM-	ASV_260	Firmicutes	Lachnospiraceae	Lachnospiraceae_ND3007_group	NA
3.97434e+06	1.58973e+07	0	0	IgA-	ASV_2844	Firmicutes	Lachnospiraceae	Lachnospiraceae_ND3007_group	NA
7.6383e+06	3.05532e+07	0	0	IgA-	ASV_2867	Firmicutes	Lachnospiraceae	Lachnospiraceae_ND3007_group	NA
6.43444e+07	1.4054e+08	5.79705e+06	2.12748e+07	IgA-/IgM-	ASV_348	Firmicutes	Lachnospiraceae	Lachnospiraceae_ND3007_group	NA
2.81418e+07	7.0052e+07	3.12058e+07	7.28544e+07	IgA-/IgM-	ASV_384	Firmicutes	Lachnospiraceae	Lachnospiraceae_ND3007_group	NA
7.35423e+06	2.94169e+07	0	0	IgA-	ASV_3841	Firmicutes	Lachnospiraceae	Lachnospiraceae_ND3007_group	NA
1.40182e+07	2.23483e+07	6.07896e+06	8.8697e+06	IgA-/IgM-	ASV_445	Firmicutes	Lachnospiraceae	Lachnospiraceae_ND3007_group	NA
2.93714e+06	1.17486e+07	7.03445e+06	2.81378e+07	IgA-/IgM-	ASV_593	Firmicutes	Lachnospiraceae	Lachnospiraceae_ND3007_group	NA
9.38983e+07	1.36592e+08	9.10929e+07	1.26219e+08	IgA-/IgM-	ASV_75	Firmicutes	Lachnospiraceae	Lachnospiraceae_ND3007_group	NA
3.41913e+07	9.95849e+07	1.86117e+08	6.90484e+08	IgA-/IgM-	ASV_755	Firmicutes	Lachnospiraceae	Lachnospiraceae_ND3007_group	NA
9.51732e+07	1.23913e+08	4.87165e+07	8.12182e+07	IgA-/IgM-	ASV_77	Firmicutes	Lachnospiraceae	Lachnospiraceae_ND3007_group	NA
7.3558e+06	1.89572e+07	8.39704e+06	1.88382e+07	IgA-/IgM-	ASV_838	Firmicutes	Lachnospiraceae	Lachnospiraceae_ND3007_group	NA
0	0	1.36246e+06	5.44983e+06	IgM-	ASV_1064	Firmicutes	Lachnospiraceae	Lachnospiraceae_NK4A136_group	NA
5.39532e+06	2.15813e+07	0	0	IgA-	ASV_1238	Firmicutes	Lachnospiraceae	Lachnospiraceae_NK4A136_group	NA
713788	2.85515e+06	0	0	IgA-	ASV_1385	Firmicutes	Lachnospiraceae	Lachnospiraceae_NK4A136_group	NA
983166	2.38551e+06	7.26011e+06	1.84414e+07	IgA-/IgM-	ASV_1468	Firmicutes	Lachnospiraceae	Lachnospiraceae_NK4A136_group	NA
4.17755e+06	1.15438e+07	0	0	IgA-	ASV_1507	Firmicutes	Lachnospiraceae	Lachnospiraceae_NK4A136_group	NA
3.65377e+06	1.46151e+07	5.16974e+06	2.06789e+07	IgA-/IgM-	ASV_1793	Firmicutes	Lachnospiraceae	Lachnospiraceae_NK4A136_group	NA
2.08865e+06	8.35459e+06	0	0	IgA-	ASV_1862	Firmicutes	Lachnospiraceae	Lachnospiraceae_NK4A136_group	NA
6.87201e+06	1.24282e+07	2.23176e+07	7.138e+07	IgA-/IgM-	ASV_202	Firmicutes	Lachnospiraceae	Lachnospiraceae_NK4A136_group	NA
3.83106e+06	1.53242e+07	0	0	IgA-	ASV_2096	Firmicutes	Lachnospiraceae	Lachnospiraceae_NK4A136_group	NA
0	0	7.69156e+06	3.07662e+07	IgM-	ASV_2097	Firmicutes	Lachnospiraceae	Lachnospiraceae_NK4A136_group	NA
3.04235e+06	1.21694e+07	0	0	IgA-	ASV_2118	Firmicutes	Lachnospiraceae	Lachnospiraceae_NK4A136_group	NA
2.74979e+06	1.09992e+07	0	0	IgA-	ASV_2227	Firmicutes	Lachnospiraceae	Lachnospiraceae_NK4A136_group	NA
870270	3.48108e+06	0	0	IgA-	ASV_2299	Firmicutes	Lachnospiraceae	Lachnospiraceae_NK4A136_group	NA
0	0	6.30456e+06	2.52182e+07	IgM-	ASV_2545	Firmicutes	Lachnospiraceae	Lachnospiraceae_NK4A136_group	NA
1.13586e+06	4.54343e+06	0	0	IgA-	ASV_2653	Firmicutes	Lachnospiraceae	Lachnospiraceae_NK4A136_group	NA
2.55568e+06	1.02227e+07	0	0	IgA-	ASV_2776	Firmicutes	Lachnospiraceae	Lachnospiraceae_NK4A136_group	NA
1.85074e+06	7.40295e+06	0	0	IgA-	ASV_3271	Firmicutes	Lachnospiraceae	Lachnospiraceae_NK4A136_group	NA
9.58585e+06	1.83126e+07	0	0	IgA-	ASV_357	Firmicutes	Lachnospiraceae	Lachnospiraceae_NK4A136_group	NA
1.11294e+07	1.92432e+07	1.14328e+07	2.33505e+07	IgA-/IgM-	ASV_462	Firmicutes	Lachnospiraceae	Lachnospiraceae_NK4A136_group	NA
2.47455e+06	5.81086e+06	1.25911e+07	4.40827e+07	IgA-/IgM-	ASV_522	Firmicutes	Lachnospiraceae	Lachnospiraceae_NK4A136_group	NA
9.32832e+06	2.43342e+07	3.06431e+06	8.75815e+06	IgA-/IgM-	ASV_538	Firmicutes	Lachnospiraceae	Lachnospiraceae_NK4A136_group	NA
5.11141e+06	8.79806e+06	3.70797e+06	7.77286e+06	IgA-/IgM-	ASV_585	Firmicutes	Lachnospiraceae	Lachnospiraceae_NK4A136_group	NA
1.14367e+07	2.98697e+07	0	0	IgA-	ASV_693	Firmicutes	Lachnospiraceae	Lachnospiraceae_NK4A136_group	NA
1.63152e+06	6.52606e+06	0	0	IgA-	ASV_695	Firmicutes	Lachnospiraceae	Lachnospiraceae_NK4A136_group	NA
8.51749e+06	2.90738e+07	0	0	IgA-	ASV_696	Firmicutes	Lachnospiraceae	Lachnospiraceae_NK4A136_group	NA
0	0	2.78593e+07	9.93138e+07	IgM-	ASV_745	Firmicutes	Lachnospiraceae	Lachnospiraceae_NK4A136_group	NA
7.4664e+06	2.98656e+07	9.70902e+06	3.88361e+07	IgA-/IgM-	ASV_830	Firmicutes	Lachnospiraceae	Lachnospiraceae_NK4A136_group	NA
5.52213e+06	1.04063e+07	6.37942e+06	1.47489e+07	IgA-/IgM-	ASV_857	Firmicutes	Lachnospiraceae	Lachnospiraceae_NK4A136_group	NA
2.71895e+06	5.31461e+06	2.66327e+07	1.03201e+08	IgA-/IgM-	ASV_929	Firmicutes	Lachnospiraceae	Lachnospiraceae_NK4A136_group	NA
2.27171e+06	9.08686e+06	0	0	IgA-	ASV_992	Firmicutes	Lachnospiraceae	Lachnospiraceae_NK4A136_group	NA
9.53157e+06	3.81263e+07	0	0	IgA-	ASV_1019	Firmicutes	Lachnospiraceae	Lachnospiraceae_UCG-001	NA
0	0	1.14189e+07	4.56755e+07	IgM-	ASV_1047	Firmicutes	Lachnospiraceae	Lachnospiraceae_UCG-001	NA
1.70425e+07	5.44301e+07	0	0	IgA-	ASV_1049	Firmicutes	Lachnospiraceae	Lachnospiraceae_UCG-001	NA
5.41845e+06	1.52522e+07	0	0	IgA-	ASV_1192	Firmicutes	Lachnospiraceae	Lachnospiraceae_UCG-001	bacterium
4.78781e+06	1.21161e+07	1.49273e+06	3.06436e+06	IgA-/IgM-	ASV_1198	Firmicutes	Lachnospiraceae	Lachnospiraceae_UCG-001	NA
0	0	6.13236e+06	2.45295e+07	IgM-	ASV_1412	Firmicutes	Lachnospiraceae	Lachnospiraceae_UCG-001	NA
0	0	1.57647e+07	6.30588e+07	IgM-	ASV_1472	Firmicutes	Lachnospiraceae	Lachnospiraceae_UCG-001	NA
0	0	4.95155e+07	1.98062e+08	IgM-	ASV_1520	Firmicutes	Lachnospiraceae	Lachnospiraceae_UCG-001	NA
4.82385e+06	1.92954e+07	0	0	IgA-	ASV_1657	Firmicutes	Lachnospiraceae	Lachnospiraceae_UCG-001	NA
3.3767e+06	1.35068e+07	0	0	IgA-	ASV_1690	Firmicutes	Lachnospiraceae	Lachnospiraceae_UCG-001	NA
2.63828e+06	1.05531e+07	0	0	IgA-	ASV_1737	Firmicutes	Lachnospiraceae	Lachnospiraceae_UCG-001	NA
6.03666e+06	2.41466e+07	0	0	IgA-	ASV_2461	Firmicutes	Lachnospiraceae	Lachnospiraceae_UCG-001	NA
6.24585e+06	1.81513e+07	0	0	IgA-	ASV_2928	Firmicutes	Lachnospiraceae	Lachnospiraceae_UCG-001	NA
0	0	1.66522e+06	6.6609e+06	IgM-	ASV_3059	Firmicutes	Lachnospiraceae	Lachnospiraceae_UCG-001	NA
1.68252e+06	6.73009e+06	0	0	IgA-	ASV_3413	Firmicutes	Lachnospiraceae	Lachnospiraceae_UCG-001	NA
6.83096e+06	2.73238e+07	0	0	IgA-	ASV_3808	Firmicutes	Lachnospiraceae	Lachnospiraceae_UCG-001	NA
6.50645e+06	1.41824e+07	2.76013e+06	5.71723e+06	IgA-/IgM-	ASV_442	Firmicutes	Lachnospiraceae	Lachnospiraceae_UCG-001	NA
3.10693e+06	1.02815e+07	1.6164e+07	3.81624e+07	IgA-/IgM-	ASV_456	Firmicutes	Lachnospiraceae	Lachnospiraceae_UCG-001	bacterium
1.27784e+06	5.11136e+06	0	0	IgA-	ASV_656	Firmicutes	Lachnospiraceae	Lachnospiraceae_UCG-001	NA
0	0	3.61781e+06	1.44712e+07	IgM-	ASV_684	Firmicutes	Lachnospiraceae	Lachnospiraceae_UCG-001	NA
0	0	1.58591e+06	3.52973e+06	IgM-	ASV_1855	Firmicutes	Lachnospiraceae	Lachnospiraceae_UCG-004	NA
0	0	1.89576e+06	7.58302e+06	IgM-	ASV_2216	Firmicutes	Lachnospiraceae	Lachnospiraceae_UCG-004	NA
0	0	2.89352e+06	1.15741e+07	IgM-	ASV_4649	Firmicutes	Lachnospiraceae	Lachnospiraceae_UCG-004	NA
5.18625e+06	1.23472e+07	2.86569e+06	7.67383e+06	IgA-/IgM-	ASV_501	Firmicutes	Lachnospiraceae	Lachnospiraceae_UCG-004	NA
3.76263e+06	1.50505e+07	1.99553e+06	7.98213e+06	IgA-/IgM-	ASV_2113	Firmicutes	Lachnospiraceae	Lachnospiraceae_UCG-008	NA
1.94824e+07	3.59153e+07	7.06386e+06	1.41474e+07	IgA-/IgM-	ASV_256	Firmicutes	Lachnospiraceae	Lachnospiraceae_UCG-008	NA
0	0	2.27741e+06	9.10966e+06	IgM-	ASV_2770	Firmicutes	Lachnospiraceae	Lachnospiraceae_UCG-008	NA
7.34178e+06	1.45921e+07	3.35704e+06	6.38795e+06	IgA-/IgM-	ASV_668	Firmicutes	Lachnospiraceae	Lachnospiraceae_UCG-008	NA
4.11472e+06	1.24036e+07	4.07954e+06	9.17619e+06	IgA-/IgM-	ASV_874	Firmicutes	Lachnospiraceae	Lachnospiraceae_UCG-008	NA
9.58819e+06	2.80591e+07	4.34779e+06	1.73912e+07	IgA-/IgM-	ASV_969	Firmicutes	Lachnospiraceae	Lachnospiraceae_UCG-008	NA
0	0	5.05828e+06	8.47397e+06	IgM-	ASV_1410	Firmicutes	Lachnospiraceae	Lachnospiraceae_UCG-010	NA
818527	2.23876e+06	7.68649e+06	1.14256e+07	IgA-/IgM-	ASV_235	Firmicutes	Lachnospiraceae	Lachnospiraceae_UCG-010	NA
0	0	2.53753e+06	1.01501e+07	IgM-	ASV_5050	Firmicutes	Lachnospiraceae	Lachnospiraceae_UCG-010	NA
904426	2.56216e+06	2.89487e+06	5.66368e+06	IgA-/IgM-	ASV_778	Firmicutes	Lachnospiraceae	Lachnospiraceae_UCG-010	NA
5.08203e+06	1.40931e+07	0	0	IgA-	ASV_1011	Firmicutes	Lachnospiraceae	Marvinbryantia	NA
1.35721e+07	3.87232e+07	1.29259e+07	5.17036e+07	IgA-/IgM-	ASV_1025	Firmicutes	Lachnospiraceae	Marvinbryantia	NA
1.52215e+07	6.08862e+07	1.29834e+07	5.19335e+07	IgA-/IgM-	ASV_1090	Firmicutes	Lachnospiraceae	Marvinbryantia	NA
4.26444e+06	1.70577e+07	3.17191e+06	1.26876e+07	IgA-/IgM-	ASV_1112	Firmicutes	Lachnospiraceae	Marvinbryantia	NA
1.18763e+07	4.75051e+07	0	0	IgA-	ASV_1233	Firmicutes	Lachnospiraceae	Marvinbryantia	NA
3.86215e+06	8.56801e+06	5.4413e+06	1.48147e+07	IgA-/IgM-	ASV_1271	Firmicutes	Lachnospiraceae	Marvinbryantia	NA
2.69004e+07	3.953e+07	3.14161e+07	6.39466e+07	IgA-/IgM-	ASV_129	Firmicutes	Lachnospiraceae	Marvinbryantia	NA
2.35495e+06	3.81583e+06	4.17871e+06	7.40952e+06	IgA-/IgM-	ASV_1304	Firmicutes	Lachnospiraceae	Marvinbryantia	NA
6.35438e+06	2.54175e+07	0	0	IgA-	ASV_1404	Firmicutes	Lachnospiraceae	Marvinbryantia	NA
2.31904e+06	9.27617e+06	0	0	IgA-	ASV_1440	Firmicutes	Lachnospiraceae	Marvinbryantia	NA
3.57364e+06	9.89954e+06	0	0	IgA-	ASV_1491	Firmicutes	Lachnospiraceae	Marvinbryantia	NA
5.54429e+07	9.47756e+07	5.07291e+07	1.71215e+08	IgA-/IgM-	ASV_160	Firmicutes	Lachnospiraceae	Marvinbryantia	NA
1.58167e+07	5.91896e+07	4.18818e+06	1.67527e+07	IgA-/IgM-	ASV_1885	Firmicutes	Lachnospiraceae	Marvinbryantia	NA
4.03371e+07	7.56052e+07	3.75719e+07	1.11455e+08	IgA-/IgM-	ASV_229	Firmicutes	Lachnospiraceae	Marvinbryantia	NA
1.38666e+07	2.94952e+07	1.31694e+07	3.26865e+07	IgA-/IgM-	ASV_267	Firmicutes	Lachnospiraceae	Marvinbryantia	NA
1.24851e+07	4.99403e+07	0	0	IgA-	ASV_2920	Firmicutes	Lachnospiraceae	Marvinbryantia	NA
8.25876e+06	1.78551e+07	6.66457e+06	1.45141e+07	IgA-/IgM-	ASV_301	Firmicutes	Lachnospiraceae	Marvinbryantia	NA
4.24875e+06	9.22741e+06	2.99127e+07	7.30147e+07	IgA-/IgM-	ASV_303	Firmicutes	Lachnospiraceae	Marvinbryantia	NA
0	0	8.79518e+06	3.51807e+07	IgM-	ASV_3870	Firmicutes	Lachnospiraceae	Marvinbryantia	NA
2.84478e+07	7.54316e+07	8.66061e+06	2.39212e+07	IgA-/IgM-	ASV_395	Firmicutes	Lachnospiraceae	Marvinbryantia	NA
2.80944e+06	1.12378e+07	0	0	IgA-	ASV_3972	Firmicutes	Lachnospiraceae	Marvinbryantia	NA
6.49908e+06	2.59963e+07	0	0	IgA-	ASV_4075	Firmicutes	Lachnospiraceae	Marvinbryantia	NA
1.17173e+07	2.64761e+07	8.64979e+06	1.49965e+07	IgA-/IgM-	ASV_432	Firmicutes	Lachnospiraceae	Marvinbryantia	NA
0	0	5.2178e+06	2.08712e+07	IgM-	ASV_481	Firmicutes	Lachnospiraceae	Marvinbryantia	NA
2.22605e+06	8.90421e+06	0	0	IgA-	ASV_4817	Firmicutes	Lachnospiraceae	Marvinbryantia	NA
0	0	8.30104e+06	3.32042e+07	IgM-	ASV_573	Firmicutes	Lachnospiraceae	Marvinbryantia	NA
2.50372e+07	7.05666e+07	3.57569e+07	1.1664e+08	IgA-/IgM-	ASV_614	Firmicutes	Lachnospiraceae	Marvinbryantia	NA
1.7409e+07	5.16253e+07	2.47845e+07	9.91381e+07	IgA-/IgM-	ASV_718	Firmicutes	Lachnospiraceae	Marvinbryantia	NA
4.13035e+06	1.65214e+07	4.94058e+06	1.5014e+07	IgA-/IgM-	ASV_723	Firmicutes	Lachnospiraceae	Marvinbryantia	NA
3.49491e+06	1.39796e+07	2.49907e+07	7.18758e+07	IgA-/IgM-	ASV_747	Firmicutes	Lachnospiraceae	Marvinbryantia	NA
0	0	6.28507e+06	2.51403e+07	IgM-	ASV_750	Firmicutes	Lachnospiraceae	Marvinbryantia	NA
1.43782e+07	4.86719e+07	7.42823e+06	2.0572e+07	IgA-/IgM-	ASV_880	Firmicutes	Lachnospiraceae	Marvinbryantia	NA
0	0	8.12915e+06	2.84793e+07	IgM-	ASV_990	Firmicutes	Lachnospiraceae	Marvinbryantia	NA
598134	1.63804e+06	4.85707e+06	9.52636e+06	IgA-/IgM-	ASV_1023	Firmicutes	Lachnospiraceae	NA	NA
1.53926e+06	6.15703e+06	0	0	IgA-	ASV_1024	Firmicutes	Lachnospiraceae	NA	NA
7.08014e+06	1.19182e+07	2.24123e+06	7.71614e+06	IgA-/IgM-	ASV_1029	Firmicutes	Lachnospiraceae	NA	NA
2.27692e+06	7.78862e+06	1.16048e+07	3.85261e+07	IgA-/IgM-	ASV_1033	Firmicutes	Lachnospiraceae	NA	NA
1.82479e+06	4.74418e+06	4.39493e+06	7.78522e+06	IgA-/IgM-	ASV_1038	Firmicutes	Lachnospiraceae	NA	NA
4.52477e+06	7.6085e+06	5.17002e+06	8.67717e+06	IgA-/IgM-	ASV_1042	Firmicutes	Lachnospiraceae	NA	NA
0	0	728795	2.91518e+06	IgM-	ASV_1045	Firmicutes	Lachnospiraceae	NA	NA
1.27046e+07	2.7432e+07	1.0852e+07	1.74549e+07	IgA-/IgM-	ASV_1058	Firmicutes	Lachnospiraceae	NA	NA
6.53922e+06	1.38367e+07	0	0	IgA-	ASV_1070	Firmicutes	Lachnospiraceae	NA	NA
3.63277e+06	5.06039e+06	5.00569e+06	9.74428e+06	IgA-/IgM-	ASV_1076	Firmicutes	Lachnospiraceae	NA	NA
1.19796e+06	2.33995e+06	2.6255e+06	4.28136e+06	IgA-/IgM-	ASV_1080	Firmicutes	Lachnospiraceae	NA	NA
1.22113e+06	3.40784e+06	5.1466e+06	9.87145e+06	IgA-/IgM-	ASV_1088	Firmicutes	Lachnospiraceae	NA	NA
9.8085e+06	3.9234e+07	0	0	IgA-	ASV_1097	Firmicutes	Lachnospiraceae	NA	NA
4.68483e+06	1.87393e+07	4.33495e+06	1.73398e+07	IgA-/IgM-	ASV_1103	Firmicutes	Lachnospiraceae	NA	NA
1.42155e+07	4.19984e+07	1.33723e+06	5.3489e+06	IgA-/IgM-	ASV_1117	Firmicutes	Lachnospiraceae	NA	NA
582291	1.90564e+06	6.74981e+06	1.19902e+07	IgA-/IgM-	ASV_1118	Firmicutes	Lachnospiraceae	NA	NA
4.29245e+06	7.80687e+06	3.0963e+06	6.80508e+06	IgA-/IgM-	ASV_1120	Firmicutes	Lachnospiraceae	NA	NA
0	0	2.86058e+07	9.92009e+07	IgM-	ASV_1122	Firmicutes	Lachnospiraceae	NA	NA
4.11355e+06	9.1858e+06	3.57502e+06	9.584e+06	IgA-/IgM-	ASV_1161	Firmicutes	Lachnospiraceae	NA	NA
3.19673e+06	1.27869e+07	0	0	IgA-	ASV_1170	Firmicutes	Lachnospiraceae	NA	NA
1.16135e+07	2.5538e+07	0	0	IgA-	ASV_1175	Firmicutes	Lachnospiraceae	NA	NA
3.53109e+06	6.44566e+06	1.03358e+07	3.25306e+07	IgA-/IgM-	ASV_1210	Firmicutes	Lachnospiraceae	NA	NA
946548	3.78619e+06	792168	3.16867e+06	IgA-/IgM-	ASV_1227	Firmicutes	Lachnospiraceae	NA	NA
4.12139e+06	9.58846e+06	5.37773e+06	1.64763e+07	IgA-/IgM-	ASV_1228	Firmicutes	Lachnospiraceae	NA	NA
1.54678e+06	3.61586e+06	2.03124e+06	4.58603e+06	IgA-/IgM-	ASV_1242	Firmicutes	Lachnospiraceae	NA	NA
0	0	3.70196e+06	1.0418e+07	IgM-	ASV_1269	Firmicutes	Lachnospiraceae	NA	NA
3.79152e+06	7.26401e+06	8.09916e+06	1.93322e+07	IgA-/IgM-	ASV_1270	Firmicutes	Lachnospiraceae	NA	NA
5.90861e+06	1.64514e+07	5.04364e+06	2.01746e+07	IgA-/IgM-	ASV_1273	Firmicutes	Lachnospiraceae	NA	NA
4.60693e+06	1.84277e+07	0	0	IgA-	ASV_1295	Firmicutes	Lachnospiraceae	NA	NA
2.50835e+06	1.00334e+07	0	0	IgA-	ASV_1305	Firmicutes	Lachnospiraceae	NA	NA
0	0	5.88682e+06	2.35473e+07	IgM-	ASV_1309	Firmicutes	Lachnospiraceae	NA	NA
2.96807e+06	1.18723e+07	2.48445e+06	9.93781e+06	IgA-/IgM-	ASV_1327	Firmicutes	Lachnospiraceae	NA	NA
4.33636e+06	1.05736e+07	5.25255e+06	1.28156e+07	IgA-/IgM-	ASV_1330	Firmicutes	Lachnospiraceae	NA	NA
841250	3.365e+06	0	0	IgA-	ASV_1333	Firmicutes	Lachnospiraceae	NA	NA
1.08625e+06	2.6348e+06	2.88373e+06	7.56801e+06	IgA-/IgM-	ASV_1337	Firmicutes	Lachnospiraceae	NA	NA
0	0	7.92978e+06	3.17191e+07	IgM-	ASV_1343	Firmicutes	Lachnospiraceae	NA	NA
3.25281e+06	1.30112e+07	0	0	IgA-	ASV_1357	Firmicutes	Lachnospiraceae	NA	NA
0	0	1.7273e+07	5.10752e+07	IgM-	ASV_1388	Firmicutes	Lachnospiraceae	NA	NA
0	0	4.86204e+06	1.94481e+07	IgM-	ASV_1392	Firmicutes	Lachnospiraceae	NA	NA
0	0	4.53928e+06	1.81571e+07	IgM-	ASV_1397	Firmicutes	Lachnospiraceae	NA	NA
3.36085e+06	1.34434e+07	0	0	IgA-	ASV_1407	Firmicutes	Lachnospiraceae	NA	NA
1.08853e+06	4.35412e+06	0	0	IgA-	ASV_1429	Firmicutes	Lachnospiraceae	NA	NA
4.59985e+06	1.02293e+07	5.58775e+06	1.08784e+07	IgA-/IgM-	ASV_1445	Firmicutes	Lachnospiraceae	NA	NA
3.74468e+06	7.21785e+06	0	0	IgA-	ASV_1456	Firmicutes	Lachnospiraceae	NA	NA
2.82971e+06	5.47131e+06	2.01157e+06	5.45715e+06	IgA-/IgM-	ASV_1459	Firmicutes	Lachnospiraceae	NA	NA
0	0	2.53753e+06	1.01501e+07	IgM-	ASV_1465	Firmicutes	Lachnospiraceae	NA	NA
0	0	1.15209e+06	4.60834e+06	IgM-	ASV_1480	Firmicutes	Lachnospiraceae	NA	NA
3.42998e+06	6.48653e+06	1.17848e+06	3.07705e+06	IgA-/IgM-	ASV_1490	Firmicutes	Lachnospiraceae	NA	NA
5.0607e+06	1.26321e+07	2.14978e+06	5.67992e+06	IgA-/IgM-	ASV_1492	Firmicutes	Lachnospiraceae	NA	NA
27911.5	111646	4.10661e+06	1.01632e+07	IgA-/IgM-	ASV_1493	Firmicutes	Lachnospiraceae	NA	NA
0	0	1.02134e+07	4.08535e+07	IgM-	ASV_1494	Firmicutes	Lachnospiraceae	NA	NA
1.57605e+06	4.12822e+06	8.04193e+06	1.24673e+07	IgA-/IgM-	ASV_1499	Firmicutes	Lachnospiraceae	NA	NA
4.34147e+06	1.73659e+07	3.27764e+06	1.31106e+07	IgA-/IgM-	ASV_1500	Firmicutes	Lachnospiraceae	NA	NA
2.49584e+06	5.39341e+06	2.22717e+06	4.29495e+06	IgA-/IgM-	ASV_1506	Firmicutes	Lachnospiraceae	NA	NA
7.86829e+06	2.08459e+07	3.75687e+06	1.02908e+07	IgA-/IgM-	ASV_1546	Firmicutes	Lachnospiraceae	NA	NA
2.70061e+06	1.08024e+07	3.45228e+06	9.44225e+06	IgA-/IgM-	ASV_1553	Firmicutes	Lachnospiraceae	NA	NA
3.12433e+06	8.89061e+06	4.19279e+06	1.61033e+07	IgA-/IgM-	ASV_1561	Firmicutes	Lachnospiraceae	NA	NA
2.54061e+06	7.93909e+06	3.98956e+06	8.84201e+06	IgA-/IgM-	ASV_1575	Firmicutes	Lachnospiraceae	NA	NA
1.51719e+06	3.81792e+06	6.30491e+06	1.37476e+07	IgA-/IgM-	ASV_1577	Firmicutes	Lachnospiraceae	NA	NA
2.83935e+06	4.26583e+06	9.62677e+06	1.55632e+07	IgA-/IgM-	ASV_1585	Firmicutes	Lachnospiraceae	NA	NA
4.34147e+06	1.73659e+07	0	0	IgA-	ASV_1603	Firmicutes	Lachnospiraceae	NA	NA
1.8931e+06	7.57238e+06	0	0	IgA-	ASV_1612	Firmicutes	Lachnospiraceae	NA	NA
3.85543e+06	6.80639e+06	4.8017e+06	1.01271e+07	IgA-/IgM-	ASV_1616	Firmicutes	Lachnospiraceae	NA	NA
3.71315e+06	1.48526e+07	0	0	IgA-	ASV_1633	Firmicutes	Lachnospiraceae	NA	NA
0	0	1.69613e+06	6.78451e+06	IgM-	ASV_1640	Firmicutes	Lachnospiraceae	NA	NA
0	0	2.59419e+06	1.03768e+07	IgM-	ASV_1651	Firmicutes	Lachnospiraceae	NA	NA
2.93714e+06	1.17486e+07	0	0	IgA-	ASV_1653	Firmicutes	Lachnospiraceae	NA	NA
1.0137e+06	2.47493e+06	2.63862e+06	8.31786e+06	IgA-/IgM-	ASV_1667	Firmicutes	Lachnospiraceae	NA	NA
0	0	5.16974e+06	2.06789e+07	IgM-	ASV_1670	Firmicutes	Lachnospiraceae	NA	NA
6.99198e+06	2.01254e+07	2.00696e+06	4.0554e+06	IgA-/IgM-	ASV_1673	Firmicutes	Lachnospiraceae	NA	NA
1.6998e+07	6.79919e+07	0	0	IgA-	ASV_1674	Firmicutes	Lachnospiraceae	NA	NA
229432	917728	1.13646e+06	1.85691e+06	IgA-/IgM-	ASV_1685	Firmicutes	Lachnospiraceae	NA	NA
3.43464e+06	8.07981e+06	1.92876e+06	4.30638e+06	IgA-/IgM-	ASV_1703	Firmicutes	Lachnospiraceae	NA	NA
7.90367e+06	3.16147e+07	0	0	IgA-	ASV_1711	Firmicutes	Lachnospiraceae	NA	NA
0	0	1.08902e+07	4.35609e+07	IgM-	ASV_1715	Firmicutes	Lachnospiraceae	NA	NA
895550	2.0664e+06	4.204e+06	6.35365e+06	IgA-/IgM-	ASV_1721	Firmicutes	Lachnospiraceae	NA	NA
0	0	2.88606e+06	1.15443e+07	IgM-	ASV_1729	Firmicutes	Lachnospiraceae	NA	NA
5.35964e+06	1.48657e+07	0	0	IgA-	ASV_1732	Firmicutes	Lachnospiraceae	NA	NA
3.33113e+06	9.23211e+06	2.65999e+06	6.64874e+06	IgA-/IgM-	ASV_1745	Firmicutes	Lachnospiraceae	NA	NA
1.03494e+07	2.86568e+07	2.25939e+07	3.73778e+07	IgA-/IgM-	ASV_176	Firmicutes	Lachnospiraceae	NA	NA
0	0	1.0996e+07	4.39838e+07	IgM-	ASV_1762	Firmicutes	Lachnospiraceae	NA	NA
9.83041e+06	2.74767e+07	0	0	IgA-	ASV_1763	Firmicutes	Lachnospiraceae	NA	NA
5.14544e+06	2.05818e+07	0	0	IgA-	ASV_1766	Firmicutes	Lachnospiraceae	NA	NA
2.20355e+07	4.56645e+07	2.47907e+07	5.07517e+07	IgA-/IgM-	ASV_177	Firmicutes	Lachnospiraceae	NA	NA
5.19412e+06	2.07765e+07	0	0	IgA-	ASV_1773	Firmicutes	Lachnospiraceae	NA	NA
2.71421e+06	5.56141e+06	2.93346e+06	8.2344e+06	IgA-/IgM-	ASV_1780	Firmicutes	Lachnospiraceae	NA	NA
527756	1.44534e+06	2.29419e+06	3.34228e+06	IgA-/IgM-	ASV_1791	Firmicutes	Lachnospiraceae	NA	NA
4.78667e+06	1.91467e+07	0	0	IgA-	ASV_1801	Firmicutes	Lachnospiraceae	NA	NA
1.6986e+06	3.42306e+06	884467	1.77772e+06	IgA-/IgM-	ASV_1802	Firmicutes	Lachnospiraceae	NA	NA
5.77466e+06	1.31513e+07	2.98712e+06	5.94311e+06	IgA-/IgM-	ASV_1805	Firmicutes	Lachnospiraceae	NA	NA
4.65858e+07	8.62296e+07	1.8663e+07	3.39465e+07	IgA-/IgM-	ASV_183	Firmicutes	Lachnospiraceae	NA	NA
0	0	1.2971e+06	5.18838e+06	IgM-	ASV_1833	Firmicutes	Lachnospiraceae	NA	NA
0	0	1.18586e+07	4.74345e+07	IgM-	ASV_1843	Firmicutes	Lachnospiraceae	NA	NA
4.02617e+06	9.19197e+06	2.91047e+06	5.97626e+06	IgA-/IgM-	ASV_1848	Firmicutes	Lachnospiraceae	NA	NA
2.72073e+06	1.08829e+07	0	0	IgA-	ASV_1871	Firmicutes	Lachnospiraceae	NA	NA
3.50613e+06	6.64059e+06	2.87207e+06	8.23549e+06	IgA-/IgM-	ASV_1895	Firmicutes	Lachnospiraceae	NA	NA
0	0	3.14114e+06	1.25645e+07	IgM-	ASV_1897	Firmicutes	Lachnospiraceae	NA	NA
3.53749e+06	1.415e+07	0	0	IgA-	ASV_1913	Firmicutes	Lachnospiraceae	NA	NA
2.54992e+07	3.70343e+07	6.30421e+06	1.39757e+07	IgA-/IgM-	ASV_192	Firmicutes	Lachnospiraceae	NA	NA
1.23051e+06	4.92205e+06	0	0	IgA-	ASV_1922	Firmicutes	Lachnospiraceae	NA	NA
6.90599e+06	1.6619e+07	1.63282e+06	4.30419e+06	IgA-/IgM-	ASV_1942	Firmicutes	Lachnospiraceae	NA	NA
610087	1.96281e+06	2.84824e+06	5.23635e+06	IgA-/IgM-	ASV_1946	Firmicutes	Lachnospiraceae	NA	NA
6.67252e+06	1.49666e+07	1.07369e+07	3.8351e+07	IgA-/IgM-	ASV_195	Firmicutes	Lachnospiraceae	NA	NA
0	0	1.22308e+07	4.89234e+07	IgM-	ASV_1959	Firmicutes	Lachnospiraceae	NA	NA
5.29591e+06	1.54302e+07	8.29329e+06	1.24424e+07	IgA-/IgM-	ASV_196	Firmicutes	Lachnospiraceae	NA	NA
1.9629e+06	7.85161e+06	0	0	IgA-	ASV_1966	Firmicutes	Lachnospiraceae	NA	NA
1.24913e+06	4.99652e+06	0	0	IgA-	ASV_1981	Firmicutes	Lachnospiraceae	NA	NA
0	0	2.93173e+06	1.17269e+07	IgM-	ASV_1984	Firmicutes	Lachnospiraceae	NA	NA
0	0	5.08861e+06	2.03544e+07	IgM-	ASV_1988	Firmicutes	Lachnospiraceae	NA	NA
8.55143e+06	3.42057e+07	0	0	IgA-	ASV_2023	Firmicutes	Lachnospiraceae	NA	NA
5.87428e+06	2.34971e+07	0	0	IgA-	ASV_2038	Firmicutes	Lachnospiraceae	NA	NA
1.72863e+06	4.40373e+06	1.55156e+06	3.40965e+06	IgA-/IgM-	ASV_2059	Firmicutes	Lachnospiraceae	NA	NA
0	0	3.19214e+06	8.89576e+06	IgM-	ASV_2070	Firmicutes	Lachnospiraceae	NA	NA
4.38953e+06	8.52604e+06	3.18624e+06	5.14056e+06	IgA-/IgM-	ASV_2080	Firmicutes	Lachnospiraceae	NA	NA
2.54783e+06	9.5425e+06	2.57205e+06	3.77755e+06	IgA-/IgM-	ASV_2081	Firmicutes	Lachnospiraceae	NA	NA
1.23051e+06	4.92205e+06	5.47642e+06	1.90336e+07	IgA-/IgM-	ASV_2094	Firmicutes	Lachnospiraceae	NA	NA
3.60187e+06	8.70374e+06	865252	2.39047e+06	IgA-/IgM-	ASV_2120	Firmicutes	Lachnospiraceae	NA	NA
0	0	3.90882e+06	1.56353e+07	IgM-	ASV_2149	Firmicutes	Lachnospiraceae	NA	NA
1.04432e+06	4.1773e+06	0	0	IgA-	ASV_2157	Firmicutes	Lachnospiraceae	NA	NA
3.05422e+06	6.85545e+06	0	0	IgA-	ASV_2162	Firmicutes	Lachnospiraceae	NA	NA
0	0	3.44185e+06	7.30837e+06	IgM-	ASV_2170	Firmicutes	Lachnospiraceae	NA	NA
0	0	1.46266e+07	5.85063e+07	IgM-	ASV_2179	Firmicutes	Lachnospiraceae	NA	NA
3.53749e+06	1.415e+07	0	0	IgA-	ASV_2234	Firmicutes	Lachnospiraceae	NA	NA
1.74037e+07	2.76183e+07	8.44391e+06	1.4481e+07	IgA-/IgM-	ASV_224	Firmicutes	Lachnospiraceae	NA	NA
2.27425e+06	4.72264e+06	2.30391e+06	6.04914e+06	IgA-/IgM-	ASV_2272	Firmicutes	Lachnospiraceae	NA	NA
0	0	1.2971e+06	5.18838e+06	IgM-	ASV_2280	Firmicutes	Lachnospiraceae	NA	NA
4.68664e+06	1.35793e+07	0	0	IgA-	ASV_2316	Firmicutes	Lachnospiraceae	NA	NA
1.3757e+07	1.85859e+07	2.73676e+07	5.24842e+07	IgA-/IgM-	ASV_234	Firmicutes	Lachnospiraceae	NA	NA
1.35818e+06	2.91825e+06	0	0	IgA-	ASV_2355	Firmicutes	Lachnospiraceae	NA	NA
2.50159e+06	7.80686e+06	3.60287e+06	5.78104e+06	IgA-/IgM-	ASV_2391	Firmicutes	Lachnospiraceae	NA	NA
2.71476e+07	6.26348e+07	2.08332e+06	6.0539e+06	IgA-/IgM-	ASV_240	Firmicutes	Lachnospiraceae	NA	NA
0	0	7.1475e+06	2.66248e+07	IgM-	ASV_2459	Firmicutes	Lachnospiraceae	NA	NA
3.69829e+06	1.47932e+07	2.1739e+06	8.69558e+06	IgA-/IgM-	ASV_2465	Firmicutes	Lachnospiraceae	NA	NA
0	0	9.62147e+06	3.84859e+07	IgM-	ASV_2540	Firmicutes	Lachnospiraceae	NA	NA
0	0	9.42021e+06	3.76809e+07	IgM-	ASV_2544	Firmicutes	Lachnospiraceae	NA	NA
0	0	2.93173e+06	1.17269e+07	IgM-	ASV_2556	Firmicutes	Lachnospiraceae	NA	NA
0	0	6.17846e+06	2.47139e+07	IgM-	ASV_2563	Firmicutes	Lachnospiraceae	NA	NA
7.98872e+06	1.74759e+07	1.97348e+07	5.47402e+07	IgA-/IgM-	ASV_259	Firmicutes	Lachnospiraceae	NA	NA
5.02737e+06	1.39744e+07	0	0	IgA-	ASV_2633	Firmicutes	Lachnospiraceae	NA	NA
979849	2.35904e+06	3.7016e+06	9.58571e+06	IgA-/IgM-	ASV_2645	Firmicutes	Lachnospiraceae	NA	NA
0	0	1.45005e+08	5.67513e+08	IgM-	ASV_2695	Firmicutes	Lachnospiraceae	NA	NA
0	0	2.4318e+06	9.7272e+06	IgM-	ASV_2697	Firmicutes	Lachnospiraceae	NA	NA
3.77239e+06	1.50895e+07	0	0	IgA-	ASV_2751	Firmicutes	Lachnospiraceae	NA	NA
0	0	9.83511e+06	3.93404e+07	IgM-	ASV_2798	Firmicutes	Lachnospiraceae	NA	NA
0	0	4.42177e+06	1.76871e+07	IgM-	ASV_2820	Firmicutes	Lachnospiraceae	NA	NA
0	0	1.19732e+06	4.78928e+06	IgM-	ASV_2833	Firmicutes	Lachnospiraceae	NA	NA
0	0	697108	2.78843e+06	IgM-	ASV_2881	Firmicutes	Lachnospiraceae	NA	NA
4.28921e+06	1.71568e+07	0	0	IgA-	ASV_2927	Firmicutes	Lachnospiraceae	NA	NA
5.24747e+06	1.46248e+07	0	0	IgA-	ASV_2932	Firmicutes	Lachnospiraceae	NA	NA
1.85658e+06	7.4263e+06	0	0	IgA-	ASV_2951	Firmicutes	Lachnospiraceae	NA	NA
5.24324e+06	1.48351e+07	0	0	IgA-	ASV_3011	Firmicutes	Lachnospiraceae	NA	NA
0	0	2.38065e+06	4.19174e+06	IgM-	ASV_3026	Firmicutes	Lachnospiraceae	NA	NA
0	0	1.75982e+06	7.03928e+06	IgM-	ASV_3066	Firmicutes	Lachnospiraceae	NA	NA
1.56649e+06	6.26594e+06	0	0	IgA-	ASV_3068	Firmicutes	Lachnospiraceae	NA	NA
0	0	1.36116e+07	5.44464e+07	IgM-	ASV_3101	Firmicutes	Lachnospiraceae	NA	NA
1.06611e+07	4.26444e+07	0	0	IgA-	ASV_3104	Firmicutes	Lachnospiraceae	NA	NA
1.21083e+07	2.76171e+07	1.61477e+07	2.64738e+07	IgA-/IgM-	ASV_312	Firmicutes	Lachnospiraceae	NA	NA
0	0	1.6563e+06	6.62521e+06	IgM-	ASV_3147	Firmicutes	Lachnospiraceae	NA	NA
0	0	9.00459e+06	3.60184e+07	IgM-	ASV_3153	Firmicutes	Lachnospiraceae	NA	NA
0	0	7.47094e+06	2.98837e+07	IgM-	ASV_3166	Firmicutes	Lachnospiraceae	NA	NA
9.84929e+06	3.93972e+07	0	0	IgA-	ASV_3184	Firmicutes	Lachnospiraceae	NA	NA
7.44333e+06	1.64372e+07	5.49766e+06	1.21226e+07	IgA-/IgM-	ASV_319	Firmicutes	Lachnospiraceae	NA	NA
4.10042e+06	1.64017e+07	0	0	IgA-	ASV_3193	Firmicutes	Lachnospiraceae	NA	NA
2.16258e+07	6.15419e+07	2.59213e+07	4.6751e+07	IgA-/IgM-	ASV_32	Firmicutes	Lachnospiraceae	NA	NA
0	0	3.50296e+06	1.40118e+07	IgM-	ASV_3224	Firmicutes	Lachnospiraceae	NA	NA
1.17265e+06	4.69061e+06	0	0	IgA-	ASV_3262	Firmicutes	Lachnospiraceae	NA	NA
6.96121e+06	2.78448e+07	0	0	IgA-	ASV_3268	Firmicutes	Lachnospiraceae	NA	NA
0	0	8.16696e+06	3.26678e+07	IgM-	ASV_3269	Firmicutes	Lachnospiraceae	NA	NA
0	0	4.53928e+06	1.81571e+07	IgM-	ASV_3352	Firmicutes	Lachnospiraceae	NA	NA
0	0	6.93501e+06	2.774e+07	IgM-	ASV_3398	Firmicutes	Lachnospiraceae	NA	NA
2.46025e+06	9.84101e+06	0	0	IgA-	ASV_3451	Firmicutes	Lachnospiraceae	NA	NA
1.334e+06	2.47851e+06	2.11487e+06	5.54799e+06	IgA-/IgM-	ASV_3481	Firmicutes	Lachnospiraceae	NA	NA
1.90682e+06	7.62728e+06	0	0	IgA-	ASV_3489	Firmicutes	Lachnospiraceae	NA	NA
8.52887e+06	3.41155e+07	0	0	IgA-	ASV_3491	Firmicutes	Lachnospiraceae	NA	NA
0	0	6.05237e+06	2.42095e+07	IgM-	ASV_3638	Firmicutes	Lachnospiraceae	NA	NA
0	0	2.73232e+06	6.26031e+06	IgM-	ASV_3699	Firmicutes	Lachnospiraceae	NA	NA
0	0	1.45759e+06	5.83036e+06	IgM-	ASV_3700	Firmicutes	Lachnospiraceae	NA	NA
1.16036e+06	4.64144e+06	2.54845e+07	5.96117e+07	IgA-/IgM-	ASV_373	Firmicutes	Lachnospiraceae	NA	NA
4.82917e+06	1.03579e+07	5.34099e+06	9.14375e+06	IgA-/IgM-	ASV_375	Firmicutes	Lachnospiraceae	NA	NA
1.03623e+07	3.19498e+07	1.51225e+07	2.73352e+07	IgA-/IgM-	ASV_379	Firmicutes	Lachnospiraceae	NA	NA
0	0	4.39759e+06	1.75904e+07	IgM-	ASV_3868	Firmicutes	Lachnospiraceae	NA	NA
2.59654e+06	7.05712e+06	1.22117e+06	1.95652e+06	IgA-/IgM-	ASV_39	Firmicutes	Lachnospiraceae	NA	NA
0	0	1.29916e+06	5.19662e+06	IgM-	ASV_3917	Firmicutes	Lachnospiraceae	NA	NA
2.57481e+07	5.82498e+07	1.98683e+07	4.53684e+07	IgA-/IgM-	ASV_394	Firmicutes	Lachnospiraceae	NA	NA
1.50847e+06	6.03387e+06	0	0	IgA-	ASV_3949	Firmicutes	Lachnospiraceae	NA	NA
3.33605e+06	1.33442e+07	1.95999e+07	6.13994e+07	IgA-/IgM-	ASV_396	Firmicutes	Lachnospiraceae	NA	NA
5.45564e+06	1.1474e+07	2.44331e+06	4.24022e+06	IgA-/IgM-	ASV_399	Firmicutes	Lachnospiraceae	NA	NA
3.01833e+06	1.20733e+07	2.59419e+06	1.03768e+07	IgA-/IgM-	ASV_403	Firmicutes	Lachnospiraceae	NA	NA
662803	2.65121e+06	0	0	IgA-	ASV_4048	Firmicutes	Lachnospiraceae	NA	NA
6.1946e+06	2.10992e+07	3.28896e+06	8.20353e+06	IgA-/IgM-	ASV_409	Firmicutes	Lachnospiraceae	NA	NA
6.06862e+06	2.42745e+07	0	0	IgA-	ASV_4111	Firmicutes	Lachnospiraceae	NA	NA
0	0	2.65418e+06	1.06167e+07	IgM-	ASV_4113	Firmicutes	Lachnospiraceae	NA	NA
0	0	2.65418e+06	1.06167e+07	IgM-	ASV_4114	Firmicutes	Lachnospiraceae	NA	NA
0	0	2.12475e+06	8.49899e+06	IgM-	ASV_4119	Firmicutes	Lachnospiraceae	NA	NA
0	0	4.66537e+06	1.86615e+07	IgM-	ASV_4123	Firmicutes	Lachnospiraceae	NA	NA
8.85194e+06	1.23675e+07	1.69481e+07	3.22711e+07	IgA-/IgM-	ASV_413	Firmicutes	Lachnospiraceae	NA	NA
5.71894e+06	2.28758e+07	0	0	IgA-	ASV_4145	Firmicutes	Lachnospiraceae	NA	NA
1.39243e+06	5.56973e+06	0	0	IgA-	ASV_4158	Firmicutes	Lachnospiraceae	NA	NA
2.03063e+06	8.12252e+06	0	0	IgA-	ASV_4215	Firmicutes	Lachnospiraceae	NA	NA
9.31992e+06	3.33712e+07	9.70902e+06	3.88361e+07	IgA-/IgM-	ASV_422	Firmicutes	Lachnospiraceae	NA	NA
5.14598e+06	1.72246e+07	7.60905e+06	2.13139e+07	IgA-/IgM-	ASV_425	Firmicutes	Lachnospiraceae	NA	NA
0	0	3.59483e+06	1.43793e+07	IgM-	ASV_4273	Firmicutes	Lachnospiraceae	NA	NA
0	0	4.03193e+06	1.61277e+07	IgM-	ASV_4285	Firmicutes	Lachnospiraceae	NA	NA
3.19255e+06	1.27702e+07	1.5357e+07	2.7557e+07	IgA-/IgM-	ASV_429	Firmicutes	Lachnospiraceae	NA	NA
5.24236e+06	2.09695e+07	0	0	IgA-	ASV_4339	Firmicutes	Lachnospiraceae	NA	NA
0	0	6.9105e+06	2.7642e+07	IgM-	ASV_4363	Firmicutes	Lachnospiraceae	NA	NA
4.44155e+07	1.00572e+08	0	0	IgA-	ASV_438	Firmicutes	Lachnospiraceae	NA	NA
8.82176e+06	3.5287e+07	3.09566e+06	1.23826e+07	IgA-/IgM-	ASV_439	Firmicutes	Lachnospiraceae	NA	NA
0	0	1.83762e+06	7.35048e+06	IgM-	ASV_4443	Firmicutes	Lachnospiraceae	NA	NA
8.61412e+06	1.40848e+07	2.22988e+06	3.7439e+06	IgA-/IgM-	ASV_447	Firmicutes	Lachnospiraceae	NA	NA
0	0	6.49168e+06	2.59667e+07	IgM-	ASV_4495	Firmicutes	Lachnospiraceae	NA	NA
5.30188e+06	2.12075e+07	0	0	IgA-	ASV_4516	Firmicutes	Lachnospiraceae	NA	NA
1.28892e+07	2.37778e+07	1.45595e+07	3.45848e+07	IgA-/IgM-	ASV_455	Firmicutes	Lachnospiraceae	NA	NA
2.47339e+06	9.89356e+06	0	0	IgA-	ASV_4578	Firmicutes	Lachnospiraceae	NA	NA
2.81724e+06	6.51031e+06	1.23683e+07	2.15529e+07	IgA-/IgM-	ASV_461	Firmicutes	Lachnospiraceae	NA	NA
1.68252e+06	6.73009e+06	0	0	IgA-	ASV_4613	Firmicutes	Lachnospiraceae	NA	NA
0	0	918915	3.67566e+06	IgM-	ASV_4637	Firmicutes	Lachnospiraceae	NA	NA
1.30084e+07	3.29397e+07	7.82207e+06	1.95558e+07	IgA-/IgM-	ASV_467	Firmicutes	Lachnospiraceae	NA	NA
0	0	3.32042e+06	1.32817e+07	IgM-	ASV_4707	Firmicutes	Lachnospiraceae	NA	NA
4.7888e+06	1.91552e+07	0	0	IgA-	ASV_4734	Firmicutes	Lachnospiraceae	NA	NA
9.13457e+06	1.13452e+07	5.99762e+07	1.95837e+08	IgA-/IgM-	ASV_478	Firmicutes	Lachnospiraceae	NA	NA
4.42845e+06	1.77138e+07	0	0	IgA-	ASV_4782	Firmicutes	Lachnospiraceae	NA	NA
1.85787e+06	4.62016e+06	6.64232e+06	1.54747e+07	IgA-/IgM-	ASV_480	Firmicutes	Lachnospiraceae	NA	NA
0	0	823855	3.29542e+06	IgM-	ASV_4891	Firmicutes	Lachnospiraceae	NA	NA
4.10042e+06	1.64017e+07	0	0	IgA-	ASV_4969	Firmicutes	Lachnospiraceae	NA	NA
4.27571e+06	1.71029e+07	0	0	IgA-	ASV_5004	Firmicutes	Lachnospiraceae	NA	NA
3.9364e+06	1.57456e+07	0	0	IgA-	ASV_5077	Firmicutes	Lachnospiraceae	NA	NA
4.06181e+06	8.61016e+06	7.60321e+06	1.72628e+07	IgA-/IgM-	ASV_508	Firmicutes	Lachnospiraceae	NA	NA
1.13586e+06	4.54343e+06	0	0	IgA-	ASV_5085	Firmicutes	Lachnospiraceae	NA	NA
3.77239e+06	1.50895e+07	0	0	IgA-	ASV_5182	Firmicutes	Lachnospiraceae	NA	NA
1.39396e+07	2.22397e+07	6.74053e+06	1.46288e+07	IgA-/IgM-	ASV_520	Firmicutes	Lachnospiraceae	NA	NA
1.82733e+07	3.56303e+07	1.33865e+07	2.68819e+07	IgA-/IgM-	ASV_525	Firmicutes	Lachnospiraceae	NA	NA
0	0	2.27741e+06	9.10966e+06	IgM-	ASV_5268	Firmicutes	Lachnospiraceae	NA	NA
6.65855e+06	2.66342e+07	0	0	IgA-	ASV_5271	Firmicutes	Lachnospiraceae	NA	NA
0	0	2.22034e+06	8.88135e+06	IgM-	ASV_5357	Firmicutes	Lachnospiraceae	NA	NA
3.3767e+06	1.35068e+07	0	0	IgA-	ASV_5383	Firmicutes	Lachnospiraceae	NA	NA
2.50245e+07	4.24038e+07	2.11705e+07	3.75247e+07	IgA-/IgM-	ASV_54	Firmicutes	Lachnospiraceae	NA	NA
6.91885e+06	1.65947e+07	9.49782e+06	1.79017e+07	IgA-/IgM-	ASV_561	Firmicutes	Lachnospiraceae	NA	NA
0	0	2.18217e+06	8.72869e+06	IgM-	ASV_562	Firmicutes	Lachnospiraceae	NA	NA
2.42634e+06	9.70534e+06	0	0	IgA-	ASV_5668	Firmicutes	Lachnospiraceae	NA	NA
2.62594e+07	5.59684e+07	6.2497e+06	1.7056e+07	IgA-/IgM-	ASV_572	Firmicutes	Lachnospiraceae	NA	NA
8.30874e+06	1.29037e+07	2.08897e+07	3.22428e+07	IgA-/IgM-	ASV_592	Firmicutes	Lachnospiraceae	NA	NA
4.12631e+06	1.35069e+07	4.44523e+06	1.28516e+07	IgA-/IgM-	ASV_611	Firmicutes	Lachnospiraceae	NA	NA
4.91563e+06	1.96625e+07	6.01645e+06	2.40658e+07	IgA-/IgM-	ASV_612	Firmicutes	Lachnospiraceae	NA	NA
8.66817e+06	2.41678e+07	4.31384e+06	1.10781e+07	IgA-/IgM-	ASV_618	Firmicutes	Lachnospiraceae	NA	NA
8.69187e+06	2.31978e+07	6.16795e+06	9.98722e+06	IgA-/IgM-	ASV_629	Firmicutes	Lachnospiraceae	NA	NA
2.88562e+06	1.15425e+07	6.83303e+06	1.99614e+07	IgA-/IgM-	ASV_642	Firmicutes	Lachnospiraceae	NA	NA
4.66303e+06	7.23992e+06	6.85219e+06	9.72187e+06	IgA-/IgM-	ASV_647	Firmicutes	Lachnospiraceae	NA	NA
1.23019e+06	2.53425e+06	1.77052e+06	2.77228e+06	IgA-/IgM-	ASV_650	Firmicutes	Lachnospiraceae	NA	NA
1.60913e+06	6.43652e+06	7.18719e+06	2.87488e+07	IgA-/IgM-	ASV_657	Firmicutes	Lachnospiraceae	NA	NA
1.9629e+06	7.85161e+06	0	0	IgA-	ASV_700	Firmicutes	Lachnospiraceae	NA	NA
2.85163e+06	1.14065e+07	0	0	IgA-	ASV_708	Firmicutes	Lachnospiraceae	NA	NA
4.12143e+06	8.54251e+06	961663	2.08006e+06	IgA-/IgM-	ASV_713	Firmicutes	Lachnospiraceae	NA	NA
4.01947e+07	5.69971e+07	6.41023e+07	1.09646e+08	IgA-/IgM-	ASV_72	Firmicutes	Lachnospiraceae	NA	NA
993875	3.9755e+06	4.19062e+06	1.67625e+07	IgA-/IgM-	ASV_727	Firmicutes	Lachnospiraceae	NA	NA
1.18552e+07	2.76903e+07	0	0	IgA-	ASV_728	Firmicutes	Lachnospiraceae	NA	NA
5.74471e+07	9.01591e+07	5.51059e+07	1.03917e+08	IgA-/IgM-	ASV_76	Firmicutes	Lachnospiraceae	NA	NA
7.15633e+06	1.51409e+07	5.79631e+06	1.58834e+07	IgA-/IgM-	ASV_763	Firmicutes	Lachnospiraceae	NA	NA
4.03987e+06	1.61595e+07	1.17364e+07	2.94323e+07	IgA-/IgM-	ASV_766	Firmicutes	Lachnospiraceae	NA	NA
1.08853e+06	4.35412e+06	1.4019e+07	2.55078e+07	IgA-/IgM-	ASV_784	Firmicutes	Lachnospiraceae	NA	NA
3.78619e+06	1.51448e+07	1.06755e+07	2.92294e+07	IgA-/IgM-	ASV_799	Firmicutes	Lachnospiraceae	NA	NA
0	0	2.63e+06	1.052e+07	IgM-	ASV_816	Firmicutes	Lachnospiraceae	NA	NA
5.19618e+06	1.91158e+07	1.2548e+07	3.56565e+07	IgA-/IgM-	ASV_818	Firmicutes	Lachnospiraceae	NA	NA
520787	1.20496e+06	6.35994e+06	1.31486e+07	IgA-/IgM-	ASV_823	Firmicutes	Lachnospiraceae	NA	NA
9.52498e+06	1.94826e+07	8.38971e+06	2.01603e+07	IgA-/IgM-	ASV_825	Firmicutes	Lachnospiraceae	NA	NA
3.15745e+07	3.37954e+07	5.31293e+07	1.07129e+08	IgA-/IgM-	ASV_84	Firmicutes	Lachnospiraceae	NA	NA
6.20687e+06	1.28961e+07	3.45508e+06	9.84786e+06	IgA-/IgM-	ASV_861	Firmicutes	Lachnospiraceae	NA	NA
0	0	1.15209e+06	4.60834e+06	IgM-	ASV_870	Firmicutes	Lachnospiraceae	NA	NA
5.30188e+06	2.12075e+07	7.3056e+06	2.19996e+07	IgA-/IgM-	ASV_894	Firmicutes	Lachnospiraceae	NA	NA
3.49491e+06	1.39796e+07	0	0	IgA-	ASV_900	Firmicutes	Lachnospiraceae	NA	NA
6.39012e+06	1.38227e+07	1.94875e+06	3.64033e+06	IgA-/IgM-	ASV_902	Firmicutes	Lachnospiraceae	NA	NA
4.31975e+06	1.01174e+07	9.70208e+06	2.77394e+07	IgA-/IgM-	ASV_906	Firmicutes	Lachnospiraceae	NA	NA
5.11002e+06	9.6725e+06	3.7384e+06	7.72861e+06	IgA-/IgM-	ASV_919	Firmicutes	Lachnospiraceae	NA	NA
8.84151e+06	2.5974e+07	950602	3.80241e+06	IgA-/IgM-	ASV_938	Firmicutes	Lachnospiraceae	NA	NA
0	0	2.12301e+06	8.49204e+06	IgM-	ASV_948	Firmicutes	Lachnospiraceae	NA	NA
0	0	9.83511e+06	3.93404e+07	IgM-	ASV_952	Firmicutes	Lachnospiraceae	NA	NA
0	0	2.02795e+06	8.1118e+06	IgM-	ASV_954	Firmicutes	Lachnospiraceae	NA	NA
1.46715e+06	5.8686e+06	0	0	IgA-	ASV_957	Firmicutes	Lachnospiraceae	NA	NA
1.02055e+07	2.03302e+07	1.52013e+06	3.20567e+06	IgA-/IgM-	ASV_970	Firmicutes	Lachnospiraceae	NA	NA
5.75649e+06	9.8293e+06	9.01422e+06	1.56555e+07	IgA-/IgM-	ASV_971	Firmicutes	Lachnospiraceae	NA	NA
4.33759e+06	9.36282e+06	2.12361e+06	3.86063e+06	IgA-/IgM-	ASV_978	Firmicutes	Lachnospiraceae	NA	NA
5.85531e+06	1.65204e+07	5.11511e+06	1.56679e+07	IgA-/IgM-	ASV_981	Firmicutes	Lachnospiraceae	NA	NA
866743	3.46697e+06	5.03646e+06	2.01459e+07	IgA-/IgM-	ASV_982	Firmicutes	Lachnospiraceae	NA	NA
1.3452e+06	2.96404e+06	2.15885e+06	3.34097e+06	IgA-/IgM-	ASV_989	Firmicutes	Lachnospiraceae	NA	NA
5.71894e+06	2.28758e+07	5.2414e+07	1.97628e+08	IgA-/IgM-	ASV_997	Firmicutes	Lachnospiraceae	NA	NA
4.21121e+06	1.09388e+07	2.24014e+06	5.05536e+06	IgA-/IgM-	ASV_1065	Firmicutes	Lachnospiraceae	Roseburia	NA
5.0167e+06	2.00668e+07	0	0	IgA-	ASV_1185	Firmicutes	Lachnospiraceae	Roseburia	NA
0	0	3.65724e+06	1.1069e+07	IgM-	ASV_1415	Firmicutes	Lachnospiraceae	Roseburia	NA
2.46024e+07	2.81842e+07	2.0116e+07	5.6032e+07	IgA-/IgM-	ASV_187	Firmicutes	Lachnospiraceae	Roseburia	NA
611708	1.6781e+06	942176	1.93549e+06	IgA-/IgM-	ASV_1927	Firmicutes	Lachnospiraceae	Roseburia	NA
1.20212e+07	4.80846e+07	0	0	IgA-	ASV_214	Firmicutes	Lachnospiraceae	Roseburia	NA
1.13586e+06	4.54343e+06	0	0	IgA-	ASV_2233	Firmicutes	Lachnospiraceae	Roseburia	NA
1.46715e+06	5.8686e+06	0	0	IgA-	ASV_2515	Firmicutes	Lachnospiraceae	Roseburia	NA
0	0	1.2363e+06	4.94521e+06	IgM-	ASV_3576	Firmicutes	Lachnospiraceae	Roseburia	NA
0	0	4.41319e+06	1.76528e+07	IgM-	ASV_4243	Firmicutes	Lachnospiraceae	Roseburia	NA
0	0	3.19285e+06	1.27714e+07	IgM-	ASV_4445	Firmicutes	Lachnospiraceae	Roseburia	NA
1.20606e+07	2.15571e+07	0	0	IgA-	ASV_470	Firmicutes	Lachnospiraceae	Roseburia	NA
9.41815e+06	3.76726e+07	0	0	IgA-	ASV_623	Firmicutes	Lachnospiraceae	Roseburia	NA
2.13115e+06	8.52461e+06	2.34645e+06	9.38581e+06	IgA-/IgM-	ASV_732	Firmicutes	Lachnospiraceae	Roseburia	NA
2.55568e+06	1.02227e+07	0	0	IgA-	ASV_815	Firmicutes	Lachnospiraceae	Roseburia	NA
1.596e+07	3.60355e+07	3.68194e+06	9.37344e+06	IgA-/IgM-	ASV_868	Firmicutes	Lachnospiraceae	Roseburia	NA
2.70061e+06	1.08024e+07	1.6962e+06	6.78481e+06	IgA-/IgM-	ASV_921	Firmicutes	Lachnospiraceae	Roseburia	NA
9.1685e+06	1.87659e+07	0	0	IgA-	ASV_993	Firmicutes	Lachnospiraceae	Roseburia	NA
0	0	7.08394e+06	2.83357e+07	IgM-	ASV_811	Firmicutes	Lachnospiraceae	Sellimonas	NA
0	0	1.49166e+07	4.11604e+07	IgM-	ASV_1126	Firmicutes	Lachnospiraceae	Tyzzerella_3	NA
0	0	2.70207e+07	9.5061e+07	IgM-	ASV_1146	Firmicutes	Lachnospiraceae	Tyzzerella_3	NA
0	0	3.43375e+06	1.3735e+07	IgM-	ASV_1433	Firmicutes	Lachnospiraceae	Tyzzerella_3	NA
0	0	2.64326e+06	1.0573e+07	IgM-	ASV_1541	Firmicutes	Lachnospiraceae	Tyzzerella_3	NA
0	0	2.09409e+07	8.37636e+07	IgM-	ASV_1728	Firmicutes	Lachnospiraceae	Tyzzerella_3	NA
1.40159e+06	5.60635e+06	3.37641e+07	7.10882e+07	IgA-/IgM-	ASV_207	Firmicutes	Lachnospiraceae	Tyzzerella_3	NA
0	0	2.61761e+07	1.04705e+08	IgM-	ASV_2074	Firmicutes	Lachnospiraceae	Tyzzerella_3	NA
0	0	9.84266e+06	3.93706e+07	IgM-	ASV_2177	Firmicutes	Lachnospiraceae	Tyzzerella_3	NA
0	0	9.60549e+06	3.8422e+07	IgM-	ASV_2729	Firmicutes	Lachnospiraceae	Tyzzerella_3	NA
0	0	7.11518e+06	2.84607e+07	IgM-	ASV_3243	Firmicutes	Lachnospiraceae	Tyzzerella_3	NA
0	0	5.57356e+06	2.22942e+07	IgM-	ASV_3665	Firmicutes	Lachnospiraceae	Tyzzerella_3	NA
0	0	4.33495e+06	1.73398e+07	IgM-	ASV_667	Firmicutes	Lachnospiraceae	Tyzzerella_3	NA
3.8867e+06	9.92453e+06	1.10871e+08	2.97143e+08	IgA-/IgM-	ASV_678	Firmicutes	Lachnospiraceae	Tyzzerella_3	NA
412232	1.64893e+06	8.20944e+06	1.6194e+07	IgA-/IgM-	ASV_931	Firmicutes	Lachnospiraceae	Tyzzerella_3	NA
6.01462e+06	2.03758e+07	2.29358e+06	4.98768e+06	IgA-/IgM-	ASV_1345	Firmicutes	Lachnospiraceae	UC5-1-2E3	NA
0	0	2.02795e+06	8.1118e+06	IgM-	ASV_2842	Firmicutes	Lactobacillaceae	Lactobacillus	vaginalis
0	0	665421	2.66169e+06	IgM-	ASV_4056	Firmicutes	Lactobacillaceae	Lactobacillus	NA
0	0	6.13169e+06	2.45268e+07	IgM-	ASV_746	Firmicutes	Lactobacillaceae	Lactobacillus	NA
0	0	697108	2.78843e+06	IgM-	ASV_5287	Firmicutes	Leuconostocaceae	Weissella	NA
0	0	5.57686e+06	2.23075e+07	IgM-	ASV_956	Firmicutes	Leuconostocaceae	Weissella	NA
0	0	5.02799e+06	2.01119e+07	IgM-	ASV_1168	Bacteroidetes	Muribaculaceae	NA	NA
5.23578e+06	2.09431e+07	8.77562e+06	3.51025e+07	IgA-/IgM-	ASV_1586	Bacteroidetes	Muribaculaceae	NA	NA
4.63808e+06	1.85523e+07	0	0	IgA-	ASV_2406	Bacteroidetes	Muribaculaceae	NA	NA
1.41982e+06	5.67929e+06	0	0	IgA-	ASV_3275	Bacteroidetes	Muribaculaceae	NA	NA
9.47748e+06	1.49819e+07	1.40123e+06	3.48948e+06	IgA-/IgM-	ASV_1177	Firmicutes	NA	NA	NA
5.78862e+06	2.31545e+07	0	0	IgA-	ASV_1786	Firmicutes	NA	NA	NA
2.35548e+06	9.42194e+06	1.2363e+06	4.94521e+06	IgA-/IgM-	ASV_1975	Firmicutes	NA	NA	NA
2.86747e+06	7.3274e+06	0	0	IgA-	ASV_2019	Firmicutes	NA	NA	NA
4.10042e+06	1.64017e+07	0	0	IgA-	ASV_2433	Firmicutes	NA	NA	NA
2.52373e+06	1.00949e+07	0	0	IgA-	ASV_2535	Firmicutes	NA	NA	NA
3.19099e+06	1.2764e+07	0	0	IgA-	ASV_3386	Firmicutes	NA	NA	NA
1.24091e+07	4.96364e+07	0	0	IgA-	ASV_3909	Firmicutes	NA	NA	NA
1.62641e+06	6.50562e+06	0	0	IgA-	ASV_4635	Firmicutes	NA	NA	NA
4.7888e+06	1.91552e+07	0	0	IgA-	ASV_4733	Firmicutes	NA	NA	NA
0	0	5.44464e+06	2.17785e+07	IgM-	ASV_4872	NA	NA	NA	NA
6.96121e+06	2.78448e+07	0	0	IgA-	ASV_5172	Cyanobacteria	NA	NA	NA
993875	3.9755e+06	0	0	IgA-	ASV_5407	Firmicutes	NA	NA	NA
9.69354e+06	1.85452e+07	2.91412e+06	8.99346e+06	IgA-/IgM-	ASV_807	Firmicutes	NA	NA	NA
2.27171e+06	9.08686e+06	0	0	IgA-	ASV_985	Firmicutes	NA	NA	NA
2.2994e+06	9.19761e+06	0	0	IgA-	ASV_3914	Firmicutes	Peptococcaceae	Peptococcus	NA
2.01899e+06	8.07595e+06	0	0	IgA-	ASV_4171	Firmicutes	Peptococcaceae	Peptococcus	NA
1.90682e+06	7.62728e+06	0	0	IgA-	ASV_4287	Firmicutes	Peptococcaceae	Peptococcus	NA
1.79465e+06	7.17862e+06	0	0	IgA-	ASV_4435	Firmicutes	Peptococcaceae	Peptococcus	NA
1.65646e+06	6.62583e+06	0	0	IgA-	ASV_3219	Firmicutes	Peptostreptococcaceae	Asaccharospora	NA
2.79189e+07	5.46442e+07	1.91084e+06	3.91262e+06	IgA-/IgM-	ASV_116	Firmicutes	Peptostreptococcaceae	Intestinibacter	NA
7.22027e+06	2.88811e+07	0	0	IgA-	ASV_1348	Firmicutes	Peptostreptococcaceae	Intestinibacter	NA
6.19635e+06	2.47854e+07	0	0	IgA-	ASV_1378	Firmicutes	Peptostreptococcaceae	Intestinibacter	NA
0	0	6.63448e+06	2.18088e+07	IgM-	ASV_165	Firmicutes	Peptostreptococcaceae	Intestinibacter	bartlettii
0	0	3.49218e+06	1.39687e+07	IgM-	ASV_2090	Firmicutes	Peptostreptococcaceae	Intestinibacter	bartlettii
9.21287e+06	1.80096e+07	0	0	IgA-	ASV_221	Firmicutes	Peptostreptococcaceae	Intestinibacter	NA
3.23012e+06	1.29205e+07	0	0	IgA-	ASV_2370	Firmicutes	Peptostreptococcaceae	Intestinibacter	NA
2.9712e+06	5.23475e+06	0	0	IgA-	ASV_293	Firmicutes	Peptostreptococcaceae	Intestinibacter	NA
0	0	2.11461e+06	8.45843e+06	IgM-	ASV_300	Firmicutes	Peptostreptococcaceae	Intestinibacter	NA
2.79478e+08	5.06415e+08	1.36068e+07	3.64193e+07	IgA-/IgM-	ASV_5	Firmicutes	Peptostreptococcaceae	Intestinibacter	bartlettii
7.34695e+06	2.93878e+07	0	0	IgA-	ASV_855	Firmicutes	Peptostreptococcaceae	Intestinibacter	NA
4.02182e+06	1.60873e+07	0	0	IgA-	ASV_864	Firmicutes	Peptostreptococcaceae	Intestinibacter	NA
6.71359e+06	2.68544e+07	0	0	IgA-	ASV_886	Firmicutes	Peptostreptococcaceae	Intestinibacter	NA
3.38846e+06	1.35538e+07	0	0	IgA-	ASV_973	Firmicutes	Peptostreptococcaceae	Intestinibacter	NA
7.86919e+06	3.14768e+07	0	0	IgA-	ASV_2696	Firmicutes	Peptostreptococcaceae	NA	NA
3.76961e+06	7.94646e+06	933850	1.81278e+06	IgA-/IgM-	ASV_884	Firmicutes	Peptostreptococcaceae	NA	NA
8.96201e+06	3.5848e+07	0	0	IgA-	ASV_1140	Firmicutes	Peptostreptococcaceae	Romboutsia	NA
6.53947e+07	1.9898e+08	3.04059e+06	1.0552e+07	IgA-/IgM-	ASV_135	Firmicutes	Peptostreptococcaceae	Romboutsia	NA
6.46025e+06	2.5841e+07	0	0	IgA-	ASV_1471	Firmicutes	Peptostreptococcaceae	Romboutsia	NA
4.52166e+06	1.80867e+07	0	0	IgA-	ASV_1740	Firmicutes	Peptostreptococcaceae	Romboutsia	NA
1.01811e+08	2.39779e+08	3.79716e+07	9.28791e+07	IgA-/IgM-	ASV_185	Firmicutes	Peptostreptococcaceae	Romboutsia	NA
2.0082e+07	2.29807e+07	8.51604e+06	1.51575e+07	IgA-/IgM-	ASV_197	Firmicutes	Peptostreptococcaceae	Romboutsia	NA
0	0	3.55759e+06	1.42304e+07	IgM-	ASV_1970	Firmicutes	Peptostreptococcaceae	Romboutsia	NA
712172	1.18444e+06	0	0	IgA-	ASV_2082	Firmicutes	Peptostreptococcaceae	Romboutsia	NA
1.97544e+07	4.80783e+07	5.38649e+06	9.89046e+06	IgA-/IgM-	ASV_223	Firmicutes	Peptostreptococcaceae	Romboutsia	NA
1.21838e+06	4.87351e+06	0	0	IgA-	ASV_2251	Firmicutes	Peptostreptococcaceae	Romboutsia	NA
2.42453e+06	4.85166e+06	0	0	IgA-	ASV_2400	Firmicutes	Peptostreptococcaceae	Romboutsia	NA
986306	3.94522e+06	0	0	IgA-	ASV_2449	Firmicutes	Peptostreptococcaceae	Romboutsia	NA
4.60186e+06	1.84075e+07	0	0	IgA-	ASV_2599	Firmicutes	Peptostreptococcaceae	Romboutsia	NA
1.2349e+07	4.00879e+07	0	0	IgA-	ASV_279	Firmicutes	Peptostreptococcaceae	Romboutsia	sedimentorum
2.09008e+06	8.36032e+06	0	0	IgA-	ASV_3083	Firmicutes	Peptostreptococcaceae	Romboutsia	NA
0	0	2.81385e+06	1.12554e+07	IgM-	ASV_3602	Firmicutes	Peptostreptococcaceae	Romboutsia	NA
0	0	1.60792e+06	6.43167e+06	IgM-	ASV_3743	Firmicutes	Peptostreptococcaceae	Romboutsia	NA
0	0	1.35696e+07	5.42785e+07	IgM-	ASV_382	Firmicutes	Peptostreptococcaceae	Romboutsia	sedimentorum
8.55367e+06	1.18471e+07	1.00226e+07	1.92723e+07	IgA-/IgM-	ASV_489	Firmicutes	Peptostreptococcaceae	Romboutsia	NA
1.47265e+09	2.7758e+09	3.45349e+08	6.86611e+08	IgA-/IgM-	ASV_6	Firmicutes	Peptostreptococcaceae	Romboutsia	NA
9.84871e+06	3.93948e+07	1.60792e+06	6.43167e+06	IgA-/IgM-	ASV_626	Firmicutes	Peptostreptococcaceae	Romboutsia	NA
7.97784e+06	1.06299e+07	3.34796e+06	9.32082e+06	IgA-/IgM-	ASV_636	Firmicutes	Peptostreptococcaceae	Romboutsia	NA
0	0	1.18584e+06	4.74337e+06	IgM-	ASV_640	Firmicutes	Peptostreptococcaceae	Romboutsia	NA
0	0	5.1804e+06	1.64359e+07	IgM-	ASV_641	Firmicutes	Peptostreptococcaceae	Romboutsia	NA
1.86571e+07	4.14122e+07	3.45501e+06	9.64737e+06	IgA-/IgM-	ASV_651	Firmicutes	Peptostreptococcaceae	Romboutsia	NA
2.43676e+06	9.74702e+06	0	0	IgA-	ASV_701	Firmicutes	Peptostreptococcaceae	Romboutsia	NA
5.95356e+06	2.38142e+07	0	0	IgA-	ASV_716	Firmicutes	Peptostreptococcaceae	Romboutsia	NA
3.81889e+06	6.36063e+06	3.15988e+06	6.13934e+06	IgA-/IgM-	ASV_731	Firmicutes	Peptostreptococcaceae	Romboutsia	NA
8.87007e+07	1.01364e+08	2.09695e+08	5.09782e+08	IgA-/IgM-	ASV_74	Firmicutes	Peptostreptococcaceae	Romboutsia	NA
1.10209e+07	1.60146e+07	2.18342e+06	6.54585e+06	IgA-/IgM-	ASV_751	Firmicutes	Peptostreptococcaceae	Romboutsia	NA
8.56145e+06	1.62715e+07	5.29194e+06	1.4837e+07	IgA-/IgM-	ASV_788	Firmicutes	Peptostreptococcaceae	Romboutsia	NA
1.56359e+07	6.25435e+07	5.33638e+06	2.13455e+07	IgA-/IgM-	ASV_840	Firmicutes	Peptostreptococcaceae	Romboutsia	NA
0	0	2.58415e+06	1.03366e+07	IgM-	ASV_841	Firmicutes	Peptostreptococcaceae	Romboutsia	NA
0	0	3.21583e+06	1.28633e+07	IgM-	ASV_935	Firmicutes	Peptostreptococcaceae	Romboutsia	NA
5.28216e+06	1.47169e+07	8.07657e+06	2.75906e+07	IgA-/IgM-	ASV_48	Firmicutes	Peptostreptococcaceae	Terrisporobacter	NA
0	0	9.97766e+06	3.99106e+07	IgM-	ASV_1036	Bacteroidetes	Prevotellaceae	Prevotella_7	NA
6.59769e+06	1.81417e+07	0	0	IgA-	ASV_1321	Bacteroidetes	Prevotellaceae	Prevotella_7	NA
0	0	5.57028e+06	2.22811e+07	IgM-	ASV_1056	Bacteroidetes	Prevotellaceae	Prevotella_9	NA
0	0	5.11088e+06	2.04435e+07	IgM-	ASV_1111	Bacteroidetes	Prevotellaceae	Prevotella_9	NA
0	0	4.7089e+06	1.88356e+07	IgM-	ASV_1191	Bacteroidetes	Prevotellaceae	Prevotella_9	NA
0	0	3.67524e+06	1.4701e+07	IgM-	ASV_1281	Bacteroidetes	Prevotellaceae	Prevotella_9	NA
0	0	1.27714e+07	5.10856e+07	IgM-	ASV_1293	Bacteroidetes	Prevotellaceae	Prevotella_9	NA
2.2369e+08	8.9476e+08	0	0	IgA-	ASV_1425	Bacteroidetes	Prevotellaceae	Prevotella_9	NA
0	0	5.66502e+06	1.54815e+07	IgM-	ASV_1570	Bacteroidetes	Prevotellaceae	Prevotella_9	NA
0	0	2.98613e+06	1.19445e+07	IgM-	ASV_1646	Bacteroidetes	Prevotellaceae	Prevotella_9	NA
0	0	3.27326e+06	1.3093e+07	IgM-	ASV_1678	Bacteroidetes	Prevotellaceae	Prevotella_9	NA
0	0	9.77811e+06	3.91124e+07	IgM-	ASV_1718	Bacteroidetes	Prevotellaceae	Prevotella_9	NA
8.73727e+06	3.49491e+07	0	0	IgA-	ASV_1814	Bacteroidetes	Prevotellaceae	Prevotella_9	NA
0	0	2.24017e+06	8.96067e+06	IgM-	ASV_1845	Bacteroidetes	Prevotellaceae	Prevotella_9	NA
0	0	1.40685e+07	5.6274e+07	IgM-	ASV_1917	Bacteroidetes	Prevotellaceae	Prevotella_9	NA
0	0	2.12475e+06	8.49899e+06	IgM-	ASV_1931	Bacteroidetes	Prevotellaceae	Prevotella_9	NA
8.26069e+06	3.30428e+07	0	0	IgA-	ASV_2042	Bacteroidetes	Prevotellaceae	Prevotella_9	copri
0	0	3.50296e+06	1.40118e+07	IgM-	ASV_2086	Bacteroidetes	Prevotellaceae	Prevotella_9	NA
0	0	2.4693e+06	9.8772e+06	IgM-	ASV_2152	Bacteroidetes	Prevotellaceae	Prevotella_9	NA
5.84746e+06	1.67299e+07	6.08711e+06	2.43485e+07	IgA-/IgM-	ASV_241	Bacteroidetes	Prevotellaceae	Prevotella_9	NA
0	0	2.69397e+06	1.07759e+07	IgM-	ASV_2467	Bacteroidetes	Prevotellaceae	Prevotella_9	NA
0	0	9.17945e+06	3.67178e+07	IgM-	ASV_2530	Bacteroidetes	Prevotellaceae	Prevotella_9	NA
7.42017e+06	2.96807e+07	0	0	IgA-	ASV_2572	Bacteroidetes	Prevotellaceae	Prevotella_9	NA
2.96807e+06	1.18723e+07	0	0	IgA-	ASV_2644	Bacteroidetes	Prevotellaceae	Prevotella_9	NA
0	0	2.64158e+07	1.05663e+08	IgM-	ASV_286	Bacteroidetes	Prevotellaceae	Prevotella_9	NA
2.80318e+06	1.12127e+07	0	0	IgA-	ASV_3001	Bacteroidetes	Prevotellaceae	Prevotella_9	NA
0	0	3.49218e+06	1.39687e+07	IgM-	ASV_3017	Bacteroidetes	Prevotellaceae	Prevotella_9	NA
0	0	2.11314e+07	7.77097e+07	IgM-	ASV_302	Bacteroidetes	Prevotellaceae	Prevotella_9	NA
0	0	2.59419e+06	1.03768e+07	IgM-	ASV_3056	Bacteroidetes	Prevotellaceae	Prevotella_9	NA
2.07724e+07	6.65239e+07	0	0	IgA-	ASV_320	Bacteroidetes	Prevotellaceae	Prevotella_9	NA
0	0	5.68513e+06	2.27405e+07	IgM-	ASV_322	Bacteroidetes	Prevotellaceae	Prevotella_9	NA
0	0	5.08861e+06	2.03544e+07	IgM-	ASV_3528	Bacteroidetes	Prevotellaceae	Prevotella_9	NA
0	0	1.11015e+06	4.4406e+06	IgM-	ASV_3763	Bacteroidetes	Prevotellaceae	Prevotella_9	NA
0	0	2.4693e+06	9.8772e+06	IgM-	ASV_3833	Bacteroidetes	Prevotellaceae	Prevotella_9	NA
0	0	3.89129e+06	1.55652e+07	IgM-	ASV_4033	Bacteroidetes	Prevotellaceae	Prevotella_9	NA
0	0	1.78019e+06	7.12077e+06	IgM-	ASV_4508	Bacteroidetes	Prevotellaceae	Prevotella_9	NA
0	0	3.00245e+06	1.20098e+07	IgM-	ASV_486	Bacteroidetes	Prevotellaceae	Prevotella_9	copri
0	0	3.21583e+06	1.28633e+07	IgM-	ASV_499	Bacteroidetes	Prevotellaceae	Prevotella_9	NA
1.76435e+07	7.05741e+07	0	0	IgA-	ASV_515	Bacteroidetes	Prevotellaceae	Prevotella_9	NA
0	0	1.05969e+06	4.23875e+06	IgM-	ASV_690	Bacteroidetes	Prevotellaceae	Prevotella_9	NA
0	0	3.00328e+07	1.20131e+08	IgM-	ASV_729	Bacteroidetes	Prevotellaceae	Prevotella_9	NA
0	0	4.59405e+06	1.83762e+07	IgM-	ASV_866	Bacteroidetes	Prevotellaceae	Prevotella_9	NA
0	0	5.51852e+06	2.20741e+07	IgM-	ASV_1926	Bacteroidetes	Prevotellaceae	Prevotellaceae_NK3B31_group	NA
0	0	2.75926e+06	1.1037e+07	IgM-	ASV_3751	Bacteroidetes	Prevotellaceae	Prevotellaceae_NK3B31_group	NA
0	0	2.45268e+06	9.81071e+06	IgM-	ASV_3975	Bacteroidetes	Prevotellaceae	Prevotellaceae_NK3B31_group	NA
1.87722e+07	7.50887e+07	0	0	IgA-	ASV_1141	Bacteroidetes	Rikenellaceae	Alistipes	NA
6.38509e+06	2.55404e+07	0	0	IgA-	ASV_1339	Bacteroidetes	Rikenellaceae	Alistipes	putredinis
0	0	1.04656e+07	4.18623e+07	IgM-	ASV_1601	Bacteroidetes	Rikenellaceae	Alistipes	NA
2.93714e+06	1.17486e+07	1.11015e+06	4.4406e+06	IgA-/IgM-	ASV_2321	Bacteroidetes	Rikenellaceae	Alistipes	NA
4.00984e+07	1.60394e+08	0	0	IgA-	ASV_576	Bacteroidetes	Rikenellaceae	Alistipes	NA
5.78862e+06	2.31545e+07	0	0	IgA-	ASV_1082	Firmicutes	Ruminococcaceae	Butyricicoccus	NA
2.63828e+06	1.05531e+07	0	0	IgA-	ASV_1501	Firmicutes	Ruminococcaceae	Butyricicoccus	NA
0	0	2.90645e+06	8.19256e+06	IgM-	ASV_1554	Firmicutes	Ruminococcaceae	Butyricicoccus	NA
0	0	1.00413e+07	4.01653e+07	IgM-	ASV_1562	Firmicutes	Ruminococcaceae	Butyricicoccus	NA
2.21542e+06	5.83588e+06	1.45857e+06	3.16664e+06	IgA-/IgM-	ASV_1566	Firmicutes	Ruminococcaceae	Butyricicoccus	NA
3.98867e+07	8.36214e+07	3.28179e+07	9.34295e+07	IgA-/IgM-	ASV_170	Firmicutes	Ruminococcaceae	Butyricicoccus	NA
0	0	3.49218e+06	1.39687e+07	IgM-	ASV_1764	Firmicutes	Ruminococcaceae	Butyricicoccus	NA
6.10152e+06	1.67004e+07	0	0	IgA-	ASV_1872	Firmicutes	Ruminococcaceae	Butyricicoccus	NA
0	0	2.9933e+06	1.19732e+07	IgM-	ASV_2073	Firmicutes	Ruminococcaceae	Butyricicoccus	NA
0	0	1.3441e+06	5.3764e+06	IgM-	ASV_3070	Firmicutes	Ruminococcaceae	Butyricicoccus	NA
0	0	3.29263e+06	1.31705e+07	IgM-	ASV_3666	Firmicutes	Ruminococcaceae	Butyricicoccus	NA
0	0	4.98062e+06	1.99225e+07	IgM-	ASV_3871	Firmicutes	Ruminococcaceae	Butyricicoccus	NA
1.04689e+07	2.15249e+07	1.76063e+07	3.7565e+07	IgA-/IgM-	ASV_418	Firmicutes	Ruminococcaceae	Butyricicoccus	NA
2.19642e+07	4.77981e+07	6.97746e+06	1.77093e+07	IgA-/IgM-	ASV_420	Firmicutes	Ruminococcaceae	Butyricicoccus	NA
4.18067e+06	1.67227e+07	0	0	IgA-	ASV_4873	Firmicutes	Ruminococcaceae	Butyricicoccus	NA
0	0	5.02582e+06	2.01033e+07	IgM-	ASV_5069	Firmicutes	Ruminococcaceae	Butyricicoccus	NA
0	0	2.29486e+06	9.17945e+06	IgM-	ASV_5217	Firmicutes	Ruminococcaceae	Butyricicoccus	NA
2.85947e+06	1.14379e+07	9.02733e+06	2.8142e+07	IgA-/IgM-	ASV_722	Firmicutes	Ruminococcaceae	Butyricicoccus	NA
2.88562e+06	1.15425e+07	4.14075e+06	1.6563e+07	IgA-/IgM-	ASV_905	Firmicutes	Ruminococcaceae	Butyricicoccus	NA
0	0	7.60232e+06	2.29919e+07	IgM-	ASV_998	Firmicutes	Ruminococcaceae	Butyricicoccus	NA
1.29321e+07	2.1503e+07	0	0	IgA-	ASV_559	Firmicutes	Ruminococcaceae	CAG-352	NA
3.78959e+06	9.86436e+06	0	0	IgA-	ASV_1342	Firmicutes	Ruminococcaceae	DTU089	NA
4.27549e+06	1.28774e+07	2.48778e+06	4.94283e+06	IgA-/IgM-	ASV_349	Firmicutes	Ruminococcaceae	DTU089	NA
2.79468e+08	5.1861e+08	3.18182e+08	3.92134e+08	IgA-/IgM-	ASV_10	Firmicutes	Ruminococcaceae	Faecalibacterium	NA
0	0	792168	3.16867e+06	IgM-	ASV_1060	Firmicutes	Ruminococcaceae	Faecalibacterium	NA
0	0	2.84821e+06	1.13928e+07	IgM-	ASV_1077	Firmicutes	Ruminococcaceae	Faecalibacterium	NA
0	0	9.93463e+06	3.97385e+07	IgM-	ASV_1102	Firmicutes	Ruminococcaceae	Faecalibacterium	NA
2.42129e+07	9.68516e+07	6.08764e+06	1.6698e+07	IgA-/IgM-	ASV_1173	Firmicutes	Ruminococcaceae	Faecalibacterium	NA
5.56204e+07	8.13428e+07	2.59616e+07	3.38129e+07	IgA-/IgM-	ASV_123	Firmicutes	Ruminococcaceae	Faecalibacterium	NA
6.89414e+06	2.75766e+07	0	0	IgA-	ASV_1272	Firmicutes	Ruminococcaceae	Faecalibacterium	NA
1.70379e+06	6.81514e+06	0	0	IgA-	ASV_1365	Firmicutes	Ruminococcaceae	Faecalibacterium	NA
2.13858e+07	8.5543e+07	0	0	IgA-	ASV_1373	Firmicutes	Ruminococcaceae	Faecalibacterium	NA
0	0	1.31705e+07	5.26821e+07	IgM-	ASV_1402	Firmicutes	Ruminococcaceae	Faecalibacterium	NA
0	0	1.34022e+07	5.36087e+07	IgM-	ASV_1467	Firmicutes	Ruminococcaceae	Faecalibacterium	NA
0	0	2.46418e+06	9.85673e+06	IgM-	ASV_1479	Firmicutes	Ruminococcaceae	Faecalibacterium	NA
0	0	1.61602e+06	6.46409e+06	IgM-	ASV_1483	Firmicutes	Ruminococcaceae	Faecalibacterium	NA
8.11881e+08	1.25288e+09	4.03617e+08	5.10608e+08	IgA-/IgM-	ASV_15	Firmicutes	Ruminococcaceae	Faecalibacterium	CM04-06
5.72159e+07	8.70671e+07	8.52795e+06	1.24554e+07	IgA-/IgM-	ASV_158	Firmicutes	Ruminococcaceae	Faecalibacterium	NA
9.28288e+06	3.71315e+07	0	0	IgA-	ASV_1655	Firmicutes	Ruminococcaceae	Faecalibacterium	prausnitzii
4.28921e+06	1.71568e+07	1.09754e+06	4.39017e+06	IgA-/IgM-	ASV_1686	Firmicutes	Ruminococcaceae	Faecalibacterium	NA
0	0	2.29702e+06	9.18809e+06	IgM-	ASV_1796	Firmicutes	Ruminococcaceae	Faecalibacterium	NA
6.30672e+07	2.52269e+08	1.42856e+07	5.71424e+07	IgA-/IgM-	ASV_200	Firmicutes	Ruminococcaceae	Faecalibacterium	prausnitzii
0	0	6.31564e+06	2.52626e+07	IgM-	ASV_2030	Firmicutes	Ruminococcaceae	Faecalibacterium	NA
0	0	1.15741e+07	4.62964e+07	IgM-	ASV_2180	Firmicutes	Ruminococcaceae	Faecalibacterium	NA
1.23812e+07	4.95249e+07	0	0	IgA-	ASV_2184	Firmicutes	Ruminococcaceae	Faecalibacterium	NA
0	0	5.1649e+06	2.06596e+07	IgM-	ASV_2287	Firmicutes	Ruminococcaceae	Faecalibacterium	NA
0	0	2.44738e+06	9.7895e+06	IgM-	ASV_2425	Firmicutes	Ruminococcaceae	Faecalibacterium	NA
7.05968e+06	2.82387e+07	2.1547e+06	8.61879e+06	IgA-/IgM-	ASV_249	Firmicutes	Ruminococcaceae	Faecalibacterium	NA
5.39567e+06	2.15827e+07	0	0	IgA-	ASV_2508	Firmicutes	Ruminococcaceae	Faecalibacterium	NA
3.48662e+07	1.11427e+08	1.7867e+07	4.7222e+07	IgA-/IgM-	ASV_255	Firmicutes	Ruminococcaceae	Faecalibacterium	NA
0	0	1.00873e+07	4.03492e+07	IgM-	ASV_2756	Firmicutes	Ruminococcaceae	Faecalibacterium	NA
0	0	2.58797e+06	1.03519e+07	IgM-	ASV_2851	Firmicutes	Ruminococcaceae	Faecalibacterium	NA
7.60964e+07	1.42208e+08	1.6606e+08	3.20458e+08	IgA-/IgM-	ASV_29	Firmicutes	Ruminococcaceae	Faecalibacterium	NA
8.54501e+08	1.17019e+09	4.61086e+08	7.34094e+08	IgA-/IgM-	ASV_3	Firmicutes	Ruminococcaceae	Faecalibacterium	prausnitzii
0	0	2.41187e+06	9.6475e+06	IgM-	ASV_3049	Firmicutes	Ruminococcaceae	Faecalibacterium	NA
0	0	1.3821e+07	5.5284e+07	IgM-	ASV_3075	Firmicutes	Ruminococcaceae	Faecalibacterium	NA
2.00428e+08	6.133e+08	2.56758e+08	5.64007e+08	IgA-/IgM-	ASV_31	Firmicutes	Ruminococcaceae	Faecalibacterium	prausnitzii
0	0	3.9856e+06	1.59424e+07	IgM-	ASV_3113	Firmicutes	Ruminococcaceae	Faecalibacterium	NA
1.58877e+07	6.35507e+07	0	0	IgA-	ASV_330	Firmicutes	Ruminococcaceae	Faecalibacterium	NA
5.80511e+06	2.32204e+07	0	0	IgA-	ASV_3330	Firmicutes	Ruminococcaceae	Faecalibacterium	NA
0	0	1.04566e+06	4.18265e+06	IgM-	ASV_3425	Firmicutes	Ruminococcaceae	Faecalibacterium	NA
2.93063e+08	9.73593e+08	2.29589e+08	5.03414e+08	IgA-/IgM-	ASV_36	Firmicutes	Ruminococcaceae	Faecalibacterium	prausnitzii
0	0	2.64158e+06	1.05663e+07	IgM-	ASV_3705	Firmicutes	Ruminococcaceae	Faecalibacterium	NA
0	0	2.29702e+06	9.18809e+06	IgM-	ASV_3969	Firmicutes	Ruminococcaceae	Faecalibacterium	NA
6.36685e+06	2.18235e+07	0	0	IgA-	ASV_397	Firmicutes	Ruminococcaceae	Faecalibacterium	NA
6.93596e+08	1.01781e+09	8.89802e+08	1.28189e+09	IgA-/IgM-	ASV_4	Firmicutes	Ruminococcaceae	Faecalibacterium	prausnitzii
4.11015e+06	1.12317e+07	0	0	IgA-	ASV_407	Firmicutes	Ruminococcaceae	Faecalibacterium	NA
1.11985e+07	4.47939e+07	0	0	IgA-	ASV_4106	Firmicutes	Ruminococcaceae	Faecalibacterium	NA
0	0	2.59419e+06	1.03768e+07	IgM-	ASV_4907	Firmicutes	Ruminococcaceae	Faecalibacterium	NA
1.80867e+07	7.23466e+07	0	0	IgA-	ASV_500	Firmicutes	Ruminococcaceae	Faecalibacterium	NA
1.59667e+08	4.47631e+08	5.2138e+07	1.11022e+08	IgA-/IgM-	ASV_52	Firmicutes	Ruminococcaceae	Faecalibacterium	prausnitzii
0	0	3.07638e+07	1.17886e+08	IgM-	ASV_526	Firmicutes	Ruminococcaceae	Faecalibacterium	NA
2.86215e+07	1.14486e+08	1.62658e+07	6.5063e+07	IgA-/IgM-	ASV_546	Firmicutes	Ruminococcaceae	Faecalibacterium	NA
1.12613e+08	3.01802e+08	5.03797e+07	1.97152e+08	IgA-/IgM-	ASV_57	Firmicutes	Ruminococcaceae	Faecalibacterium	prausnitzii
0	0	1.06293e+07	4.25173e+07	IgM-	ASV_587	Firmicutes	Ruminococcaceae	Faecalibacterium	NA
6.64033e+07	2.65613e+08	3.16368e+08	8.01874e+08	IgA-/IgM-	ASV_68	Firmicutes	Ruminococcaceae	Faecalibacterium	NA
8.87539e+06	2.46809e+07	2.19509e+06	8.78034e+06	IgA-/IgM-	ASV_719	Firmicutes	Ruminococcaceae	Faecalibacterium	NA
3.90433e+07	1.56173e+08	0	0	IgA-	ASV_773	Firmicutes	Ruminococcaceae	Faecalibacterium	NA
0	0	9.95975e+06	3.9839e+07	IgM-	ASV_783	Firmicutes	Ruminococcaceae	Faecalibacterium	NA
0	0	3.37243e+06	1.34897e+07	IgM-	ASV_786	Firmicutes	Ruminococcaceae	Faecalibacterium	NA
0	0	7.48066e+06	2.99227e+07	IgM-	ASV_819	Firmicutes	Ruminococcaceae	Faecalibacterium	NA
5.76825e+07	1.23403e+08	1.95314e+07	3.49837e+07	IgA-/IgM-	ASV_82	Firmicutes	Ruminococcaceae	Faecalibacterium	NA
1.41746e+08	5.32782e+08	1.53786e+08	3.87762e+08	IgA-/IgM-	ASV_83	Firmicutes	Ruminococcaceae	Faecalibacterium	CM04-06
1.66715e+06	6.42523e+06	2.38884e+06	4.42304e+06	IgA-/IgM-	ASV_911	Firmicutes	Ruminococcaceae	Faecalibacterium	NA
7.71639e+06	3.08656e+07	0	0	IgA-	ASV_975	Firmicutes	Ruminococcaceae	Faecalibacterium	prausnitzii
1.53198e+06	3.87003e+06	2.29207e+06	5.2307e+06	IgA-/IgM-	ASV_1091	Firmicutes	Ruminococcaceae	Flavonifractor	plautii
3.15716e+06	1.26287e+07	0	0	IgA-	ASV_1167	Firmicutes	Ruminococcaceae	Flavonifractor	NA
2.42634e+06	9.70534e+06	0	0	IgA-	ASV_1863	Firmicutes	Ruminococcaceae	Flavonifractor	NA
3.4627e+06	1.38508e+07	0	0	IgA-	ASV_2253	Firmicutes	Ruminococcaceae	Flavonifractor	plautii
0	0	4.29218e+06	1.71687e+07	IgM-	ASV_2197	Firmicutes	Ruminococcaceae	Fournierella	NA
0	0	6.68354e+06	2.67342e+07	IgM-	ASV_796	Firmicutes	Ruminococcaceae	Fournierella	NA
0	0	3.90459e+06	1.26402e+07	IgM-	ASV_1127	Firmicutes	Ruminococcaceae	Intestinimonas	NA
0	0	1.63999e+06	6.55998e+06	IgM-	ASV_1713	Firmicutes	Ruminococcaceae	Intestinimonas	butyriciproducens
2.9009e+06	1.16036e+07	9.9777e+06	3.40789e+07	IgA-/IgM-	ASV_218	Firmicutes	Ruminococcaceae	Intestinimonas	NA
0	0	2.91518e+06	1.16607e+07	IgM-	ASV_2222	Firmicutes	Ruminococcaceae	Intestinimonas	NA
0	0	1.43815e+06	5.7526e+06	IgM-	ASV_2354	Firmicutes	Ruminococcaceae	Intestinimonas	NA
870270	3.48108e+06	0	0	IgA-	ASV_2721	Firmicutes	Ruminococcaceae	Intestinimonas	NA
8.89613e+06	3.55845e+07	0	0	IgA-	ASV_2946	Firmicutes	Ruminococcaceae	Intestinimonas	NA
0	0	1.14072e+06	4.56289e+06	IgM-	ASV_4175	Firmicutes	Ruminococcaceae	Intestinimonas	NA
1.34808e+07	2.70922e+07	4.33297e+06	1.14809e+07	IgA-/IgM-	ASV_622	Firmicutes	Ruminococcaceae	Intestinimonas	NA
2.72073e+06	1.08829e+07	0	0	IgA-	ASV_1108	Firmicutes	Ruminococcaceae	NA	NA
5.82973e+06	1.0888e+07	1.43474e+06	3.12884e+06	IgA-/IgM-	ASV_1142	Firmicutes	Ruminococcaceae	NA	NA
0	0	9.74393e+06	2.40326e+07	IgM-	ASV_1201	Firmicutes	Ruminococcaceae	NA	NA
5.71573e+06	1.17999e+07	999333	2.15048e+06	IgA-/IgM-	ASV_1252	Firmicutes	Ruminococcaceae	NA	NA
0	0	6.08711e+06	2.43485e+07	IgM-	ASV_1256	Firmicutes	Ruminococcaceae	NA	NA
0	0	2.14416e+06	8.57664e+06	IgM-	ASV_1282	Firmicutes	Ruminococcaceae	NA	NA
0	0	2.08015e+06	8.32062e+06	IgM-	ASV_1283	Firmicutes	Ruminococcaceae	NA	NA
3.3767e+06	1.35068e+07	0	0	IgA-	ASV_1286	Firmicutes	Ruminococcaceae	NA	NA
0	0	3.15841e+06	1.26336e+07	IgM-	ASV_1289	Firmicutes	Ruminococcaceae	NA	NA
3.79788e+06	8.00152e+06	0	0	IgA-	ASV_1296	Firmicutes	Ruminococcaceae	NA	NA
3.05538e+06	8.03131e+06	2.55237e+07	4.61316e+07	IgA-/IgM-	ASV_131	Firmicutes	Ruminococcaceae	NA	NA
0	0	1.86287e+06	7.45149e+06	IgM-	ASV_1349	Firmicutes	Ruminococcaceae	NA	NA
2.3085e+06	9.23399e+06	0	0	IgA-	ASV_1399	Firmicutes	Ruminococcaceae	NA	NA
0	0	1.24809e+06	4.99237e+06	IgM-	ASV_1428	Firmicutes	Ruminococcaceae	NA	NA
3.89877e+06	1.17335e+07	4.4102e+06	8.47205e+06	IgA-/IgM-	ASV_1441	Firmicutes	Ruminococcaceae	NA	NA
899220	3.59688e+06	0	0	IgA-	ASV_1481	Firmicutes	Ruminococcaceae	NA	NA
1.24091e+07	4.96364e+07	0	0	IgA-	ASV_1547	Firmicutes	Ruminococcaceae	NA	NA
3.01545e+06	6.14341e+06	2.12559e+06	4.82536e+06	IgA-/IgM-	ASV_1622	Firmicutes	Ruminococcaceae	NA	NA
0	0	3.40614e+06	1.36246e+07	IgM-	ASV_1672	Firmicutes	Ruminococcaceae	NA	NA
0	0	7.69465e+06	2.61976e+07	IgM-	ASV_1717	Firmicutes	Ruminococcaceae	NA	NA
0	0	5.18246e+06	1.46036e+07	IgM-	ASV_1785	Firmicutes	Ruminococcaceae	NA	NA
2.30093e+06	9.20373e+06	0	0	IgA-	ASV_1880	Firmicutes	Ruminococcaceae	NA	NA
4.03987e+06	1.61595e+07	1.33084e+06	5.32337e+06	IgA-/IgM-	ASV_191	Firmicutes	Ruminococcaceae	NA	NA
4.98465e+06	1.99386e+07	0	0	IgA-	ASV_2017	Firmicutes	Ruminococcaceae	NA	NA
2.05234e+06	8.20937e+06	4.03723e+06	1.61489e+07	IgA-/IgM-	ASV_2084	Firmicutes	Ruminococcaceae	NA	NA
2.43676e+06	9.74702e+06	0	0	IgA-	ASV_2275	Firmicutes	Ruminococcaceae	NA	NA
1.6245e+06	6.49802e+06	0	0	IgA-	ASV_2376	Firmicutes	Ruminococcaceae	NA	NA
0	0	4.3535e+06	1.7414e+07	IgM-	ASV_2381	Firmicutes	Ruminococcaceae	NA	NA
2.92846e+06	1.17138e+07	0	0	IgA-	ASV_2495	Firmicutes	Ruminococcaceae	NA	NA
1.38056e+07	5.52224e+07	0	0	IgA-	ASV_277	Firmicutes	Ruminococcaceae	NA	NA
0	0	1.95213e+06	2.89504e+06	IgM-	ASV_2831	Firmicutes	Ruminococcaceae	NA	NA
7.33277e+06	2.93311e+07	0	0	IgA-	ASV_2941	Firmicutes	Ruminococcaceae	NA	NA
1.68748e+07	3.42515e+07	3.05432e+06	8.05298e+06	IgA-/IgM-	ASV_297	Firmicutes	Ruminococcaceae	NA	NA
0	0	1.55278e+06	6.21113e+06	IgM-	ASV_2974	Firmicutes	Ruminococcaceae	NA	NA
4.7888e+06	1.91552e+07	0	0	IgA-	ASV_3061	Firmicutes	Ruminococcaceae	NA	NA
0	0	4.607e+06	1.8428e+07	IgM-	ASV_3100	Firmicutes	Ruminococcaceae	NA	NA
0	0	3.50296e+06	1.40118e+07	IgM-	ASV_3225	Firmicutes	Ruminococcaceae	NA	NA
0	0	5.9866e+06	2.39464e+07	IgM-	ASV_3249	Firmicutes	Ruminococcaceae	NA	NA
6.95218e+06	1.90188e+07	0	0	IgA-	ASV_3421	Firmicutes	Ruminococcaceae	NA	NA
6.35589e+06	2.54235e+07	0	0	IgA-	ASV_3456	Firmicutes	Ruminococcaceae	NA	NA
0	0	4.78928e+06	1.91571e+07	IgM-	ASV_3642	Firmicutes	Ruminococcaceae	NA	NA
5.71894e+06	2.28758e+07	0	0	IgA-	ASV_4144	Firmicutes	Ruminococcaceae	NA	NA
2.01899e+06	8.07595e+06	0	0	IgA-	ASV_4170	Firmicutes	Ruminococcaceae	NA	NA
0	0	1.95247e+06	7.80988e+06	IgM-	ASV_4297	Firmicutes	Ruminococcaceae	NA	NA
0	0	3.09308e+06	1.23723e+07	IgM-	ASV_4514	Firmicutes	Ruminococcaceae	NA	NA
4.7888e+06	1.91552e+07	0	0	IgA-	ASV_4732	Firmicutes	Ruminococcaceae	NA	NA
0	0	855542	3.42217e+06	IgM-	ASV_4789	Firmicutes	Ruminococcaceae	NA	NA
3.81263e+06	1.52505e+07	0	0	IgA-	ASV_5039	Firmicutes	Ruminococcaceae	NA	NA
2.93714e+06	1.17486e+07	0	0	IgA-	ASV_5204	Firmicutes	Ruminococcaceae	NA	NA
1.74054e+06	6.96216e+06	0	0	IgA-	ASV_544	Firmicutes	Ruminococcaceae	NA	NA
0	0	1.41957e+07	5.67826e+07	IgM-	ASV_547	Firmicutes	Ruminococcaceae	NA	NA
3.4514e+06	1.38056e+07	4.50628e+06	1.80251e+07	IgA-/IgM-	ASV_627	Firmicutes	Ruminococcaceae	NA	NA
1.75842e+06	7.0337e+06	0	0	IgA-	ASV_645	Firmicutes	Ruminococcaceae	NA	NA
1.04517e+07	4.18067e+07	0	0	IgA-	ASV_655	Firmicutes	Ruminococcaceae	NA	NA
9.19453e+06	3.67781e+07	0	0	IgA-	ASV_702	Firmicutes	Ruminococcaceae	NA	NA
1.27088e+07	5.0835e+07	2.49442e+06	9.97766e+06	IgA-/IgM-	ASV_824	Firmicutes	Ruminococcaceae	NA	NA
1.27092e+07	2.82909e+07	0	0	IgA-	ASV_828	Firmicutes	Ruminococcaceae	NA	NA
5.15144e+06	1.41932e+07	6.35322e+06	1.02258e+07	IgA-/IgM-	ASV_845	Firmicutes	Ruminococcaceae	NA	NA
9.68255e+07	1.93427e+08	1.22287e+07	4.6305e+07	IgA-/IgM-	ASV_85	Firmicutes	Ruminococcaceae	NA	NA
0	0	2.52307e+06	1.00923e+07	IgM-	ASV_876	Firmicutes	Ruminococcaceae	NA	NA
1.00566e+07	2.06371e+07	1.1246e+07	2.16862e+07	IgA-/IgM-	ASV_908	Firmicutes	Ruminococcaceae	NA	NA
7.94475e+06	2.26607e+07	0	0	IgA-	ASV_910	Firmicutes	Ruminococcaceae	NA	NA
2.17706e+06	8.70824e+06	0	0	IgA-	ASV_918	Firmicutes	Ruminococcaceae	NA	NA
1.44619e+07	5.78474e+07	2.3862e+07	6.07386e+07	IgA-/IgM-	ASV_98	Firmicutes	Ruminococcaceae	NA	NA
4.51853e+06	1.67822e+07	3.90962e+06	6.95069e+06	IgA-/IgM-	ASV_983	Firmicutes	Ruminococcaceae	NA	NA
4.08646e+06	1.63458e+07	0	0	IgA-	ASV_1134	Firmicutes	Ruminococcaceae	Negativibacillus	NA
3.4627e+06	1.38508e+07	0	0	IgA-	ASV_1803	Firmicutes	Ruminococcaceae	Negativibacillus	NA
4.12232e+06	1.64893e+07	0	0	IgA-	ASV_1820	Firmicutes	Ruminococcaceae	Negativibacillus	NA
0	0	8.14087e+06	2.45882e+07	IgM-	ASV_3023	Firmicutes	Ruminococcaceae	Negativibacillus	NA
1.97753e+07	5.79501e+07	5.95333e+06	2.00042e+07	IgA-/IgM-	ASV_458	Firmicutes	Ruminococcaceae	Negativibacillus	NA
171029	684114	4.22293e+06	1.22553e+07	IgA-/IgM-	ASV_1453	Firmicutes	Ruminococcaceae	Oscillibacter	NA
1.02311e+07	3.34184e+07	0	0	IgA-	ASV_441	Firmicutes	Ruminococcaceae	Oscillibacter	NA
2.01541e+07	3.41964e+07	5.72415e+06	1.3216e+07	IgA-/IgM-	ASV_106	Firmicutes	Ruminococcaceae	Ruminiclostridium_5	NA
1.16036e+06	4.64144e+06	0	0	IgA-	ASV_3862	Firmicutes	Ruminococcaceae	Ruminiclostridium_5	NA
4.35425e+06	8.52467e+06	3.13657e+06	4.70912e+06	IgA-/IgM-	ASV_505	Firmicutes	Ruminococcaceae	Ruminiclostridium_5	NA
1.8828e+07	2.57236e+07	8.0312e+06	2.91338e+07	IgA-/IgM-	ASV_872	Firmicutes	Ruminococcaceae	Ruminiclostridium_5	NA
1.14963e+07	3.03059e+07	0	0	IgA-	ASV_917	Firmicutes	Ruminococcaceae	Ruminiclostridium_5	NA
0	0	7.40113e+06	2.96045e+07	IgM-	ASV_1798	Firmicutes	Ruminococcaceae	Ruminiclostridium_6	NA
0	0	2.11461e+06	8.45843e+06	IgM-	ASV_2018	Firmicutes	Ruminococcaceae	Ruminiclostridium_6	NA
0	0	3.27764e+06	1.31106e+07	IgM-	ASV_2340	Firmicutes	Ruminococcaceae	Ruminiclostridium_6	NA
0	0	7.08394e+07	2.83357e+08	IgM-	ASV_250	Firmicutes	Ruminococcaceae	Ruminiclostridium_6	NA
2.22605e+06	8.90421e+06	0	0	IgA-	ASV_2676	Firmicutes	Ruminococcaceae	Ruminiclostridium_6	NA
1.21838e+06	4.87351e+06	0	0	IgA-	ASV_2979	Firmicutes	Ruminococcaceae	Ruminiclostridium_6	NA
1.15735e+07	2.27735e+07	3.25827e+07	1.27116e+08	IgA-/IgM-	ASV_326	Firmicutes	Ruminococcaceae	Ruminiclostridium_6	NA
6.01593e+06	1.44381e+07	0	0	IgA-	ASV_758	Firmicutes	Ruminococcaceae	Ruminiclostridium_6	NA
1.88999e+07	7.55995e+07	0	0	IgA-	ASV_1143	Firmicutes	Ruminococcaceae	Ruminiclostridium_9	NA
2.79745e+06	4.82914e+06	0	0	IgA-	ASV_2062	Firmicutes	Ruminococcaceae	Ruminiclostridium_9	NA
0	0	2.09531e+06	8.38124e+06	IgM-	ASV_2112	Firmicutes	Ruminococcaceae	Ruminiclostridium_9	NA
2.42634e+06	9.70534e+06	0	0	IgA-	ASV_2205	Firmicutes	Ruminococcaceae	Ruminiclostridium_9	NA
5.4479e+06	2.17916e+07	0	0	IgA-	ASV_2912	Firmicutes	Ruminococcaceae	Ruminiclostridium_9	NA
1.5891e+07	4.29603e+07	1.39389e+07	3.3154e+07	IgA-/IgM-	ASV_296	Firmicutes	Ruminococcaceae	Ruminiclostridium_9	NA
0	0	3.17191e+06	1.26876e+07	IgM-	ASV_3736	Firmicutes	Ruminococcaceae	Ruminiclostridium_9	NA
0	0	2.29486e+06	9.17945e+06	IgM-	ASV_527	Firmicutes	Ruminococcaceae	Ruminiclostridium_9	NA
1.14205e+07	2.27065e+07	0	0	IgA-	ASV_539	Firmicutes	Ruminococcaceae	Ruminiclostridium_9	NA
4.36977e+06	1.73604e+07	7.15144e+06	1.44333e+07	IgA-/IgM-	ASV_842	Firmicutes	Ruminococcaceae	Ruminiclostridium_9	NA
4.26444e+06	1.70577e+07	1.63999e+06	6.55998e+06	IgA-/IgM-	ASV_1037	Firmicutes	Ruminococcaceae	Ruminococcaceae_NK4A214_group	NA
2.42147e+07	5.00696e+07	3.82888e+07	1.45543e+08	IgA-/IgM-	ASV_142	Firmicutes	Ruminococcaceae	Ruminococcaceae_NK4A214_group	NA
6.6721e+06	2.66884e+07	0	0	IgA-	ASV_1597	Firmicutes	Ruminococcaceae	Ruminococcaceae_NK4A214_group	NA
5.37254e+07	8.39634e+07	8.73656e+06	1.51134e+07	IgA-/IgM-	ASV_166	Firmicutes	Ruminococcaceae	Ruminococcaceae_NK4A214_group	NA
1.2764e+06	5.10558e+06	0	0	IgA-	ASV_1935	Firmicutes	Ruminococcaceae	Ruminococcaceae_NK4A214_group	NA
0	0	1.39687e+06	5.58749e+06	IgM-	ASV_2362	Firmicutes	Ruminococcaceae	Ruminococcaceae_NK4A214_group	NA
0	0	3.12716e+06	1.25087e+07	IgM-	ASV_245	Firmicutes	Ruminococcaceae	Ruminococcaceae_NK4A214_group	NA
6.67815e+06	2.67126e+07	0	0	IgA-	ASV_423	Firmicutes	Ruminococcaceae	Ruminococcaceae_NK4A214_group	NA
2.74924e+07	9.65812e+07	0	0	IgA-	ASV_448	Firmicutes	Ruminococcaceae	Ruminococcaceae_NK4A214_group	NA
6.29184e+06	1.15066e+07	0	0	IgA-	ASV_549	Firmicutes	Ruminococcaceae	Ruminococcaceae_NK4A214_group	NA
1.32134e+07	1.83888e+07	2.76936e+06	5.53729e+06	IgA-/IgM-	ASV_664	Firmicutes	Ruminococcaceae	Ruminococcaceae_NK4A214_group	NA
9.3825e+06	3.753e+07	6.98436e+06	2.79375e+07	IgA-/IgM-	ASV_817	Firmicutes	Ruminococcaceae	Ruminococcaceae_NK4A214_group	NA
6.23157e+06	1.79734e+07	3.35568e+06	1.34227e+07	IgA-/IgM-	ASV_995	Firmicutes	Ruminococcaceae	Ruminococcaceae_NK4A214_group	NA
1.33441e+06	5.33766e+06	0	0	IgA-	ASV_1089	Firmicutes	Ruminococcaceae	Ruminococcaceae_UCG-002	NA
1.08297e+07	4.33186e+07	3.13425e+07	9.9353e+07	IgA-/IgM-	ASV_110	Firmicutes	Ruminococcaceae	Ruminococcaceae_UCG-002	NA
3.10007e+07	5.79664e+07	1.17402e+07	3.21386e+07	IgA-/IgM-	ASV_111	Firmicutes	Ruminococcaceae	Ruminococcaceae_UCG-002	NA
2.92674e+07	5.43276e+07	1.84113e+07	3.44123e+07	IgA-/IgM-	ASV_113	Firmicutes	Ruminococcaceae	Ruminococcaceae_UCG-002	bacterium
1.3261e+07	3.67795e+07	0	0	IgA-	ASV_1179	Firmicutes	Ruminococcaceae	Ruminococcaceae_UCG-002	NA
1.49411e+07	5.97645e+07	0	0	IgA-	ASV_1380	Firmicutes	Ruminococcaceae	Ruminococcaceae_UCG-002	NA
3.12922e+07	5.51479e+07	2.15555e+07	4.47734e+07	IgA-/IgM-	ASV_140	Firmicutes	Ruminococcaceae	Ruminococcaceae_UCG-002	NA
0	0	2.6562e+06	1.06248e+07	IgM-	ASV_1436	Firmicutes	Ruminococcaceae	Ruminococcaceae_UCG-002	NA
2.28049e+07	7.57193e+07	0	0	IgA-	ASV_1555	Firmicutes	Ruminococcaceae	Ruminococcaceae_UCG-002	NA
0	0	7.95755e+06	3.18302e+07	IgM-	ASV_1598	Firmicutes	Ruminococcaceae	Ruminococcaceae_UCG-002	NA
0	0	1.39687e+06	5.58749e+06	IgM-	ASV_1610	Firmicutes	Ruminococcaceae	Ruminococcaceae_UCG-002	NA
870270	3.48108e+06	0	0	IgA-	ASV_1654	Firmicutes	Ruminococcaceae	Ruminococcaceae_UCG-002	NA
2.69198e+06	1.07679e+07	0	0	IgA-	ASV_1915	Firmicutes	Ruminococcaceae	Ruminococcaceae_UCG-002	NA
2.02509e+07	3.87523e+07	1.25447e+07	2.96353e+07	IgA-/IgM-	ASV_210	Firmicutes	Ruminococcaceae	Ruminococcaceae_UCG-002	bacterium
3.32927e+06	1.33171e+07	0	0	IgA-	ASV_2594	Firmicutes	Ruminococcaceae	Ruminococcaceae_UCG-002	NA
3.15229e+07	8.65585e+07	1.03446e+06	4.13783e+06	IgA-/IgM-	ASV_283	Firmicutes	Ruminococcaceae	Ruminococcaceae_UCG-002	NA
1.23858e+08	4.50776e+08	2.79375e+06	1.1175e+07	IgA-/IgM-	ASV_292	Firmicutes	Ruminococcaceae	Ruminococcaceae_UCG-002	NA
2.42634e+06	9.70534e+06	4.19062e+06	1.67625e+07	IgA-/IgM-	ASV_307	Firmicutes	Ruminococcaceae	Ruminococcaceae_UCG-002	NA
7.86919e+06	3.14768e+07	0	0	IgA-	ASV_3163	Firmicutes	Ruminococcaceae	Ruminococcaceae_UCG-002	NA
0	0	7.50686e+06	3.00274e+07	IgM-	ASV_323	Firmicutes	Ruminococcaceae	Ruminococcaceae_UCG-002	NA
1.35445e+07	4.66394e+07	2.26185e+06	6.75245e+06	IgA-/IgM-	ASV_386	Firmicutes	Ruminococcaceae	Ruminococcaceae_UCG-002	NA
0	0	2.96045e+06	1.18418e+07	IgM-	ASV_449	Firmicutes	Ruminococcaceae	Ruminococcaceae_UCG-002	NA
1.51331e+07	6.05322e+07	3.97877e+06	1.59151e+07	IgA-/IgM-	ASV_495	Firmicutes	Ruminococcaceae	Ruminococcaceae_UCG-002	NA
1.39243e+06	5.56973e+06	0	0	IgA-	ASV_5054	Firmicutes	Ruminococcaceae	Ruminococcaceae_UCG-002	NA
4.50138e+07	1.24788e+08	7.35235e+06	2.94094e+07	IgA-/IgM-	ASV_56	Firmicutes	Ruminococcaceae	Ruminococcaceae_UCG-002	NA
3.06484e+06	1.22594e+07	8.30946e+06	2.87529e+07	IgA-/IgM-	ASV_588	Firmicutes	Ruminococcaceae	Ruminococcaceae_UCG-002	NA
1.16036e+06	4.64144e+06	6.25721e+06	2.50288e+07	IgA-/IgM-	ASV_619	Firmicutes	Ruminococcaceae	Ruminococcaceae_UCG-002	NA
7.3304e+06	1.24887e+07	6.16968e+06	1.47324e+07	IgA-/IgM-	ASV_670	Firmicutes	Ruminococcaceae	Ruminococcaceae_UCG-002	NA
9.40011e+06	1.92389e+07	6.23899e+06	1.82225e+07	IgA-/IgM-	ASV_826	Firmicutes	Ruminococcaceae	Ruminococcaceae_UCG-002	NA
0	0	2.81385e+06	1.12554e+07	IgM-	ASV_853	Firmicutes	Ruminococcaceae	Ruminococcaceae_UCG-002	NA
1.45045e+06	5.8018e+06	1.00625e+07	2.93425e+07	IgA-/IgM-	ASV_1069	Firmicutes	Ruminococcaceae	Ruminococcaceae_UCG-003	NA
0	0	2.0281e+06	3.83564e+06	IgM-	ASV_2589	Firmicutes	Ruminococcaceae	Ruminococcaceae_UCG-003	NA
0	0	1.79598e+06	7.18392e+06	IgM-	ASV_2908	Firmicutes	Ruminococcaceae	Ruminococcaceae_UCG-003	NA
1.26859e+06	3.30626e+06	6.65619e+06	1.17264e+07	IgA-/IgM-	ASV_835	Firmicutes	Ruminococcaceae	Ruminococcaceae_UCG-003	NA
8.28783e+06	1.79646e+07	6.79307e+06	1.49227e+07	IgA-/IgM-	ASV_1040	Firmicutes	Ruminococcaceae	Ruminococcaceae_UCG-004	NA
7.33803e+06	1.21606e+07	2.32984e+06	4.63107e+06	IgA-/IgM-	ASV_1139	Firmicutes	Ruminococcaceae	Ruminococcaceae_UCG-004	NA
3.61014e+06	1.44405e+07	0	0	IgA-	ASV_1155	Firmicutes	Ruminococcaceae	Ruminococcaceae_UCG-004	NA
1.26561e+07	5.06244e+07	1.03922e+07	2.99626e+07	IgA-/IgM-	ASV_1400	Firmicutes	Ruminococcaceae	Ruminococcaceae_UCG-004	NA
5.70534e+07	1.35361e+08	2.58758e+07	4.26955e+07	IgA-/IgM-	ASV_156	Firmicutes	Ruminococcaceae	Ruminococcaceae_UCG-004	NA
1.83674e+06	7.34695e+06	0	0	IgA-	ASV_1595	Firmicutes	Ruminococcaceae	Ruminococcaceae_UCG-004	NA
7.69628e+06	3.07851e+07	0	0	IgA-	ASV_3306	Firmicutes	Ruminococcaceae	Ruminococcaceae_UCG-004	NA
0	0	3.06618e+06	1.22647e+07	IgM-	ASV_4607	Firmicutes	Ruminococcaceae	Ruminococcaceae_UCG-004	NA
1.73788e+07	4.77462e+07	0	0	IgA-	ASV_848	Firmicutes	Ruminococcaceae	Ruminococcaceae_UCG-004	NA
1.05592e+07	2.33537e+07	0	0	IgA-	ASV_930	Firmicutes	Ruminococcaceae	Ruminococcaceae_UCG-004	NA
0	0	5.04364e+06	2.01746e+07	IgM-	ASV_1131	Firmicutes	Ruminococcaceae	Ruminococcaceae_UCG-005	NA
3.02661e+06	1.21064e+07	0	0	IgA-	ASV_1209	Firmicutes	Ruminococcaceae	Ruminococcaceae_UCG-005	NA
6.18881e+06	1.71327e+07	0	0	IgA-	ASV_1249	Firmicutes	Ruminococcaceae	Ruminococcaceae_UCG-005	NA
3.78726e+07	5.44988e+07	2.50327e+07	5.38368e+07	IgA-/IgM-	ASV_155	Firmicutes	Ruminococcaceae	Ruminococcaceae_UCG-005	NA
0	0	2.4318e+06	9.7272e+06	IgM-	ASV_1776	Firmicutes	Ruminococcaceae	Ruminococcaceae_UCG-005	NA
4.12232e+06	1.64893e+07	0	0	IgA-	ASV_2066	Firmicutes	Ruminococcaceae	Ruminococcaceae_UCG-005	NA
1.42349e+06	5.69395e+06	0	0	IgA-	ASV_2407	Firmicutes	Ruminococcaceae	Ruminococcaceae_UCG-005	NA
2.67173e+07	6.28449e+07	0	0	IgA-	ASV_268	Firmicutes	Ruminococcaceae	Ruminococcaceae_UCG-005	NA
0	0	2.22034e+07	8.88135e+07	IgM-	ASV_276	Firmicutes	Ruminococcaceae	Ruminococcaceae_UCG-005	NA
5.5667e+06	1.15876e+07	0	0	IgA-	ASV_367	Firmicutes	Ruminococcaceae	Ruminococcaceae_UCG-005	NA
1.77799e+06	7.11197e+06	0	0	IgA-	ASV_4303	Firmicutes	Ruminococcaceae	Ruminococcaceae_UCG-005	NA
3.23989e+07	1.03758e+08	6.96121e+06	1.25687e+07	IgA-/IgM-	ASV_517	Firmicutes	Ruminococcaceae	Ruminococcaceae_UCG-005	NA
3.05051e+06	1.22021e+07	0	0	IgA-	ASV_621	Firmicutes	Ruminococcaceae	Ruminococcaceae_UCG-005	NA
4.23726e+06	1.6949e+07	0	0	IgA-	ASV_705	Firmicutes	Ruminococcaceae	Ruminococcaceae_UCG-005	NA
2.52373e+06	1.00949e+07	0	0	IgA-	ASV_707	Firmicutes	Ruminococcaceae	Ruminococcaceae_UCG-005	NA
7.43591e+06	1.7537e+07	0	0	IgA-	ASV_752	Firmicutes	Ruminococcaceae	Ruminococcaceae_UCG-005	NA
5.62783e+06	2.25113e+07	0	0	IgA-	ASV_1822	Firmicutes	Ruminococcaceae	Ruminococcaceae_UCG-008	NA
2.03049e+07	4.08201e+07	0	0	IgA-	ASV_201	Firmicutes	Ruminococcaceae	Ruminococcaceae_UCG-008	NA
4.98465e+06	1.99386e+07	0	0	IgA-	ASV_4496	Firmicutes	Ruminococcaceae	Ruminococcaceae_UCG-008	NA
2.20459e+06	4.41468e+06	2.30821e+06	8.04489e+06	IgA-/IgM-	ASV_2058	Firmicutes	Ruminococcaceae	Ruminococcaceae_UCG-010	NA
0	0	2.32607e+06	9.30428e+06	IgM-	ASV_2160	Firmicutes	Ruminococcaceae	Ruminococcaceae_UCG-010	NA
3.94522e+06	1.57809e+07	0	0	IgA-	ASV_2343	Firmicutes	Ruminococcaceae	Ruminococcaceae_UCG-010	NA
0	0	4.86204e+06	1.94481e+07	IgM-	ASV_2527	Firmicutes	Ruminococcaceae	Ruminococcaceae_UCG-010	NA
928288	3.71315e+06	0	0	IgA-	ASV_3694	Firmicutes	Ruminococcaceae	Ruminococcaceae_UCG-010	NA
0	0	4.15052e+06	1.66021e+07	IgM-	ASV_4225	Firmicutes	Ruminococcaceae	Ruminococcaceae_UCG-010	NA
2.15876e+07	2.51647e+07	2.30601e+07	2.94187e+07	IgA-/IgM-	ASV_119	Firmicutes	Ruminococcaceae	Ruminococcaceae_UCG-013	NA
0	0	8.11249e+06	2.72428e+07	IgM-	ASV_1771	Firmicutes	Ruminococcaceae	Ruminococcaceae_UCG-013	NA
0	0	4.25755e+06	1.26078e+07	IgM-	ASV_2123	Firmicutes	Ruminococcaceae	Ruminococcaceae_UCG-013	NA
8.85939e+06	1.37335e+07	1.23259e+07	1.62632e+07	IgA-/IgM-	ASV_351	Firmicutes	Ruminococcaceae	Ruminococcaceae_UCG-013	NA
6.42673e+06	1.75624e+07	2.42049e+07	8.90529e+07	IgA-/IgM-	ASV_637	Firmicutes	Ruminococcaceae	Ruminococcaceae_UCG-013	NA
2.84502e+07	1.13801e+08	0	0	IgA-	ASV_1000	Firmicutes	Ruminococcaceae	Ruminococcaceae_UCG-014	NA
0	0	4.19207e+06	1.67683e+07	IgM-	ASV_1418	Firmicutes	Ruminococcaceae	Ruminococcaceae_UCG-014	NA
2.54175e+06	1.0167e+07	0	0	IgA-	ASV_1904	Firmicutes	Ruminococcaceae	Ruminococcaceae_UCG-014	NA
2.38289e+06	9.53157e+06	0	0	IgA-	ASV_1961	Firmicutes	Ruminococcaceae	Ruminococcaceae_UCG-014	NA
5.65677e+06	1.60875e+07	0	0	IgA-	ASV_1980	Firmicutes	Ruminococcaceae	Ruminococcaceae_UCG-014	NA
1.18231e+07	3.72477e+07	3.54657e+06	1.13315e+07	IgA-/IgM-	ASV_231	Firmicutes	Ruminococcaceae	Ruminococcaceae_UCG-014	NA
0	0	1.95247e+06	7.80988e+06	IgM-	ASV_2412	Firmicutes	Ruminococcaceae	Ruminococcaceae_UCG-014	NA
0	0	5.04614e+06	2.01845e+07	IgM-	ASV_275	Firmicutes	Ruminococcaceae	Ruminococcaceae_UCG-014	NA
2.24333e+06	8.97334e+06	4.16578e+07	1.66631e+08	IgA-/IgM-	ASV_284	Firmicutes	Ruminococcaceae	Ruminococcaceae_UCG-014	NA
8.77718e+06	3.51087e+07	0	0	IgA-	ASV_3044	Firmicutes	Ruminococcaceae	Ruminococcaceae_UCG-014	NA
2.42634e+06	9.70534e+06	0	0	IgA-	ASV_3112	Firmicutes	Ruminococcaceae	Ruminococcaceae_UCG-014	NA
4.13035e+06	1.65214e+07	7.98216e+06	3.19286e+07	IgA-/IgM-	ASV_369	Firmicutes	Ruminococcaceae	Ruminococcaceae_UCG-014	NA
0	0	4.15052e+06	1.66021e+07	IgM-	ASV_472	Firmicutes	Ruminococcaceae	Ruminococcaceae_UCG-014	NA
7.86919e+06	3.14768e+07	0	0	IgA-	ASV_4869	Firmicutes	Ruminococcaceae	Ruminococcaceae_UCG-014	NA
3.65377e+06	1.46151e+07	0	0	IgA-	ASV_5137	Firmicutes	Ruminococcaceae	Ruminococcaceae_UCG-014	NA
6.96121e+06	2.78448e+07	0	0	IgA-	ASV_5171	Firmicutes	Ruminococcaceae	Ruminococcaceae_UCG-014	NA
5.07251e+06	2.029e+07	0	0	IgA-	ASV_699	Firmicutes	Ruminococcaceae	Ruminococcaceae_UCG-014	NA
2.5624e+06	1.02496e+07	0	0	IgA-	ASV_744	Firmicutes	Ruminococcaceae	Ruminococcaceae_UCG-014	NA
0	0	1.89738e+07	7.58952e+07	IgM-	ASV_760	Firmicutes	Ruminococcaceae	Ruminococcaceae_UCG-014	NA
0	0	2.16877e+07	8.67507e+07	IgM-	ASV_914	Firmicutes	Ruminococcaceae	Ruminococcaceae_UCG-014	NA
0	0	1.92919e+07	7.71678e+07	IgM-	ASV_962	Firmicutes	Ruminococcaceae	Ruminococcaceae_UCG-014	NA
0	0	9.20465e+06	3.68186e+07	IgM-	ASV_980	Firmicutes	Ruminococcaceae	Ruminococcaceae_UCG-014	NA
1.14379e+07	4.57515e+07	0	0	IgA-	ASV_1027	Firmicutes	Ruminococcaceae	Ruminococcus_1	NA
0	0	1.58811e+07	6.35243e+07	IgM-	ASV_1031	Firmicutes	Ruminococcaceae	Ruminococcus_1	NA
3.43749e+06	1.0193e+07	0	0	IgA-	ASV_1059	Firmicutes	Ruminococcaceae	Ruminococcus_1	NA
4.40183e+06	1.76073e+07	2.2203e+06	8.8812e+06	IgA-/IgM-	ASV_1078	Firmicutes	Ruminococcaceae	Ruminococcus_1	NA
0	0	1.6071e+07	6.42841e+07	IgM-	ASV_1214	Firmicutes	Ruminococcaceae	Ruminococcus_1	NA
6.18348e+06	2.47339e+07	0	0	IgA-	ASV_1261	Firmicutes	Ruminococcaceae	Ruminococcus_1	NA
1.73135e+07	6.92539e+07	0	0	IgA-	ASV_1389	Firmicutes	Ruminococcaceae	Ruminococcus_1	NA
2.68643e+07	8.84181e+07	0	0	IgA-	ASV_145	Firmicutes	Ruminococcaceae	Ruminococcus_1	NA
2.34913e+07	5.8834e+07	1.9216e+06	4.3522e+06	IgA-/IgM-	ASV_179	Firmicutes	Ruminococcaceae	Ruminococcus_1	callidus
2.55179e+07	1.02072e+08	0	0	IgA-	ASV_198	Firmicutes	Ruminococcaceae	Ruminococcus_1	NA
0	0	2.37168e+06	9.48674e+06	IgM-	ASV_2021	Firmicutes	Ruminococcaceae	Ruminococcus_1	champanellensis
7.30754e+06	2.92301e+07	0	0	IgA-	ASV_2147	Firmicutes	Ruminococcaceae	Ruminococcus_1	callidus
3.9346e+06	1.57384e+07	0	0	IgA-	ASV_2417	Firmicutes	Ruminococcaceae	Ruminococcus_1	bicirculans
2.70742e+06	1.08297e+07	0	0	IgA-	ASV_2437	Firmicutes	Ruminococcaceae	Ruminococcus_1	NA
0	0	5.92628e+06	2.37051e+07	IgM-	ASV_244	Firmicutes	Ruminococcaceae	Ruminococcus_1	NA
6.96121e+06	2.78448e+07	0	0	IgA-	ASV_2649	Firmicutes	Ruminococcaceae	Ruminococcus_1	NA
3.66639e+06	1.46655e+07	0	0	IgA-	ASV_2933	Firmicutes	Ruminococcaceae	Ruminococcus_1	NA
1.75111e+06	7.00445e+06	0	0	IgA-	ASV_3097	Firmicutes	Ruminococcaceae	Ruminococcus_1	NA
1.71029e+06	6.84114e+06	0	0	IgA-	ASV_3194	Firmicutes	Ruminococcaceae	Ruminococcus_1	NA
0	0	9.63282e+06	3.85313e+07	IgM-	ASV_3520	Firmicutes	Ruminococcaceae	Ruminococcus_1	NA
0	0	3.19285e+06	1.27714e+07	IgM-	ASV_3566	Firmicutes	Ruminococcaceae	Ruminococcus_1	NA
2.93714e+06	1.17486e+07	0	0	IgA-	ASV_3727	Firmicutes	Ruminococcaceae	Ruminococcus_1	NA
8.14989e+08	2.49002e+09	2.87257e+08	9.16827e+08	IgA-/IgM-	ASV_40	Firmicutes	Ruminococcaceae	Ruminococcus_1	NA
0	0	3.49218e+06	1.39687e+07	IgM-	ASV_4245	Firmicutes	Ruminococcaceae	Ruminococcus_1	NA
8.54806e+06	2.87964e+07	1.1166e+07	3.64731e+07	IgA-/IgM-	ASV_433	Firmicutes	Ruminococcaceae	Ruminococcus_1	NA
4.59247e+06	1.83699e+07	0	0	IgA-	ASV_4710	Firmicutes	Ruminococcaceae	Ruminococcus_1	NA
0	0	5.23523e+06	2.09409e+07	IgM-	ASV_4965	Firmicutes	Ruminococcaceae	Ruminococcus_1	NA
0	0	2.53753e+06	1.01501e+07	IgM-	ASV_5049	Firmicutes	Ruminococcaceae	Ruminococcus_1	NA
993875	3.9755e+06	0	0	IgA-	ASV_5408	Firmicutes	Ruminococcaceae	Ruminococcus_1	NA
2.73238e+07	1.09295e+08	0	0	IgA-	ASV_682	Firmicutes	Ruminococcaceae	Ruminococcus_1	NA
0	0	1.79138e+06	7.16551e+06	IgM-	ASV_860	Firmicutes	Ruminococcaceae	Ruminococcus_1	NA
1.85074e+06	7.40295e+06	0	0	IgA-	ASV_875	Firmicutes	Ruminococcaceae	Ruminococcus_1	NA
1.09762e+07	2.85593e+07	0	0	IgA-	ASV_913	Firmicutes	Ruminococcaceae	Ruminococcus_1	NA
5.63654e+07	1.94798e+08	2.46148e+07	8.5647e+07	IgA-/IgM-	ASV_97	Firmicutes	Ruminococcaceae	Ruminococcus_1	bicirculans
316679	1.26671e+06	2.50495e+06	5.35773e+06	IgA-/IgM-	ASV_1195	Firmicutes	Ruminococcaceae	Ruminococcus_2	bromii
1.88131e+07	7.52526e+07	0	0	IgA-	ASV_1662	Firmicutes	Ruminococcaceae	Ruminococcus_2	NA
1.97261e+06	7.89045e+06	2.51596e+06	7.02685e+06	IgA-/IgM-	ASV_194	Firmicutes	Ruminococcaceae	Ruminococcus_2	bromii
3.85908e+06	1.54363e+07	0	0	IgA-	ASV_2474	Firmicutes	Ruminococcaceae	Ruminococcus_2	NA
1.55711e+07	4.29615e+07	0	0	IgA-	ASV_252	Firmicutes	Ruminococcaceae	Ruminococcus_2	NA
9.70161e+07	2.76495e+08	5.08861e+06	2.03544e+07	IgA-/IgM-	ASV_254	Firmicutes	Ruminococcaceae	Ruminococcus_2	NA
5.45095e+07	2.18038e+08	2.02375e+07	6.19849e+07	IgA-/IgM-	ASV_280	Firmicutes	Ruminococcaceae	Ruminococcus_2	NA
5.14524e+06	2.0581e+07	0	0	IgA-	ASV_2816	Firmicutes	Ruminococcaceae	Ruminococcus_2	bromii
4.01988e+06	1.60795e+07	0	0	IgA-	ASV_2890	Firmicutes	Ruminococcaceae	Ruminococcus_2	NA
1.52625e+07	3.51093e+07	1.39103e+07	3.28687e+07	IgA-/IgM-	ASV_347	Firmicutes	Ruminococcaceae	Ruminococcus_2	bromii
2.9343e+06	1.17372e+07	1.64371e+06	6.57485e+06	IgA-/IgM-	ASV_947	Firmicutes	Ruminococcaceae	Ruminococcus_2	NA
0	0	3.88552e+06	1.55421e+07	IgM-	ASV_1797	Firmicutes	Ruminococcaceae	Subdoligranulum	NA
6.11226e+08	1.22823e+09	1.71351e+08	2.40998e+08	IgA-/IgM-	ASV_18	Firmicutes	Ruminococcaceae	Subdoligranulum	NA
0	0	1.2363e+06	4.94521e+06	IgM-	ASV_1804	Firmicutes	Ruminococcaceae	Subdoligranulum	NA
0	0	1.31497e+06	5.25988e+06	IgM-	ASV_1818	Firmicutes	Ruminococcaceae	Subdoligranulum	NA
1.54441e+08	2.19942e+08	2.26737e+08	3.45955e+08	IgA-/IgM-	ASV_19	Firmicutes	Ruminococcaceae	Subdoligranulum	NA
6.12969e+06	2.45188e+07	0	0	IgA-	ASV_1905	Firmicutes	Ruminococcaceae	Subdoligranulum	NA
0	0	8.52305e+06	3.40922e+07	IgM-	ASV_1932	Firmicutes	Ruminococcaceae	Subdoligranulum	NA
9.36965e+06	3.74786e+07	0	0	IgA-	ASV_1956	Firmicutes	Ruminococcaceae	Subdoligranulum	NA
4.02539e+07	1.61016e+08	0	0	IgA-	ASV_1992	Firmicutes	Ruminococcaceae	Subdoligranulum	NA
0	0	4.80622e+06	1.92249e+07	IgM-	ASV_1993	Firmicutes	Ruminococcaceae	Subdoligranulum	NA
3.11161e+07	9.10407e+07	1.79998e+07	6.00839e+07	IgA-/IgM-	ASV_220	Firmicutes	Ruminococcaceae	Subdoligranulum	NA
5.10807e+06	2.04323e+07	0	0	IgA-	ASV_2290	Firmicutes	Ruminococcaceae	Subdoligranulum	NA
0	0	8.90262e+06	3.56105e+07	IgM-	ASV_2631	Firmicutes	Ruminococcaceae	Subdoligranulum	NA
1.40159e+07	5.60635e+07	7.35235e+06	2.94094e+07	IgA-/IgM-	ASV_290	Firmicutes	Ruminococcaceae	Subdoligranulum	NA
6.98982e+06	2.79593e+07	0	0	IgA-	ASV_2904	Firmicutes	Ruminococcaceae	Subdoligranulum	NA
4.77165e+06	8.8601e+06	8.77947e+06	2.44726e+07	IgA-/IgM-	ASV_342	Firmicutes	Ruminococcaceae	Subdoligranulum	NA
0	0	1.07305e+07	4.29218e+07	IgM-	ASV_344	Firmicutes	Ruminococcaceae	Subdoligranulum	NA
5.0922e+06	2.03688e+07	0	0	IgA-	ASV_3563	Firmicutes	Ruminococcaceae	Subdoligranulum	NA
2.78486e+06	1.11395e+07	0	0	IgA-	ASV_3625	Firmicutes	Ruminococcaceae	Subdoligranulum	NA
0	0	4.65214e+06	1.86086e+07	IgM-	ASV_3771	Firmicutes	Ruminococcaceae	Subdoligranulum	NA
0	0	4.39017e+06	1.75607e+07	IgM-	ASV_3789	Firmicutes	Ruminococcaceae	Subdoligranulum	NA
2.24864e+06	8.99455e+06	1.89504e+06	7.58018e+06	IgA-/IgM-	ASV_412	Firmicutes	Ruminococcaceae	Subdoligranulum	NA
0	0	2.9933e+06	1.19732e+07	IgM-	ASV_4575	Firmicutes	Ruminococcaceae	Subdoligranulum	NA
0	0	5.23523e+06	2.09409e+07	IgM-	ASV_4964	Firmicutes	Ruminococcaceae	Subdoligranulum	NA
4.79973e+07	1.6153e+08	1.12243e+07	2.53889e+07	IgA-/IgM-	ASV_602	Firmicutes	Ruminococcaceae	Subdoligranulum	NA
1.39012e+08	2.48472e+08	6.64212e+07	1.06082e+08	IgA-/IgM-	ASV_63	Firmicutes	Ruminococcaceae	Subdoligranulum	NA
5.98056e+07	1.42517e+08	4.53771e+07	1.18158e+08	IgA-/IgM-	ASV_64	Firmicutes	Ruminococcaceae	Subdoligranulum	NA
1.14995e+07	4.59982e+07	0	0	IgA-	ASV_677	Firmicutes	Ruminococcaceae	Subdoligranulum	NA
3.24222e+06	1.29689e+07	1.45934e+07	5.83737e+07	IgA-/IgM-	ASV_698	Firmicutes	Ruminococcaceae	Subdoligranulum	NA
2.20805e+07	6.79071e+07	1.6563e+06	6.62521e+06	IgA-/IgM-	ASV_774	Firmicutes	Ruminococcaceae	Subdoligranulum	NA
6.65855e+06	2.66342e+07	1.79598e+06	7.18392e+06	IgA-/IgM-	ASV_865	Firmicutes	Ruminococcaceae	Subdoligranulum	NA
6.91609e+08	1.92208e+09	1.91866e+07	4.18198e+07	IgA-/IgM-	ASV_88	Firmicutes	Ruminococcaceae	Subdoligranulum	NA
0	0	6.28507e+06	2.51403e+07	IgM-	ASV_764	Firmicutes	Ruminococcaceae	UBA1819	NA
2.66699e+06	1.0668e+07	0	0	IgA-	ASV_687	Firmicutes	Streptococcaceae	Lactococcus	NA
0	0	3.38811e+06	1.35524e+07	IgM-	ASV_3276	Firmicutes	Streptococcaceae	NA	NA
0	0	1.60792e+06	6.43167e+06	IgM-	ASV_1129	Firmicutes	Streptococcaceae	Streptococcus	NA
0	0	3.7863e+06	1.06118e+07	IgM-	ASV_1216	Firmicutes	Streptococcaceae	Streptococcus	NA
0	0	1.07735e+06	4.3094e+06	IgM-	ASV_1290	Firmicutes	Streptococcaceae	Streptococcus	NA
0	0	1.1037e+07	4.41482e+07	IgM-	ASV_1314	Firmicutes	Streptococcaceae	Streptococcus	downei
0	0	823855	3.29542e+06	IgM-	ASV_1316	Firmicutes	Streptococcaceae	Streptococcus	NA
0	0	2.92871e+06	1.17148e+07	IgM-	ASV_1511	Firmicutes	Streptococcaceae	Streptococcus	NA
0	0	3.06585e+06	1.22634e+07	IgM-	ASV_1516	Firmicutes	Streptococcaceae	Streptococcus	NA
0	0	5.27325e+06	2.1093e+07	IgM-	ASV_1789	Firmicutes	Streptococcaceae	Streptococcus	NA
0	0	5.57984e+06	2.23194e+07	IgM-	ASV_2039	Firmicutes	Streptococcaceae	Streptococcus	NA
1.8061e+07	3.44314e+07	5.47745e+08	1.43983e+09	IgA-/IgM-	ASV_24	Firmicutes	Streptococcaceae	Streptococcus	NA
5.4479e+06	2.17916e+07	0	0	IgA-	ASV_2789	Firmicutes	Streptococcaceae	Streptococcus	NA
1.23812e+07	4.95249e+07	0	0	IgA-	ASV_2817	Firmicutes	Streptococcaceae	Streptococcus	NA
0	0	4.19207e+06	1.67683e+07	IgM-	ASV_2915	Firmicutes	Streptococcaceae	Streptococcus	NA
0	0	6.40762e+07	2.56305e+08	IgM-	ASV_299	Firmicutes	Streptococcaceae	Streptococcus	NA
0	0	1.19568e+07	4.78272e+07	IgM-	ASV_345	Firmicutes	Streptococcaceae	Streptococcus	NA
0	0	2.18217e+06	8.72869e+06	IgM-	ASV_4066	Firmicutes	Streptococcaceae	Streptococcus	NA
2.38289e+06	9.53157e+06	0	0	IgA-	ASV_4333	Firmicutes	Streptococcaceae	Streptococcus	NA
0	0	855542	3.42217e+06	IgM-	ASV_4790	Firmicutes	Streptococcaceae	Streptococcus	NA
0	0	823855	3.29542e+06	IgM-	ASV_4890	Firmicutes	Streptococcaceae	Streptococcus	NA
1.77794e+08	5.3395e+08	4.78448e+07	1.43044e+08	IgA-/IgM-	ASV_60	Firmicutes	Streptococcaceae	Streptococcus	NA
1.95397e+07	7.81589e+07	0	0	IgA-	ASV_738	Firmicutes	Streptococcaceae	Streptococcus	NA
0	0	5.00163e+06	1.59985e+07	IgM-	ASV_757	Firmicutes	Streptococcaceae	Streptococcus	NA
1.05027e+07	2.26054e+07	6.82104e+06	2.36189e+07	IgA-/IgM-	ASV_941	Firmicutes	Streptococcaceae	Streptococcus	NA
7.16925e+06	2.03105e+07	0	0	IgA-	ASV_960	Firmicutes	Streptococcaceae	Streptococcus	salivarius
6.02296e+07	2.40918e+08	0	0	IgA-	ASV_1067	Firmicutes	Veillonellaceae	Dialister	NA
0	0	2.18551e+07	7.33294e+07	IgM-	ASV_125	Firmicutes	Veillonellaceae	Dialister	NA
0	0	2.21807e+06	8.87228e+06	IgM-	ASV_1292	Firmicutes	Veillonellaceae	Dialister	NA
1.37249e+06	5.48998e+06	0	0	IgA-	ASV_1671	Firmicutes	Veillonellaceae	Dialister	NA
0	0	3.23205e+06	1.29282e+07	IgM-	ASV_1891	Firmicutes	Veillonellaceae	Dialister	NA
4.98465e+06	1.99386e+07	0	0	IgA-	ASV_1921	Firmicutes	Veillonellaceae	Dialister	NA
6.5926e+06	2.63704e+07	0	0	IgA-	ASV_2014	Firmicutes	Veillonellaceae	Dialister	NA
2.08836e+07	8.35345e+07	0	0	IgA-	ASV_2418	Firmicutes	Veillonellaceae	Dialister	NA
1.06914e+08	3.4505e+08	2.65335e+08	7.72341e+08	IgA-/IgM-	ASV_25	Firmicutes	Veillonellaceae	Dialister	invisus
2.519e+07	7.01414e+07	0	0	IgA-	ASV_333	Firmicutes	Veillonellaceae	Dialister	NA
0	0	1.74609e+07	6.98436e+07	IgM-	ASV_355	Firmicutes	Veillonellaceae	Dialister	invisus
0	0	3.32042e+06	1.32817e+07	IgM-	ASV_3636	Firmicutes	Veillonellaceae	Dialister	NA
0	0	1.11015e+06	4.4406e+06	IgM-	ASV_3762	Firmicutes	Veillonellaceae	Dialister	NA
7.87896e+06	3.15158e+07	6.6444e+06	2.11299e+07	IgA-/IgM-	ASV_504	Firmicutes	Veillonellaceae	Dialister	NA
0	0	2.29486e+06	9.17945e+06	IgM-	ASV_5216	Firmicutes	Veillonellaceae	Dialister	NA
1.11857e+08	4.47427e+08	0	0	IgA-	ASV_137	Firmicutes	Veillonellaceae	Megasphaera	NA
4.35608e+07	1.74243e+08	0	0	IgA-	ASV_417	Firmicutes	Veillonellaceae	Megasphaera	NA
0	0	2.24976e+06	8.99903e+06	IgM-	ASV_2959	Firmicutes	Veillonellaceae	NA	NA
0	0	8.3391e+06	3.33564e+07	IgM-	ASV_1462	Firmicutes	Veillonellaceae	Veillonella	parvula
0	0	4.10823e+06	1.64329e+07	IgM-	ASV_2677	Firmicutes	Veillonellaceae	Veillonella	NA
0	0	4.66009e+06	1.86403e+07	IgM-	ASV_524	Firmicutes	Veillonellaceae	Veillonella	NA
