# Supplementary material for: IgG and IgM cooperate in coating of intestinal bacteria in IgA deficiency
Source: Nat Commun. 2023 Dec 8;14:8124. doi: 10.1038/s41467-023-44007-2 (PMC10709418; doi:10.1038/s41467-023-44007-2)
Supplement: Supplementary file 8 — Source Data [file 41467_2023_44007_MOESM8_ESM.xlsx]

## Sheet: Figure 1b
IgA status	Coating	%
IgA+	Total IgA	9.4
IgA+	Total IgA	4.2
IgA-	Total IgA	0
IgA-	Total IgA	0
IgA+	Total IgA	9.2
IgA-	Total IgA	0
IgA-	Total IgA	0
IgA+	Total IgA	6.6
IgA+	Total IgA	14.8
IgA+	Total IgA	4.6
IgA-	Total IgA	0
IgA+	Total IgA	12
IgA-	Total IgA	0
IgA-	Total IgA	0
IgA+	Total IgA	8.5
IgA+	Total IgA	21.5
IgA+	Total IgA	9.6
IgA-	Total IgA	0
IgA-	Total IgA	0
IgA+	Total IgA	3.3
IgA-	Total IgA	0
IgA+	Total IgA	10.7
IgA-	Total IgA	0
IgA-	Total IgA	0
IgA-	Total IgA	0
IgA-	Total IgA	0
IgA+	Total IgA	5.7
IgA-	Total IgA	0
IgA-	Total IgA	0
IgA+	Total IgA	5.2
IgA-	Total IgA	0
IgA+	Total IgA	10.4
IgA-	Total IgA	0
IgA+	Total IgA	9.4
IgA-	Total IgA	0
IgA+	Total IgA	7.6
IgA+	Total IgA	20.7
IgA+	Total IgA	12.4
IgA-	Total IgA	0
IgA-	Total IgA	0
IgA+	Total IgA	14.5
IgA-	Total IgA	0
IgA+	Total IgA	7.4
IgA-	Total IgA	0
IgA+	Total IgA	10
IgA-	Total IgA	0
IgA+	Total IgA	6.9
IgA-	Total IgA	0
IgA+	Total IgA	6.2
IgA-	Total IgA	0
IgA+	Total IgA	8.9
IgA-	Total IgA	0
IgA-	Total IgA	0
IgA+	Total IgA	14.7
IgA+	Total IgA	4.5
IgA+	Total IgA	1.2
IgA+	Total IgA	7
IgA-	Total IgA	0
IgA-	Total IgA	0
IgA+	Total IgA	11.9
IgA-	Total IgA	0
IgA+	Total IgA	8.6
IgA-	Total IgG	1.3
IgA-	Total IgG	0
IgA+	Total IgG	4.4
IgA+	Total IgG	1.2
IgA+	Total IgG	2.4
IgA+	Total IgG	0.6
IgA+	Total IgG	4.3
IgA+	Total IgG	2.2
IgA+	Total IgG	0.4
IgA+	Total IgG	1.2
IgA+	Total IgG	0.7
IgA-	Total IgG	3.1
IgA-	Total IgG	1
IgA+	Total IgG	6.4
IgA-	Total IgG	0.2
IgA+	Total IgG	2.9
IgA-	Total IgG	1.8
IgA-	Total IgG	0.1
IgA-	Total IgG	3.8
IgA+	Total IgG	1.4
IgA+	Total IgG	0.8
IgA+	Total IgG	1.5
IgA+	Total IgG	2.5
IgA+	Total IgG	2
IgA-	Total IgG	5.8
IgA-	Total IgG	2.2
IgA-	Total IgG	0.1
IgA-	Total IgG	5
IgA-	Total IgG	0.7
IgA-	Total IgG	0.7
IgA-	Total IgG	1.2
IgA-	Total IgG	0.7
IgA+	Total IgG	2.3
IgA-	Total IgG	2.1
IgA-	Total IgG	2.5
IgA-	Total IgG	1.3
IgA-	Total IgG	1.1
IgA-	Total IgG	1.1
IgA-	Total IgG	0.7
IgA+	Total IgG	0.7
IgA+	Total IgG	2.8
IgA-	Total IgG	0.1
IgA-	Total IgG	1.5
IgA+	Total IgG	2.8
IgA+	Total IgG	0.1
IgA+	Total IgG	2.5
IgA+	Total IgG	0.1
IgA+	Total IgG	0.4
IgA-	Total IgG	3.1
IgA-	Total IgG	1
IgA-	Total IgG	0.8
IgA-	Total IgG	1.9
IgA+	Total IgG	1.4
IgA+	Total IgG	4
IgA-	Total IgG	0.9
IgA+	Total IgG	5.4
IgA+	Total IgG	9.1
IgA+	Total IgG	2.2
IgA-	Total IgG	3.4
IgA-	Total IgG	4.5
IgA+	Total IgG	4.7
IgA+	Total IgG	4.2
IgA-	Total IgM	1.1
IgA-	Total IgM	4.3
IgA+	Total IgM	3.2
IgA-	Total IgM	0
IgA+	Total IgM	0.1
IgA+	Total IgM	0.9
IgA-	Total IgM	0.2
IgA+	Total IgM	0.1
IgA-	Total IgM	16
IgA-	Total IgM	0.7
IgA-	Total IgM	4.1
IgA-	Total IgM	11.9
IgA+	Total IgM	0.1
IgA+	Total IgM	2.6
IgA+	Total IgM	0.2
IgA-	Total IgM	0.3
IgA-	Total IgM	2.9
IgA+	Total IgM	1
IgA-	Total IgM	0.7
IgA-	Total IgM	0.5
IgA-	Total IgM	4
IgA+	Total IgM	0
IgA-	Total IgM	2.5
IgA-	Total IgM	2.2
IgA+	Total IgM	0
IgA-	Total IgM	0.9
IgA+	Total IgM	0.3
IgA-	Total IgM	0.5
IgA+	Total IgM	0.1
IgA+	Total IgM	0.2
IgA+	Total IgM	0.1
IgA-	Total IgM	0.5
IgA+	Total IgM	2.9
IgA-	Total IgM	0.9
IgA+	Total IgM	0.1
IgA+	Total IgM	1.2
IgA-	Total IgM	21.9
IgA-	Total IgM	3.3
IgA-	Total IgM	10.2
IgA-	Total IgM	4.6
IgA+	Total IgM	0.2
IgA-	Total IgM	0.5
IgA-	Total IgM	0.9
IgA+	Total IgM	0.1
IgA+	Total IgM	0.2
IgA+	Total IgM	1.7
IgA+	Total IgM	0
IgA+	Total IgM	0.8
IgA+	Total IgM	1.6
IgA+	Total IgM	0
IgA-	Total IgM	1.7
IgA+	Total IgM	6.6
IgA+	Total IgM	0
IgA+	Total IgM	0
IgA+	Total IgM	3.7
IgA-	Total IgM	2
IgA-	Total IgM	2.2
IgA+	Total IgM	0.8
IgA-	Total IgM	4.4
IgA+	Total IgM	0
IgA-	Total IgM	2.7
IgA-	Total IgM	5.6

## Sheet: Figure 1c
IgA status	Bacteria/g feces
IgA-	24612883696
IgA-	16924172316
IgA+	24749196146
IgA+	19720646439
IgA-	64979231317
IgA+	38745418904
IgA+	39528870669
IgA+	12135517970
IgA+	15194665662
IgA+	41624500086
IgA-	19159507362
IgA-	26727292484
IgA-	37107783662
IgA-	40118808153
IgA+	8683177680
IgA+	30408498148
IgA+	15251476105
IgA-	30600708919
IgA-	27285342687
IgA+	84605046263
IgA+	26255535403
IgA+	53204244639
IgA-	36938732495
IgA+	27229448114
IgA+	33862600661
IgA+	15371490314
IgA+	37240947181
IgA-	9499452643
IgA+	24686649305
IgA-	30000531680
IgA-	18801485489
IgA-	24224930937
IgA-	46476438095
IgA-	37096690659
IgA+	15966017659
IgA-	23596850185
IgA+	28762552979
IgA-	4929467389
IgA+	24904246687
IgA-	21775916391
IgA+	48227242195
IgA+	60211726488
IgA+	23860268383
IgA+	103247000000
IgA-	28941168377
IgA-	26878914282
IgA+	12020047079
IgA-	47347225984
IgA-	21540346469
IgA+	44851919825
IgA+	21285768519
IgA+	24974141603
IgA-	18840886659
IgA-	37750869353
IgA-	30371408718
IgA-	25525233090
IgA+	26162591255
IgA+	44570934523
IgA-	44542054088
IgA-	17595340223
IgA-	46870490725
IgA-	21261279341

## Sheet: Figure 1d
IgA status	Coating	Bacteria/g feces
IgA-	Total IgA	0
IgA-	Total IgA	0
IgA-	Total IgA	0
IgA-	Total IgA	0
IgA-	Total IgA	0
IgA-	Total IgA	0
IgA-	Total IgA	0
IgA-	Total IgA	0
IgA-	Total IgA	0
IgA-	Total IgA	0
IgA-	Total IgA	0
IgA-	Total IgA	0
IgA-	Total IgA	0
IgA-	Total IgA	0
IgA-	Total IgA	0
IgA-	Total IgA	0
IgA-	Total IgA	0
IgA-	Total IgA	0
IgA-	Total IgA	0
IgA-	Total IgA	0
IgA-	Total IgA	0
IgA-	Total IgA	0
IgA-	Total IgA	0
IgA-	Total IgA	0
IgA-	Total IgA	0
IgA-	Total IgA	0
IgA-	Total IgA	0
IgA-	Total IgA	0
IgA-	Total IgA	0
IgA-	Total IgA	0
IgA-	Total IgA	0
IgA+	Total IgA	940535482
IgA+	Total IgA	2515692875
IgA+	Total IgA	2058835488
IgA+	Total IgA	1907601948
IgA+	Total IgA	913523578
IgA+	Total IgA	570484774
IgA+	Total IgA	1849693783
IgA+	Total IgA	5017160269
IgA+	Total IgA	2859411915
IgA+	Total IgA	2715633415
IgA+	Total IgA	2122802036
IgA+	Total IgA	2386026838
IgA+	Total IgA	1537527501
IgA+	Total IgA	1578201054
IgA+	Total IgA	1821840413
IgA+	Total IgA	1931376804
IgA+	Total IgA	4856329655
IgA+	Total IgA	2956134082
IgA+	Total IgA	7156922742
IgA+	Total IgA	3843809529
IgA+	Total IgA	1407711244
IgA+	Total IgA	2210103216
IgA+	Total IgA	3572158154
IgA+	Total IgA	6448675907
IgA+	Total IgA	4666754601
IgA+	Total IgA	2320111009
IgA+	Total IgA	4002728873
IgA+	Total IgA	301938657
IgA+	Total IgA	2456667319
IgA+	Total IgA	4572183078
IgA+	Total IgA	2383927087
IgA-	Total IgM	0
IgA-	Total IgM	938824050
IgA-	Total IgM	6701555253
IgA-	Total IgM	133636462
IgA-	Total IgM	7752022296
IgA-	Total IgM	65686513
IgA-	Total IgM	1049122890
IgA-	Total IgM	414452579
IgA-	Total IgM	1155421675
IgA-	Total IgM	1061717114
IgA-	Total IgM	582229808
IgA-	Total IgM	120603130
IgA-	Total IgM	1729650411
IgA-	Total IgM	3777855715
IgA-	Total IgM	419091305
IgA-	Total IgM	1282093759
IgA-	Total IgM	117472434
IgA-	Total IgM	42097652
IgA-	Total IgM	777875999
IgA-	Total IgM	1919762531
IgA-	Total IgM	223572241
IgA-	Total IgM	1032169526
IgA-	Total IgM	511530073
IgA-	Total IgM	1699536492
IgA-	Total IgM	211203743
IgA-	Total IgM	239937191
IgA-	Total IgM	240336152
IgA-	Total IgM	193725933
IgA-	Total IgM	185095289
IgA-	Total IgM	127612616
IgA-	Total IgM	662096710
IgA+	Total IgM	458187469
IgA+	Total IgM	794876427
IgA+	Total IgM	18931821
IgA+	Total IgM	487276243
IgA+	Total IgM	0
IgA+	Total IgM	15282393
IgA+	Total IgM	0
IgA+	Total IgM	413929023
IgA+	Total IgM	91439189
IgA+	Total IgM	67594369
IgA+	Total IgM	0
IgA+	Total IgM	15509174
IgA+	Total IgM	41032665
IgA+	Total IgM	277629588
IgA+	Total IgM	395061307
IgA+	Total IgM	68659613
IgA+	Total IgM	99833955
IgA+	Total IgM	0
IgA+	Total IgM	1417880921
IgA+	Total IgM	0
IgA+	Total IgM	259275094
IgA+	Total IgM	252441801
IgA+	Total IgM	35585805
IgA+	Total IgM	33116450
IgA+	Total IgM	0
IgA+	Total IgM	1380521912
IgA+	Total IgM	323213549
IgA+	Total IgM	0
IgA+	Total IgM	13654256
IgA+	Total IgM	168157571
IgA+	Total IgM	20493646
IgA-	Total IgG	156178980
IgA-	Total IgG	1008538707
IgA-	Total IgG	1768720976
IgA-	Total IgG	173727401
IgA-	Total IgG	155781209
IgA-	Total IgG	277091381
IgA-	Total IgG	585854288
IgA-	Total IgG	701835917
IgA-	Total IgG	2013964169
IgA-	Total IgG	835934234
IgA-	Total IgG	23929663
IgA-	Total IgG	287970739
IgA-	Total IgG	309712353
IgA-	Total IgG	1061858258
IgA-	Total IgG	239826816
IgA-	Total IgG	729317443
IgA-	Total IgG	198171188
IgA-	Total IgG	6999844
IgA-	Total IgG	210754581
IgA-	Total IgG	1692598055
IgA-	Total IgG	501514251
IgA-	Total IgG	989557023
IgA-	Total IgG	0
IgA-	Total IgG	314674005
IgA-	Total IgG	22500399
IgA-	Total IgG	242489714
IgA-	Total IgG	63646333
IgA-	Total IgG	935887254
IgA-	Total IgG	287442096
IgA-	Total IgG	556450360
IgA-	Total IgG	403939736
IgA+	Total IgG	635652421
IgA+	Total IgG	1104332135
IgA+	Total IgG	868891682
IgA+	Total IgG	644065444
IgA+	Total IgG	145682971
IgA+	Total IgG	170190283
IgA+	Total IgG	688580825
IgA+	Total IgG	1484398425
IgA+	Total IgG	941513679
IgA+	Total IgG	921022687
IgA+	Total IgG	1074137830
IgA+	Total IgG	289663658
IgA+	Total IgG	218734442
IgA+	Total IgG	672027809
IgA+	Total IgG	106362660
IgA+	Total IgG	1190460702
IgA+	Total IgG	1190393001
IgA+	Total IgG	147184098
IgA+	Total IgG	2580157457
IgA+	Total IgG	39868872
IgA+	Total IgG	419415593
IgA+	Total IgG	985018007
IgA+	Total IgG	619634898
IgA+	Total IgG	477478991
IgA+	Total IgG	421690837
IgA+	Total IgG	2364800146
IgA+	Total IgG	672567368
IgA+	Total IgG	28038286
IgA+	Total IgG	194961014
IgA+	Total IgG	1004688274
IgA+	Total IgG	137319618

## Sheet: Figure 1f
IgA status	Serum IgM (g/L)		IgA status	Serum IgG (g/L)
IgA+	0.58		IgA+	NA
IgA-	0.44		IgA-	14.7
IgA+	NA		IgA+	NA
IgA-	1.07		IgA+	NA
IgA-	0.74		IgA+	NA
IgA+	1.09		IgA+	NA
IgA+	NA		IgA-	13.7
IgA-	0.47		IgA+	8.99
IgA-	3.67		IgA-	15.6
IgA-	0.52		IgA+	NA
IgA+	0.96		IgA+	NA
IgA-	1.13		IgA+	NA
IgA+	NA		IgA+	NA
IgA-	2.3		IgA+	9.43
IgA-	0.78		IgA-	18.9
IgA+	NA		IgA+	14.9
IgA-	0.75		IgA+	NA
IgA+	NA		IgA+	NA
IgA+	NA		IgA+	NA
IgA-	0.27		IgA-	16.5
IgA-	0.58		IgA+	11.1
IgA+	NA		IgA+	9.3
IgA+	NA		IgA+	NA
IgA+	NA		IgA+	NA
IgA+	NA		IgA-	12.7
IgA+	NA		IgA-	13.5
IgA-	1.81		IgA+	8.99
IgA-	0.37		IgA+	9.38
IgA-	0.6		IgA-	22.5
IgA-	0.73		IgA-	16.5
IgA+	0.46		IgA-	19.4
IgA-	0.99		IgA+	7.66
IgA-	2.4		IgA-	15.7
IgA+	NA		IgA-	15.3
IgA-	1.18		IgA+	NA
IgA-	0.25		IgA-	15.7
IgA-	0.61		IgA-	17.1
IgA+	NA		IgA+	NA
IgA-	1.11		IgA-	21.5
IgA-	0.78		IgA-	16
IgA+	NA		IgA+	NA
IgA-	1.49		IgA-	6.85
IgA+	NA		IgA-	17.4
IgA+	NA		IgA-	7.9
IgA+	NA		IgA+	NA
IgA+	NA		IgA+	12
IgA-	1.13		IgA-	14.4
IgA+	0.63		IgA-	12.6
IgA-	1.49		IgA-	18
IgA+	0.91		IgA-	16.8
IgA+	0.8		IgA+	NA
IgA-	0.63		IgA-	18.3
IgA-	0.82		IgA+	NA
IgA+	NA		IgA-	14.9
IgA+	1.18		IgA+	10.1
IgA-	1.32		IgA-	14.8
IgA+	NA		IgA-	22.3
IgA-	0.76		IgA+	NA
IgA+	2.03		IgA-	13.8
IgA+	0.35		IgA-	20.4
IgA-	0.88		IgA-	12.8
IgA+	NA		IgA-	12.3

## Sheet: Figure 2a
IgA status	Single IgA		IgA status	Single IgM		IgA status	Single IgG		IgA status	IgAIgG		IgA status	IgAIgM		IgA status	IgGIgM		IgA status	IgAIgGIgM
IgA+	9.3		IgA-	8.4		IgA-	7.5		IgA-	0		IgA-	0		IgA-	8.5		IgA+	0
IgA-	0		IgA+	7.4		IgA+	7.6		IgA-	0		IgA+	0		IgA+	0		IgA+	8.5
IgA-	0		IgA+	7.5		IgA-	8.4		IgA+	9.1		IgA-	0		IgA-	8.8		IgA+	7.7
IgA+	9.6		IgA+	0		IgA+	8.8		IgA+	7.4		IgA+	7.3		IgA-	8		IgA-	0
IgA-	0		IgA+	7.5		IgA-	0		IgA-	0		IgA-	0		IgA-	9		IgA+	0
IgA-	0		IgA-	8.8		IgA+	7.9		IgA+	9		IgA+	0		IgA+	0		IgA-	0
IgA-	0		IgA+	0		IgA+	0		IgA-	0		IgA+	0		IgA+	0		IgA-	0
IgA+	9.3		IgA-	0		IgA-	8		IgA-	0		IgA+	0		IgA-	7.4		IgA+	0
IgA+	8.8		IgA-	9.1		IgA-	0		IgA-	0		IgA-	0		IgA-	0		IgA-	0
IgA-	0		IgA-	8.7		IgA-	7.3		IgA-	0		IgA+	7.5		IgA-	8.9		IgA+	8.3
IgA+	9.6		IgA-	8.3		IgA-	7.7		IgA+	8.2		IgA-	0		IgA-	0		IgA-	0
IgA-	0		IgA-	8		IgA-	8.7		IgA+	8.8		IgA+	0		IgA-	7.9		IgA-	0
IgA-	0		IgA-	8.7		IgA-	8.6		IgA-	0		IgA+	8.4		IgA+	0		IgA+	7.9
IgA+	9.1		IgA-	8.8		IgA+	7.5		IgA-	0		IgA+	0		IgA+	0		IgA-	0
IgA+	9.5		IgA-	8.3		IgA-	8.5		IgA+	8.5		IgA-	0		IgA-	7.4		IgA+	0
IgA+	9.2		IgA-	8.3		IgA+	7.4		IgA-	0		IgA-	0		IgA+	0		IgA-	0
IgA-	0		IgA-	8.2		IgA-	8.4		IgA+	9		IgA-	0		IgA+	0		IgA-	0
IgA-	0		IgA+	0		IgA+	7.6		IgA-	0		IgA+	7.6		IgA+	0		IgA-	0
IgA-	0		IgA-	7.7		IgA+	7.5		IgA+	9		IgA-	0		IgA+	0		IgA-	0
IgA-	0		IgA+	0		IgA-	8.4		IgA+	8.1		IgA-	0		IgA-	7.5		IgA-	0
IgA-	0		IgA-	8.8		IgA+	0		IgA+	8.6		IgA-	0		IgA-	0		IgA+	0
IgA+	8.9		IgA+	0		IgA+	7.8		IgA-	0		IgA-	0		IgA+	8.4		IgA-	0
IgA+	9		IgA+	7.8		IgA+	7.8		IgA-	0		IgA+	0		IgA+	0		IgA-	0
IgA+	9.5		IgA+	7.1		IgA-	7.9		IgA-	0		IgA+	0		IgA+	0		IgA+	8.4
IgA+	9		IgA-	7.9		IgA-	8.9		IgA+	8		IgA+	0		IgA+	8.7		IgA+	8.2
IgA+	9.1		IgA+	0		IgA-	7.8		IgA+	8.5		IgA+	7.5		IgA+	7.3		IgA-	0
IgA+	9.6		IgA-	8		IgA+	7.4		IgA+	7.7		IgA+	8.2		IgA+	0		IgA-	0
IgA-	0		IgA+	7.6		IgA-	7.4		IgA-	0		IgA+	7.6		IgA-	8.3		IgA+	7.5
IgA-	0		IgA-	0		IgA-	0		IgA+	8.6		IgA+	0		IgA-	8		IgA+	0
IgA-	0		IgA-	7.6		IgA-	8.5		IgA-	0		IgA-	0		IgA-	8.9		IgA+	8.1
IgA+	8.6		IgA+	0		IgA+	7		IgA+	0		IgA-	0		IgA-	8.2		IgA-	0
IgA+	9.6		IgA-	9.5		IgA+	7.9		IgA+	8.2		IgA+	8.4		IgA-	8.2		IgA+	0
IgA-	0		IgA+	0		IgA+	7.4		IgA-	0		IgA+	0		IgA-	8.3		IgA-	0
IgA+	9.6		IgA-	9.2		IgA+	8.1		IgA-	0		IgA+	0		IgA+	7.7		IgA-	0
IgA-	0		IgA-	9.7		IgA-	0		IgA-	0		IgA-	0		IgA+	0		IgA+	8.1
IgA+	8.9		IgA-	8.5		IgA-	6.8		IgA+	8.9		IgA+	0		IgA-	8.4		IgA+	8.9
IgA-	0		IgA+	7.2		IgA+	8.1		IgA-	0		IgA+	0		IgA-	0		IgA-	0
IgA-	0		IgA+	0		IgA+	7.7		IgA+	9		IgA-	0		IgA+	0		IgA+	0
IgA+	9.5		IgA+	7.1		IgA+	8.6		IgA+	7.8		IgA-	0		IgA+	0		IgA+	0
IgA-	0		IgA-	7.5		IgA-	8.5		IgA-	0		IgA-	0		IgA-	8.9		IgA+	7.5
IgA+	9		IgA+	0		IgA+	7.9		IgA+	8.6		IgA+	0		IgA-	8.1		IgA+	8.3
IgA-	0		IgA+	7.2		IgA-	9		IgA-	0		IgA-	0		IgA+	0		IgA-	0
IgA+	9.5		IgA-	8.8		IgA-	7.5		IgA+	8.4		IgA+	0		IgA+	0		IgA+	0
IgA+	8.5		IgA+	7.7		IgA+	7.6		IgA+	8.9		IgA+	0		IgA+	0		IgA-	0
IgA-	0		IgA+	0		IgA-	7.7		IgA+	8.2		IgA-	0		IgA+	7.7		IgA+	7.8
IgA-	0		IgA+	0		IgA-	8.5		IgA+	8.4		IgA+	0		IgA-	7.1		IgA+	9.1
IgA+	9.4		IgA-	9.9		IgA+	8		IgA-	0		IgA-	0		IgA+	0		IgA-	0
IgA-	0		IgA+	7.6		IgA+	7.6		IgA-	0		IgA-	0		IgA+	0		IgA+	8.9
IgA-	0		IgA-	8.8		IgA-	8.5		IgA-	0		IgA-	0		IgA-	8.2		IgA+	7.2
IgA-	0		IgA+	0		IgA+	8		IgA-	0		IgA+	7.6		IgA+	0		IgA+	0
IgA+	9.2		IgA+	0		IgA-	8.7		IgA+	8.2		IgA-	0		IgA-	8.8		IgA+	7.8
IgA-	0		IgA-	7.8		IgA+	8.1		IgA+	8.9		IgA-	0		IgA-	7.5		IgA+	8.6
IgA+	9.1		IgA-	7.6		IgA+	7.8		IgA-	0		IgA+	0		IgA-	8.7		IgA-	0
IgA+	9.4		IgA+	0		IgA+	8		IgA-	0		IgA+	8		IgA-	9.1		IgA-	0
IgA+	9.3		IgA+	0		IgA-	8		IgA+	8.8		IgA+	0		IgA+	7.4		IgA-	0
IgA-	0		IgA+	7.5		IgA-	8.2		IgA+	8.3		IgA-	0		IgA-	8.3		IgA-	0
IgA+	9.1		IgA+	0		IgA+	7.2		IgA-	0		IgA-	0		IgA+	0		IgA+	0
IgA-	0		IgA-	0		IgA+	7.2		IgA-	0		IgA-	0		IgA-	8.6		IgA-	0
IgA+	9.1		IgA+	0		IgA+	7.3		IgA-	0		IgA-	0		IgA-	9.1		IgA-	0
IgA+	9.8		IgA-	8.7		IgA-	8.4		IgA+	7.2		IgA+	0		IgA+	0		IgA-	0
IgA-	0		IgA-	0		IgA-	8.4		IgA+	8.9		IgA-	0		IgA+	0		IgA+	7.9
IgA+	9		IgA+	7.3		IgA+	8		IgA+	8.7		IgA-	0		IgA+	7.1		IgA-	0

## Sheet: Figure 2b
IgA status	Single IgA		IgA status	Single IgM		IgA status	Single IgG		IgA status	IgAIgG		IgA status	IgAIgM		IgA status	IgGIgM		IgA status	IgAIgGIgM
IgA+	1470000000		IgA-	582000000		IgA-	156000000		IgA+	240000000		IgA+	0		IgA+	0		IgA-	0
IgA+	820000000		IgA+	0		IgA+	40100000		IgA+	16700000		IgA-	0		IgA-	1250000000		IgA+	1150000000
IgA-	0		IgA+	15300000		IgA-	7000000		IgA-	0		IgA+	0		IgA-	1060000000		IgA-	0
IgA+	4350000000		IgA-	481000000		IgA-	0		IgA+	0		IgA-	0		IgA+	0		IgA-	0
IgA-	0		IgA+	31400000		IgA+	69300000		IgA-	0		IgA-	0		IgA+	0		IgA-	0
IgA-	0		IgA-	596000000		IgA+	93900000		IgA-	0		IgA+	44500000		IgA-	0		IgA+	0
IgA-	0		IgA+	0		IgA+	25800000		IgA+	1010000000		IgA-	0		IgA-	167000000		IgA-	0
IgA-	0		IgA+	12700000		IgA-	445000000		IgA+	1090000000		IgA+	0		IgA+	24000000		IgA-	0
IgA+	3490000000		IgA-	42100000		IgA+	413000000		IgA+	262000000		IgA-	0		IgA-	304000000		IgA-	0
IgA-	0		IgA-	40800000		IgA+	71100000		IgA-	0		IgA-	0		IgA+	0		IgA-	0
IgA+	3580000000		IgA+	0		IgA-	55800000		IgA+	752000000		IgA-	0		IgA+	0		IgA+	53400000
IgA-	0		IgA-	63800000		IgA-	328000000		IgA-	0		IgA+	0		IgA+	0		IgA+	0
IgA+	297000000		IgA+	42500000		IgA-	827000000		IgA+	1330000000		IgA-	0		IgA+	11300000		IgA+	35100000
IgA+	1450000000		IgA+	0		IgA-	955000000		IgA+	162000000		IgA-	0		IgA+	536000000		IgA+	71500000
IgA+	3730000000		IgA-	5450000000		IgA-	35100000		IgA+	50800000		IgA+	256000000		IgA+	0		IgA+	752000000
IgA+	3540000000		IgA+	61300000		IgA-	261000000		IgA-	0		IgA-	0		IgA-	13200000		IgA+	386000000
IgA+	2190000000		IgA-	7600000000		IgA-	89700000		IgA+	316000000		IgA-	0		IgA+	0		IgA+	32100000
IgA+	636000000		IgA-	34000000		IgA-	55700000		IgA-	0		IgA+	0		IgA-	182000000		IgA-	0
IgA-	0		IgA-	3040000000		IgA+	9630000		IgA-	0		IgA+	0		IgA+	242000000		IgA-	0
IgA-	0		IgA-	84600000		IgA-	18000000		IgA+	317000000		IgA+	0		IgA+	0		IgA-	0
IgA-	0		IgA+	44500000		IgA+	27200000		IgA-	0		IgA+	0		IgA-	1240000000		IgA+	0
IgA-	0		IgA+	0		IgA+	0		IgA-	0		IgA-	0		IgA+	0		IgA+	60400000
IgA-	0		IgA+	0		IgA-	93500000		IgA-	0		IgA-	0		IgA+	0		IgA-	0
IgA+	1240000000		IgA-	0		IgA+	123000000		IgA-	0		IgA-	0		IgA+	0		IgA+	0
IgA+	774000000		IgA-	235000000		IgA+	17400000		IgA+	455000000		IgA+	0		IgA+	0		IgA-	0
IgA-	0		IgA+	28400000		IgA-	245000000		IgA+	362000000		IgA+	41000000		IgA-	254000000		IgA-	0
IgA-	0		IgA+	0		IgA+	0		IgA-	0		IgA+	0		IgA-	26100000		IgA+	203000000
IgA-	0		IgA-	0		IgA+	137000000		IgA-	0		IgA+	0		IgA+	0		IgA-	0
IgA+	1010000000		IgA+	15500000		IgA+	44000000		IgA-	0		IgA-	0		IgA-	149000000		IgA-	0
IgA-	0		IgA-	677000000		IgA-	23900000		IgA-	0		IgA-	0		IgA+	0		IgA+	0
IgA+	2960000000		IgA-	578000000		IgA+	36200000		IgA-	0		IgA+	20000000		IgA+	0		IgA-	0
IgA-	0		IgA+	0		IgA+	32800000		IgA+	223000000		IgA-	0		IgA-	640000000		IgA+	0
IgA+	1080000000		IgA+	33100000		IgA-	261000000		IgA-	0		IgA-	0		IgA+	0		IgA-	0
IgA+	2110000000		IgA-	1400000000		IgA+	60200000		IgA-	0		IgA+	169000000		IgA+	0		IgA+	0
IgA+	4330000000		IgA-	218000000		IgA-	299000000		IgA+	578000000		IgA-	0		IgA+	0		IgA+	192000000
IgA-	0		IgA+	0		IgA-	66400000		IgA+	566000000		IgA-	0		IgA-	403000000		IgA-	0
IgA-	0		IgA+	0		IgA-	319000000		IgA-	0		IgA+	0		IgA-	734000000		IgA+	136000000
IgA-	0		IgA-	642000000		IgA-	514000000		IgA+	26500000		IgA+	0		IgA-	720000000		IgA+	0
IgA-	0		IgA-	53500000		IgA+	86500000		IgA-	0		IgA+	30000000		IgA+	0		IgA-	0
IgA-	0		IgA+	0		IgA+	648000000		IgA-	0		IgA-	0		IgA-	183000000		IgA-	0
IgA-	0		IgA+	0		IgA-	0		IgA+	107000000		IgA+	0		IgA-	720000000		IgA-	0
IgA-	0		IgA-	512000000		IgA+	34600000		IgA+	864000000		IgA-	0		IgA-	0		IgA+	15600000
IgA-	0		IgA-	312000000		IgA-	81900000		IgA+	1020000000		IgA+	0		IgA+	0		IgA+	83600000
IgA+	1910000000		IgA+	0		IgA-	0		IgA+	832000000		IgA+	105000000		IgA+	0		IgA-	0
IgA-	0		IgA+	0		IgA+	38800000		IgA-	0		IgA+	0		IgA-	109000000		IgA-	0
IgA+	1190000000		IgA-	1480000000		IgA-	28700000		IgA+	1050000000		IgA+	40400000		IgA-	176000000		IgA-	0
IgA+	2310000000		IgA+	51000000		IgA+	28000000		IgA-	0		IgA-	0		IgA-	111000000		IgA+	0
IgA+	3800000000		IgA-	96300000		IgA+	17600000		IgA+	814000000		IgA+	0		IgA-	27100000		IgA-	0
IgA+	2830000000		IgA-	212000000		IgA+	128000000		IgA+	63300000		IgA-	0		IgA-	184000000		IgA+	0
IgA+	2270000000		IgA+	20500000		IgA+	50500000		IgA-	0		IgA+	0		IgA-	28500000		IgA-	0
IgA+	1230000000		IgA-	198000000		IgA-	237000000		IgA-	0		IgA-	0		IgA+	44900000		IgA+	0
IgA+	1280000000		IgA+	0		IgA+	63000000		IgA+	166000000		IgA+	269000000		IgA-	484000000		IgA+	60100000
IgA-	0		IgA+	25000000		IgA+	95200000		IgA+	144000000		IgA-	0		IgA-	0		IgA+	708000000
IgA+	1330000000		IgA+	0		IgA+	98900000		IgA+	434000000		IgA+	0		IgA+	21500000		IgA-	0
IgA-	0		IgA-	93500000		IgA-	270000000		IgA+	127000000		IgA-	0		IgA+	0		IgA-	0
IgA+	1040000000		IgA-	0		IgA+	106000000		IgA+	174000000		IgA-	0		IgA-	0		IgA+	348000000
IgA+	967000000		IgA+	0		IgA+	75300000		IgA-	0		IgA+	0		IgA-	31700000		IgA+	241000000
IgA-	0		IgA+	13700000		IgA-	0		IgA-	0		IgA-	0		IgA-	80200000		IgA+	163000000
IgA+	415000000		IgA-	0		IgA-	352000000		IgA+	428000000		IgA-	0		IgA-	116000000		IgA+	114000000
IgA-	0		IgA+	0		IgA+	18300000		IgA-	0		IgA+	0		IgA+	54500000		IgA-	0
IgA-	0		IgA-	495000000		IgA-	288000000		IgA-	0		IgA-	0		IgA-	568000000		IgA+	0
IgA+	6020000000		IgA-	159000000		IgA-	450000000		IgA-	0		IgA+	29100000		IgA+	0		IgA-	0

## Sheet: Figure 3d
Figure 3d - dot plot			Figure 3d - stacked barplot				Figure 3d - heatmap
Family	Mean (bacteria/g feces)		Sorting	Family	Value		Sorting	Family	log 10 bacteria/g feces
Actinomycetaceae	658655		IgM coated	Actinomycetaceae	0.666667		IgA coated	Acidaminococcaceae	6.88056
Bifidobacteriaceae	2.36787e+08		Strictly non-coated	Actinomycetaceae	0.333333		IgA/IgM coated	Acidaminococcaceae	6.29093
Eggerthellaceae	1.95579e+08		IgA coated	Bifidobacteriaceae	0.0588235		IgA/IgM coated	Acidaminococcaceae	6.46918
Bacteroidaceae	4.12972e+09		IgA/IgM coated	Bifidobacteriaceae	0.411765		IgM coated	Acidaminococcaceae	6.38942
Barnesiellaceae	4252936		IgM coated	Bifidobacteriaceae	0.294118		IgA coated	Actinomycetaceae	NA
Muribaculaceae	1.6568e+08		Strictly non-coated	Bifidobacteriaceae	0.235294		IgA/IgM coated	Actinomycetaceae	NA
Prevotellaceae	1.42511e+09		IgA/IgM coated	Eggerthellaceae	0.25		IgA/IgM coated	Actinomycetaceae	NA
Rikenellaceae	1.88963e+09		IgM coated	Eggerthellaceae	0.25		IgM coated	Actinomycetaceae	5.06268
Acidaminococcaceae	2.45007e+08		Strictly non-coated	Eggerthellaceae	0.5		IgA coated	Akkermansiaceae	7.0082
Christensenellaceae	856217		IgA/IgM coated	Bacteroidaceae	0.162162		IgA/IgM coated	Akkermansiaceae	8.52704
Clostridiaceae	1.37687e+09		IgM coated	Bacteroidaceae	0.432432		IgA/IgM coated	Akkermansiaceae	8.23861
Enterococcaceae	1.7544e+07		Strictly non-coated	Bacteroidaceae	0.405405		IgM coated	Akkermansiaceae	6.31432
Erysipelotrichaceae	1.28148e+08		IgA coated	Barnesiellaceae	1		IgA coated	Bacteroidaceae	NA
Family XIII	1.75335e+06		IgA coated	Muribaculaceae	0.142857		IgA/IgM coated	Bacteroidaceae	6.09127
Lachnospiraceae	3.95419e+09		IgM coated	Muribaculaceae	0.428571		IgA/IgM coated	Bacteroidaceae	7.94328
Peptococcaceae	1.70359e+06		Strictly non-coated	Muribaculaceae	0.428571		IgM coated	Bacteroidaceae	7.2498
Peptostreptococcaceae	7.02295e+07		IgA coated	Prevotellaceae	0.321429		IgA coated	Barnesiellaceae	5.4315
Ruminococcaceae	4.81215e+09		IgA/IgM coated	Prevotellaceae	0.0357143		IgA/IgM coated	Barnesiellaceae	NA
Streptococcaceae	5.4515e+07		IgM coated	Prevotellaceae	0.25		IgA/IgM coated	Barnesiellaceae	NA
Veillonellaceae	6.31653e+08		Strictly non-coated	Prevotellaceae	0.392857		IgM coated	Barnesiellaceae	NA
Desulfovibrionaceae	1.86477e+08		IgA/IgM coated	Rikenellaceae	0.166667		IgA coated	Bifidobacteriaceae	5.26932
Enterobacteriaceae	1.28486e+08		Strictly non-coated	Rikenellaceae	0.833333		IgA/IgM coated	Bifidobacteriaceae	7.03505
Akkermansiaceae	3.79499e+08		IgA coated	Acidaminococcaceae	0.464286		IgA/IgM coated	Bifidobacteriaceae	7.32293
			IgA/IgM coated	Acidaminococcaceae	0.107143		IgM coated	Bifidobacteriaceae	6.17973
			IgM coated	Acidaminococcaceae	0.25		IgA coated	Christensenellaceae	7.27402
			Strictly non-coated	Acidaminococcaceae	0.178571		IgA/IgM coated	Christensenellaceae	8.04861
			IgA coated	Christensenellaceae	0.416667		IgA/IgM coated	Christensenellaceae	7.2718
			IgA/IgM coated	Christensenellaceae	0.194444		IgM coated	Christensenellaceae	6.32125
			IgM coated	Christensenellaceae	0.152778		IgA coated	Clostridiaceae	6.25484
			Strictly non-coated	Christensenellaceae	0.236111		IgA/IgM coated	Clostridiaceae	7.25767
			IgA coated	Clostridiaceae	0.238095		IgA/IgM coated	Clostridiaceae	6.64242
			IgA/IgM coated	Clostridiaceae	0.190476		IgM coated	Clostridiaceae	6.22978
			IgM coated	Clostridiaceae	0.0952381		IgA coated	Desulfovibrionaceae	6.01636
			Strictly non-coated	Clostridiaceae	0.47619		IgA/IgM coated	Desulfovibrionaceae	NA
			IgM coated	Enterococcaceae	0.666667		IgA/IgM coated	Desulfovibrionaceae	NA
			Strictly non-coated	Enterococcaceae	0.333333		IgM coated	Desulfovibrionaceae	NA
			IgA coated	Erysipelotrichaceae	0.311111		IgA coated	Eggerthellaceae	NA
			IgA/IgM coated	Erysipelotrichaceae	0.111111		IgA/IgM coated	Eggerthellaceae	3.72035
			IgM coated	Erysipelotrichaceae	0.244444		IgA/IgM coated	Eggerthellaceae	5.90679
			Strictly non-coated	Erysipelotrichaceae	0.333333		IgM coated	Eggerthellaceae	5.73319
			IgA coated	Clostridiales Family XIII	0.157895		IgA coated	Enterobacteriaceae	NA
			IgA/IgM coated	Clostridiales Family XIII	0.210526		IgA/IgM coated	Enterobacteriaceae	6.2541
			IgM coated	Clostridiales Family XIII	0.157895		IgA/IgM coated	Enterobacteriaceae	7.88288
			Strictly non-coated	Clostridiales Family XIII	0.473684		IgM coated	Enterobacteriaceae	6.87319
			IgA coated	Lachnospiraceae	0.16306		IgA coated	Enterococcaceae	NA
			IgA/IgM coated	Lachnospiraceae	0.295981		IgA/IgM coated	Enterococcaceae	NA
			IgM coated	Lachnospiraceae	0.193972		IgA/IgM coated	Enterococcaceae	NA
			Strictly non-coated	Lachnospiraceae	0.346986		IgM coated	Enterococcaceae	6.71505
			IgM coated	Peptococcaceae	0.2		IgA coated	Erysipelotrichaceae	6.72634
			Strictly non-coated	Peptococcaceae	0.8		IgA/IgM coated	Erysipelotrichaceae	7.23838
			IgA coated	Peptostreptococcaceae	0.47619		IgA/IgM coated	Erysipelotrichaceae	6.54236
			IgA/IgM coated	Peptostreptococcaceae	0.2		IgM coated	Erysipelotrichaceae	6.27663
			IgM coated	Peptostreptococcaceae	0.114286		IgA coated	Clostridiales Family XIII	6.08762
			Strictly non-coated	Peptostreptococcaceae	0.209524		IgA/IgM coated	Clostridiales Family XIII	6.19292
			IgA coated	Ruminococcaceae	0.27957		IgA/IgM coated	Clostridiales Family XIII	6.45966
			IgA/IgM coated	Ruminococcaceae	0.215054		IgM coated	Clostridiales Family XIII	6.03267
			IgM coated	Ruminococcaceae	0.24552		IgA coated	Lachnospiraceae	8.06452
			Strictly non-coated	Ruminococcaceae	0.259857		IgA/IgM coated	Lachnospiraceae	8.73177
			IgA coated	Streptococcaceae	0.111111		IgA/IgM coated	Lachnospiraceae	8.76368
			IgA/IgM coated	Streptococcaceae	0.0833333		IgM coated	Lachnospiraceae	8.01897
			IgM coated	Streptococcaceae	0.555556		IgA coated	Muribaculaceae	5.78778
			Strictly non-coated	Streptococcaceae	0.25		IgA/IgM coated	Muribaculaceae	NA
			IgA coated	Veillonellaceae	0.321429		IgA/IgM coated	Muribaculaceae	NA
			IgA/IgM coated	Veillonellaceae	0.142857		IgM coated	Muribaculaceae	5.49643
			IgM coated	Veillonellaceae	0.25		IgA coated	Peptococcaceae	NA
			Strictly non-coated	Veillonellaceae	0.285714		IgA/IgM coated	Peptococcaceae	NA
			IgA coated	Desulfovibrionaceae	0.25		IgA/IgM coated	Peptococcaceae	NA
			Strictly non-coated	Desulfovibrionaceae	0.75		IgM coated	Peptococcaceae	4.87469
			IgA/IgM coated	Enterobacteriaceae	0.105263		IgA coated	Peptostreptococcaceae	7.78805
			IgM coated	Enterobacteriaceae	0.263158		IgA/IgM coated	Peptostreptococcaceae	8.63424
			Strictly non-coated	Enterobacteriaceae	0.631579		IgA/IgM coated	Peptostreptococcaceae	7.96657
			IgA coated	Akkermansiaceae	0.384615		IgM coated	Peptostreptococcaceae	6.81067
			IgA/IgM coated	Akkermansiaceae	0.384615		IgA coated	Prevotellaceae	7.04037
			IgM coated	Akkermansiaceae	0.230769		IgA/IgM coated	Prevotellaceae	6.47793
							IgA/IgM coated	Prevotellaceae	6.18316
							IgM coated	Prevotellaceae	6.85823
							IgA coated	Rikenellaceae	NA
							IgA/IgM coated	Rikenellaceae	5.0185
							IgA/IgM coated	Rikenellaceae	5.25399
							IgM coated	Rikenellaceae	NA
							IgA coated	Ruminococcaceae	8.12625
							IgA/IgM coated	Ruminococcaceae	8.84007
							IgA/IgM coated	Ruminococcaceae	8.75917
							IgM coated	Ruminococcaceae	7.79941
							IgA coated	Streptococcaceae	6.02328
							IgA/IgM coated	Streptococcaceae	6.71037
							IgA/IgM coated	Streptococcaceae	7.09719
							IgM coated	Streptococcaceae	6.4681
							IgA coated	Veillonellaceae	6.73544
							IgA/IgM coated	Veillonellaceae	7.14977
							IgA/IgM coated	Veillonellaceae	6.82885
							IgM coated	Veillonellaceae	6.02052

## Sheet: Figure 4a
Family	IgA+ (%)	IgA+IgG+ (%)	IgM+ (%)	IgM+IgG+ (%)
Actinomycetaceae	0	0	50	50
Bifidobacteriaceae	80	66.6667	100	100
Eggerthellaceae	20	0	50	0
Bacteroidaceae	100	66.6667	100	100
Barnesiellaceae	40	33.3333	0	0
Muribaculaceae	20	0	0	0
Prevotellaceae	100	33.3333	100	100
Rikenellaceae	0	33.3333	50	100
Acidaminococcaceae	20	0	100	100
Christensenellaceae	80	66.6667	100	50
Clostridiaceae	60	33.3333	100	100
Clostridiales Family XIII	80	0	100	50
Enterococcaceae	0	0	50	50
Erysipelotrichaceae	100	100	100	100
Lachnospiraceae	100	100	100	100
Peptococcaceae	0	0	50	50
Peptostreptococcaceae	100	33.3333	100	100
Ruminococcaceae	100	100	100	100
Streptococcaceae	100	66.6667	100	100
Veillonellaceae	100	66.6667	100	100
Desulfovibrionaceae	60	33.3333	0	0
Enterobacteriaceae	40	100	100	100
Akkermansiaceae	80	66.6667	50	0

## Sheet: Figure 4b
Coating	Overall Ig-coating
Single-IgA	0.2
Single-IgA	0.8
Single-IgA	0.2
Single-IgA	1
Single-IgA	0.4
Single-IgA	0.2
Single-IgA	1
Single-IgA	0
Single-IgA	0.2
Single-IgA	0.8
Single-IgA	0.6
Single-IgA	0.8
Single-IgA	0.4
Single-IgA	1
Single-IgA	1
Single-IgA	0.2
Single-IgA	1
Single-IgA	1
Single-IgA	1
Single-IgA	1
Single-IgA	0.6
Single-IgA	0.4
Single-IgA	0.8
IgAIgG	0
IgAIgG	0.67
IgAIgG	0
IgAIgG	0.67
IgAIgG	0.33
IgAIgG	0
IgAIgG	0.33
IgAIgG	0.33
IgAIgG	0
IgAIgG	0.67
IgAIgG	0.33
IgAIgG	0
IgAIgG	0
IgAIgG	1
IgAIgG	1
IgAIgG	0
IgAIgG	0.33
IgAIgG	1
IgAIgG	0.67
IgAIgG	0.67
IgAIgG	0.33
IgAIgG	1
IgAIgG	0.67
Single-IgM	0.5
Single-IgM	1
Single-IgM	0.5
Single-IgM	1
Single-IgM	1
Single-IgM	0
Single-IgM	1
Single-IgM	0.5
Single-IgM	1
Single-IgM	1
Single-IgM	1
Single-IgM	1
Single-IgM	0.5
Single-IgM	1
Single-IgM	1
Single-IgM	0.5
Single-IgM	1
Single-IgM	1
Single-IgM	1
Single-IgM	1
Single-IgM	0.5
Single-IgM	1
Single-IgM	0.5
IgMIgG	0.5
IgMIgG	1
IgMIgG	0
IgMIgG	1
IgMIgG	1
IgMIgG	0
IgMIgG	1
IgMIgG	1
IgMIgG	1
IgMIgG	0.5
IgMIgG	1
IgMIgG	0.5
IgMIgG	0.5
IgMIgG	1
IgMIgG	1
IgMIgG	0.5
IgMIgG	1
IgMIgG	1
IgMIgG	1
IgMIgG	1
IgMIgG	0.5
IgMIgG	1
IgMIgG	0

## Sheet: Figure 5a
Family	IgA+	IgA-
Actinomycetaceae	0	0.0637648
Bifidobacteriaceae	0.212376	0.320422
Eggerthellaceae	0.0625	0.251283
Bacteroidaceae	0.380324	0.293157
Barnesiellaceae	0.0625	0
Muribaculaceae	0.00574703	0.0648595
Prevotellaceae	0.00892984	0.00678503
Rikenellaceae	0.125	0.2506
Acidaminococcaceae	0.101523	0.162808
Christensenellaceae	0.299818	0.200855
Clostridiaceae	0.171078	0.345111
Clostridiales Family XIII	0.0848907	0.335941
Enterococcaceae	0	0.0361173
Erysipelotrichaceae	0.235728	0.217438
Lachnospiraceae	0.0939264	0.0564881
Peptococcaceae	0	0.0625
Peptostreptococcaceae	0.261237	0.269166
Ruminococcaceae	0.10485	0.141372
Streptococcaceae	0.150008	0.200206
Veillonellaceae	0.281098	0.145988
Desulfovibrionaceae	0.00173924	0
Enterobacteriaceae	0.22617	0.452902
Akkermansiaceae	0.442094	0.400008

[truncated: 10 more sheets: Figure 5b, Figure 5c, Figure 5d, Figure 6a, Figure 6b, Figure 6c, Figure 6d, Figure 6f, Figure 6h, Figure 6i]
